# Supplementary material for: Transcriptome Analysis Reveals the Complex Regulatory Pathway of Background Color in Juvenile Plectropomus leopardus Skin Color Variation
Source: Int J Mol Sci. 2022 Sep 23;23(19):11186. doi: 10.3390/ijms231911186 (PMC9569894; doi:10.3390/ijms231911186)
Supplement: Supplementary file 1 [file ijms-23-11186-s001.zip › Table S1.xlsx]

## Sheet: Sheet1
Table S1 Primers used for analysis of differentially expressed lncRNAs and genes
		Primer sequnces (5'→3')
tyr	F	CATCGACAGCATCTTTGAGCG
	R	TGTAGAGAGGCAGGAAGGGCA
slc7a11	F	CTATGTGTCCCTTGCTTTTGG
	R	ATTCTCTGTTTTTCCTTTGGC
dct	F	TTGACGAGTGGATGAGAAGGTT
	R	CAGGGCGATGGAGTATGAATAT
slc7a2	F	CTTCTGCCTTTTCTTCCCATT
	R	GCTCATCCCCCATACTCATCT
wnt8a	F	GCAGTGATAATGTGGCGTTTG
	R	CGTGCTTCATCTTCAGGTAGT
ednrb	F	TCATCATCGCCATCCCTATC
	R	TCACCTCCACTGCTTTCCAC
tat	F	ACGCCATAGACTCCCAAAAATA
	R	GCCACTGGTCAAAATCACATCC
scarb1	F	CCCTTCGCCGTGCGTTTGAT
	R	GCATGCCGGGCAGGTATTTA
pax9	F	CACCGCCACAACCGACGATA
	R	GAGTGCGAGGAGGGCCATAT
csf1r2	F	GAGACGTAGCAGCGAGGAAC
	R	GAGACGTAGCAGCGAGGAAC
β-actin	F	CACCACAGCCGAGAGGGA
	R	TCTGGGCAACGGAACCTCT
