# Supplementary material for: Transcriptome Analysis Reveals the Complex Regulatory Pathway of Background Color in Juvenile Plectropomus leopardus Skin Color Variation
Source: Int J Mol Sci. 2022 Sep 23;23(19):11186. doi: 10.3390/ijms231911186 (PMC9569894; doi:10.3390/ijms231911186)
Supplement: Supplementary file 1 [file ijms-23-11186-s001.zip › Table S2.xlsx]

## Sheet: Sheet1
Table S1 Alignment of statistical results of reads
Sample name	Skin_initial_1	Skin_initial_2	Skin_initial_3	Skin_blue_1	Skin_blue_2	Skin_blue_3	Skin_white_1	Skin_white_2	Skin_white_3	Skin_black_1	Skin_black_2	Skin_black_3
Raw reads	43474550	52170930	54260080	46076284	43921582	42981940	44856182	58698104	44129802	41890950	47400620	47954636
Clean reads	40985830	49520820	52134570	43752080	40871768	38773564	39569754	52640948	42787460	41015592	44023950	42235264
UMI reads	37567854	45207222	48095278	40108208	37364756	35300098	35983764	48028938	37867244	36450208	39842188	37857520
Raw bases (G)	6.52	7.83	8.14	6.91	6.59	6.45	6.73	8.8	6.62	6.28	7.11	7.19
Clean bases (G)	6.15	7.43	7.82	6.56	6.13	5.82	5.94	7.9	6.42	6.15	6.6	6.34
UMI mapped	34234871 (91.13%)	41121513 (90.96%)	44538948 (92.61%)	36663112 (91.41%)	33614003 (89.96%)	30811699 (87.29%)	30848739 (85.73%)	41717007 (86.86%)	30510624 (80.57%)	28373297 (77.84%)	35486663 (89.07%)	32806210 (86.66%)
Multiple mapped	2820469 (7.51%)	3034060 (6.71%)	2810126 (5.84%)	2787584 (6.95%)	2472120 (6.62%)	2537577 (7.19%)	3136281 (8.72%)	3900297 (8.12%)	2906660 (7.68%)	2804458 (7.69%)	2332877 (5.86%)	3104395 (8.2%)
Uniquely mapped	31414402 (83.62%)	38087453 (84.25%)	41728822 (86.76%)	33875528 (84.46%)	31141883 (83.35%)	28274122 (80.1%)	27712458 (77.01%)	37816710 (78.74%)	27603964 (72.9%)	25568839 (70.15%)	33153786 (83.21%)	29701815 (78.46%)
Read-1	15757818 (41.94%)	19114262 (42.28%)	20934735 (43.53%)	16996521 (42.38%)	15622723 (41.81%)	14182281 (40.18%)	13908189 (38.65%)	18977057 (39.51%)	13884036 (36.67%)	12834231 (35.21%)	16628184 (41.74%)	14907954 (39.38%)
Read-2	15656584 (41.68%)	18973191 (41.97%)	20794087 (43.24%)	16879007 (42.08%)	15519160 (41.53%)	14091841 (39.92%)	13804269 (38.36%)	18839653 (39.23%)	13719928 (36.23%)	12734608 (34.94%)	16525602 (41.48%)	14793861 (39.08%)
Reads map to '+'	15672302 (41.72%)	18990339 (42.01%)	20817174 (43.28%)	16885073 (42.1%)	15527920 (41.56%)	14090026 (39.91%)	13796314 (38.34%)	18837541 (39.22%)	13735779 (36.27%)	12737652 (34.95%)	16534533 (41.5%)	14796390 (39.08%)
Reads map to '-'	15742100 (41.9%)	19097114 (42.24%)	20911648 (43.48%)	16990455 (42.36%)	15613963 (41.79%)	14184096 (40.18%)	13916144 (38.67%)	18979169 (39.52%)	13868185 (36.62%)	12831187 (35.2%)	16619253 (41.71%)	14905425 (39.37%)
Non-splice reads	18221783 (48.5%)	21706860 (48.02%)	22971213 (47.76%)	19136786 (47.71%)	18715596 (50.09%)	17467769 (49.48%)	16788810 (46.66%)	23829842 (49.62%)	17097192 (45.15%)	14757223 (40.49%)	17565289 (44.09%)	17741683 (46.86%)
Splice reads	13192619 (35.12%)	16380593 (36.23%)	18757609 (39%)	14738742 (36.75%)	12426287 (33.26%)	10806353 (30.61%)	10923648 (30.36%)	13986868 (29.12%)	10506772 (27.75%)	10811616 (29.66%)	15588497 (39.13%)	11960132 (31.59%)
Notes:
Raw reads: The number of total reads.
Clean reads: The number of clean reads.
UMI reads: The number of match the specific unique molecular identifiers pattern.
Raw bases (G): The data of raw reads.
Clean base (G): The data of clean reads.
UMI mapped: The number of sequences that had unique molecular identifiers positions mapped to the reference sequence.
Multiple mapped: The number of sequences that had multiple positions mapped to the reference sequence.
Uniquely mapped: The number of sequences that had unique positions mapped to the reference sequence.
Read-1, Read-2: The number of read-1 and read-2 that locate on the genome; the statistical proportion of the two parts should be substantially the same.
Reads map to '+': The number of reads mapped to the positive strand of the genome.
Reads map to '-': The number of reads mapped to the negative strand of the genome.
Non-splice reads:The number of reads whole segment mapped to exon.
Splice reads: The number of reads segment mapped to two exons.
