# Supplementary material for: Transcriptome Analysis Reveals the Complex Regulatory Pathway of Background Color in Juvenile Plectropomus leopardus Skin Color Variation
Source: Int J Mol Sci. 2022 Sep 23;23(19):11186. doi: 10.3390/ijms231911186 (PMC9569894; doi:10.3390/ijms231911186)
Supplement: Supplementary file 1 [file ijms-23-11186-s001.zip › Table S3.xlsx]

## Sheet: Sheet1
Gene_id	chromosome	Strand	start	end	length
Novel00001	hic_scaffold_1	+	832248	837641	3479
Novel00002	hic_scaffold_1	+	841339	874025	4645
Novel00003	hic_scaffold_1	+	2159452	2188833	4955
Novel00004	hic_scaffold_1	+	2723354	2742428	4572
Novel00005	hic_scaffold_1	+	2763360	2781085	3575
Novel00006	hic_scaffold_1	+	2912212	2941596	3257
Novel00007	hic_scaffold_1	+	6067330	6101135	6536
Novel00008	hic_scaffold_1	+	7123141	7131427	2661
Novel00009	hic_scaffold_1	+	8391591	8399746	2378
Novel00010	hic_scaffold_1	+	8644761	8646358	1598
Novel00011	hic_scaffold_1	+	8743105	8750498	1886
Novel00012	hic_scaffold_1	+	9039430	9041209	1737
Novel00013	hic_scaffold_1	+	9817492	9821047	925
Novel00014	hic_scaffold_1	+	9912631	9917347	1477
Novel00015	hic_scaffold_1	+	9932921	9942805	3602
Novel00016	hic_scaffold_1	+	10661692	10692970	901
Novel00017	hic_scaffold_1	+	11262601	11286140	5518
Novel00018	hic_scaffold_1	+	11895631	11898445	1070
Novel00019	hic_scaffold_1	+	12742375	12744805	2260
Novel00020	hic_scaffold_1	+	14119532	14155505	6645
Novel00021	hic_scaffold_1	+	14670083	14680117	3813
Novel00022	hic_scaffold_1	+	14901652	14904234	1076
Novel00023	hic_scaffold_1	+	15012348	15014089	1536
Novel00024	hic_scaffold_1	+	15091036	15093175	884
Novel00025	hic_scaffold_1	+	15776281	15780500	2279
Novel00026	hic_scaffold_1	+	17851781	17853212	1129
Novel00027	hic_scaffold_1	+	18019192	18039904	3623
Novel00028	hic_scaffold_1	+	18709242	18711979	1478
Novel00029	hic_scaffold_1	+	18746598	18756733	2580
Novel00030	hic_scaffold_1	+	18978797	18980340	1405
Novel00031	hic_scaffold_1	+	19256464	19258913	475
Novel00032	hic_scaffold_1	+	19305200	19313261	2654
Novel00033	hic_scaffold_1	+	19905371	19908014	427
Novel00034	hic_scaffold_1	+	19931174	19937192	3668
Novel00035	hic_scaffold_1	+	19994588	20006726	2995
Novel00036	hic_scaffold_1	+	20012480	20030582	3055
Novel00037	hic_scaffold_1	+	21190881	21198869	3084
Novel00038	hic_scaffold_1	+	21459242	21462639	1611
Novel00039	hic_scaffold_1	+	21687902	21693373	408
Novel00040	hic_scaffold_1	+	21782785	21788484	1868
Novel00041	hic_scaffold_1	+	22148105	22151423	739
Novel00042	hic_scaffold_1	+	22361303	22363869	675
Novel00043	hic_scaffold_1	+	26539408	26541762	1901
Novel00044	hic_scaffold_1	+	26639167	26643797	3875
Novel00045	hic_scaffold_1	+	27293035	27296820	2139
Novel00046	hic_scaffold_1	+	27322947	27326330	2081
Novel00047	hic_scaffold_1	+	28251045	28257583	2906
Novel00048	hic_scaffold_1	+	28362396	28364898	1812
Novel00049	hic_scaffold_1	+	28413483	28423082	2449
Novel00050	hic_scaffold_1	+	28970549	28971496	948
Novel00051	hic_scaffold_1	+	28982032	28985523	1617
Novel00052	hic_scaffold_1	+	30452577	30454217	1400
Novel00053	hic_scaffold_1	+	30596014	30745931	807
Novel00054	hic_scaffold_1	+	30964277	30968362	1751
Novel00055	hic_scaffold_1	+	31437053	31455587	5068
Novel00056	hic_scaffold_1	+	32143182	32186791	5074
Novel00057	hic_scaffold_1	+	33001118	33005881	4736
Novel00058	hic_scaffold_1	+	33017183	33023489	1128
Novel00059	hic_scaffold_1	+	33939143	33958766	3248
Novel00060	hic_scaffold_1	+	35411580	35424742	1726
Novel00061	hic_scaffold_1	+	35729727	35735671	5552
Novel00062	hic_scaffold_1	+	35726003	35727257	1085
Novel00063	hic_scaffold_1	+	36234803	36243216	6796
Novel00064	hic_scaffold_1	+	36437114	36453480	759
Novel00065	hic_scaffold_1	+	36673331	36683864	2499
Novel00066	hic_scaffold_1	+	37004016	37049769	9403
Novel00067	hic_scaffold_1	+	39322727	39326752	895
Novel00068	hic_scaffold_1	+	41253594	41257779	991
Novel00069	hic_scaffold_1	+	41258861	41269212	3009
Novel00070	hic_scaffold_1	+	41282159	41289495	1834
Novel00071	hic_scaffold_1	+	41560266	41584053	4600
Novel00072	hic_scaffold_1	+	41629948	41635699	3941
Novel00073	hic_scaffold_1	+	43357164	43359878	2715
Novel00074	hic_scaffold_1	+	43497357	43500259	1175
Novel00075	hic_scaffold_1	+	43683833	43685987	1383
Novel00076	hic_scaffold_1	-	517795	520332	1221
Novel00077	hic_scaffold_1	-	1604327	1608467	1915
Novel00078	hic_scaffold_1	-	2184841	2188803	3963
Novel00079	hic_scaffold_1	-	3010855	3019350	1286
Novel00080	hic_scaffold_1	-	3188259	3189384	892
Novel00081	hic_scaffold_1	-	3904229	3907097	1184
Novel00082	hic_scaffold_1	-	4006042	4013863	3501
Novel00083	hic_scaffold_1	-	4662900	4671699	1316
Novel00084	hic_scaffold_1	-	5759664	5771351	345
Novel00085	hic_scaffold_1	-	7156469	7161312	2617
Novel00086	hic_scaffold_1	-	8361175	8365361	1771
Novel00087	hic_scaffold_1	-	8750190	8753901	2121
Novel00088	hic_scaffold_1	-	9039426	9056006	2372
Novel00089	hic_scaffold_1	-	9057000	9061094	585
Novel00090	hic_scaffold_1	-	9557519	9571589	2902
Novel00091	hic_scaffold_1	-	10441390	10447223	1840
Novel00092	hic_scaffold_1	-	10447490	10449069	925
Novel00093	hic_scaffold_1	-	10803910	10823151	6521
Novel00094	hic_scaffold_1	-	11105041	11113187	3502
Novel00095	hic_scaffold_1	-	11583970	11585980	435
Novel00096	hic_scaffold_1	-	13275991	13279158	1334
Novel00097	hic_scaffold_1	-	13796667	13801047	1685
Novel00098	hic_scaffold_1	-	14879143	14887351	2689
Novel00099	hic_scaffold_1	-	14891065	14894937	1349
Novel00100	hic_scaffold_1	-	15926393	15930655	3393
Novel00101	hic_scaffold_1	-	16497916	16520234	3777
Novel00102	hic_scaffold_1	-	18896902	18907219	3056
Novel00103	hic_scaffold_1	-	19593160	19598306	1081
Novel00104	hic_scaffold_1	-	20267127	20270446	1328
Novel00105	hic_scaffold_1	-	20924153	20927709	1135
Novel00106	hic_scaffold_1	-	21960680	21967299	2268
Novel00107	hic_scaffold_1	-	23893912	23900983	1592
Novel00108	hic_scaffold_1	-	24638554	24664700	3378
Novel00109	hic_scaffold_1	-	25161260	25180863	2152
Novel00110	hic_scaffold_1	-	25785311	25800818	5053
Novel00111	hic_scaffold_1	-	25837373	25841777	1908
Novel00112	hic_scaffold_1	-	26642338	26643841	1050
Novel00113	hic_scaffold_1	-	26736733	26754223	3475
Novel00114	hic_scaffold_1	-	28849189	28850924	851
Novel00115	hic_scaffold_1	-	29055892	29100220	5736
Novel00116	hic_scaffold_1	-	30549302	30623638	1801
Novel00117	hic_scaffold_1	-	30775997	30779560	908
Novel00118	hic_scaffold_1	-	30787245	30792730	1624
Novel00119	hic_scaffold_1	-	31876055	31878897	2313
Novel00120	hic_scaffold_1	-	32213153	32215628	2476
Novel00121	hic_scaffold_1	-	35389270	35393112	438
Novel00122	hic_scaffold_1	-	35729024	35733598	4541
Novel00123	hic_scaffold_1	-	35898441	35908418	4844
Novel00124	hic_scaffold_1	-	36235842	36257064	8763
Novel00125	hic_scaffold_1	-	36970768	36975003	4048
Novel00126	hic_scaffold_1	-	37118862	37122444	3550
Novel00127	hic_scaffold_1	-	39043107	39047510	2457
Novel00128	hic_scaffold_1	-	39188113	39191657	3430
Novel00129	hic_scaffold_1	-	39316257	39319984	2020
Novel00130	hic_scaffold_1	-	40381117	40388132	3263
Novel00131	hic_scaffold_1	-	41234244	41251461	1633
Novel00132	hic_scaffold_1	-	41544344	41545736	1393
Novel00133	hic_scaffold_1	-	41580432	41583930	3473
Novel00134	hic_scaffold_1	-	41609762	41613922	2311
Novel00135	hic_scaffold_1	-	43167326	43173619	6294
Novel00136	hic_scaffold_1	-	43380431	43387697	1169
Novel00137	hic_scaffold_1	-	43458110	43466232	2481
Novel00138	hic_scaffold_10	+	2565730	2586647	5385
Novel00139	hic_scaffold_10	+	5165697	5168720	1785
Novel00140	hic_scaffold_10	+	5376692	5381345	1144
Novel00141	hic_scaffold_10	+	6180303	6182247	496
Novel00142	hic_scaffold_10	+	6424914	6426144	801
Novel00143	hic_scaffold_10	+	6972617	6977519	2025
Novel00144	hic_scaffold_10	+	7275558	7280259	1848
Novel00145	hic_scaffold_10	+	7668645	7725093	1207
Novel00146	hic_scaffold_10	+	7693990	7697987	1921
Novel00147	hic_scaffold_10	+	8071065	8075102	1445
Novel00148	hic_scaffold_10	+	8313006	8320602	2728
Novel00149	hic_scaffold_10	+	8940539	8943441	2806
Novel00150	hic_scaffold_10	+	8949778	8955307	545
Novel00151	hic_scaffold_10	+	8958029	8964152	2703
Novel00152	hic_scaffold_10	+	9155531	9156684	730
Novel00153	hic_scaffold_10	+	9386656	9434089	4409
Novel00154	hic_scaffold_10	+	9436705	9466664	4594
Novel00155	hic_scaffold_10	+	9507723	9548427	1957
Novel00156	hic_scaffold_10	+	9833996	9835604	1468
Novel00157	hic_scaffold_10	+	10500332	10509378	2425
Novel00158	hic_scaffold_10	+	10904127	10908642	1290
Novel00159	hic_scaffold_10	+	10908952	10913185	902
Novel00160	hic_scaffold_10	+	11098069	11111082	1298
Novel00161	hic_scaffold_10	+	11457565	11463645	1050
Novel00162	hic_scaffold_10	+	12843763	12887622	2847
Novel00163	hic_scaffold_10	+	13168730	13186410	1495
Novel00164	hic_scaffold_10	+	13197789	13201066	3111
Novel00165	hic_scaffold_10	+	13312420	13319903	3133
Novel00166	hic_scaffold_10	+	15437208	15450703	6248
Novel00167	hic_scaffold_10	+	15453376	15469865	831
Novel00168	hic_scaffold_10	+	15561607	15564477	2570
Novel00169	hic_scaffold_10	+	16641012	16644135	2829
Novel00170	hic_scaffold_10	+	17268881	17271040	1125
Novel00171	hic_scaffold_10	+	17545191	17548145	1039
Novel00172	hic_scaffold_10	+	17665800	17671166	2659
Novel00173	hic_scaffold_10	+	19918820	19933450	3030
Novel00174	hic_scaffold_10	+	20441868	20443900	920
Novel00175	hic_scaffold_10	+	20736143	20737166	593
Novel00176	hic_scaffold_10	+	20872731	20876187	609
Novel00177	hic_scaffold_10	+	21157400	21158621	438
Novel00178	hic_scaffold_10	+	21170142	21171929	588
Novel00179	hic_scaffold_10	+	22247568	22258147	1297
Novel00180	hic_scaffold_10	+	23616371	23620093	2974
Novel00181	hic_scaffold_10	+	23633847	23637135	2217
Novel00182	hic_scaffold_10	+	24098590	24103557	1787
Novel00183	hic_scaffold_10	+	24249147	24260789	4170
Novel00184	hic_scaffold_10	+	24401272	24411058	1237
Novel00185	hic_scaffold_10	+	27061420	27066130	1927
Novel00186	hic_scaffold_10	+	28025017	28033834	2529
Novel00187	hic_scaffold_10	+	28788596	28803847	4703
Novel00188	hic_scaffold_10	+	30668787	30675883	2844
Novel00189	hic_scaffold_10	+	30884968	30893353	1812
Novel00190	hic_scaffold_10	+	31019814	31056041	10180
Novel00191	hic_scaffold_10	+	32246403	32249314	2735
Novel00192	hic_scaffold_10	+	32631056	32633214	941
Novel00193	hic_scaffold_10	+	34818019	34855407	3293
Novel00194	hic_scaffold_10	+	35597512	35602000	1672
Novel00195	hic_scaffold_10	+	35616907	35621780	2354
Novel00196	hic_scaffold_10	+	35751839	35776162	6090
Novel00197	hic_scaffold_10	+	36629427	36633500	3978
Novel00198	hic_scaffold_10	+	36972054	36982849	5321
Novel00199	hic_scaffold_10	+	37634355	37639773	2290
Novel00200	hic_scaffold_10	+	37690470	37698061	1687
Novel00201	hic_scaffold_10	+	37700122	37710240	963
Novel00202	hic_scaffold_10	+	37737276	37777771	2757
Novel00203	hic_scaffold_10	+	39038704	39068196	1564
Novel00204	hic_scaffold_10	+	39068499	39072958	528
Novel00205	hic_scaffold_10	+	39092315	39097774	1190
Novel00206	hic_scaffold_10	+	39361517	39368063	6509
Novel00207	hic_scaffold_10	+	39426990	39435282	2399
Novel00208	hic_scaffold_10	+	39571483	39572346	781
Novel00209	hic_scaffold_10	+	39895560	39899272	677
Novel00210	hic_scaffold_10	+	39899389	39900456	323
Novel00211	hic_scaffold_10	+	40057378	40061912	1738
Novel00212	hic_scaffold_10	+	40065199	40097740	6032
Novel00213	hic_scaffold_10	-	2317458	2327859	3077
Novel00214	hic_scaffold_10	-	2395241	2404830	1048
Novel00215	hic_scaffold_10	-	2585606	2586612	1007
Novel00216	hic_scaffold_10	-	2767751	2772946	4610
Novel00217	hic_scaffold_10	-	3720016	3769728	3894
Novel00218	hic_scaffold_10	-	4143415	4161164	1876
Novel00219	hic_scaffold_10	-	5591109	5595060	1032
Novel00220	hic_scaffold_10	-	5956765	5959534	2326
Novel00221	hic_scaffold_10	-	6058321	6064006	2924
Novel00222	hic_scaffold_10	-	6363497	6364610	264
Novel00223	hic_scaffold_10	-	6903635	6906429	2766
Novel00224	hic_scaffold_10	-	7744198	7746470	515
Novel00225	hic_scaffold_10	-	7805485	7810744	1566
Novel00226	hic_scaffold_10	-	7979683	7984482	2089
Novel00227	hic_scaffold_10	-	8225565	8228014	1595
Novel00228	hic_scaffold_10	-	8729019	8734129	4606
Novel00229	hic_scaffold_10	-	9689638	9707344	3119
Novel00230	hic_scaffold_10	-	10538405	10578978	3245
Novel00231	hic_scaffold_10	-	10752580	10760602	2836
Novel00232	hic_scaffold_10	-	13174579	13177461	890
Novel00233	hic_scaffold_10	-	13492373	13508092	2646
Novel00234	hic_scaffold_10	-	14071484	14086169	1913
Novel00235	hic_scaffold_10	-	14104274	14107492	796
Novel00236	hic_scaffold_10	-	14112369	14135220	1110
Novel00237	hic_scaffold_10	-	14270410	14271631	729
Novel00238	hic_scaffold_10	-	14301887	14316894	3501
Novel00239	hic_scaffold_10	-	15561607	15567705	3767
Novel00240	hic_scaffold_10	-	17372954	17381071	2127
Novel00241	hic_scaffold_10	-	17446697	17448972	1927
Novel00242	hic_scaffold_10	-	20225024	20242503	5541
Novel00243	hic_scaffold_10	-	20470619	20474164	1121
Novel00244	hic_scaffold_10	-	20622021	20627503	1798
Novel00245	hic_scaffold_10	-	22201803	22221102	2394
Novel00246	hic_scaffold_10	-	22246032	22250170	720
Novel00247	hic_scaffold_10	-	22466058	22470529	3425
Novel00248	hic_scaffold_10	-	23169030	23170200	1171
Novel00249	hic_scaffold_10	-	23745326	23762137	3432
Novel00250	hic_scaffold_10	-	25827864	25870505	2771
Novel00251	hic_scaffold_10	-	27065230	27067761	1196
Novel00252	hic_scaffold_10	-	27068630	27076905	6899
Novel00253	hic_scaffold_10	-	27791491	27799797	1803
Novel00254	hic_scaffold_10	-	27981729	27983474	1028
Novel00255	hic_scaffold_10	-	27984259	27985066	357
Novel00256	hic_scaffold_10	-	28528482	28530610	1122
Novel00257	hic_scaffold_10	-	29564146	29565419	1197
Novel00258	hic_scaffold_10	-	30397878	30411330	3861
Novel00259	hic_scaffold_10	-	31840087	31851290	2839
Novel00260	hic_scaffold_10	-	32314108	32329356	2603
Novel00261	hic_scaffold_10	-	32759026	32772628	2177
Novel00262	hic_scaffold_10	-	33681436	33686072	1169
Novel00263	hic_scaffold_10	-	33950766	33957617	6761
Novel00264	hic_scaffold_10	-	37769036	37781769	7577
Novel00265	hic_scaffold_10	-	37798606	37803449	1144
Novel00266	hic_scaffold_10	-	38163336	38169336	4129
Novel00267	hic_scaffold_10	-	38987417	38992319	3722
Novel00268	hic_scaffold_10	-	39145745	39152614	781
Novel00269	hic_scaffold_10	-	39293595	39300289	6635
Novel00270	hic_scaffold_10	-	39652701	39660862	3077
Novel00271	hic_scaffold_10	-	39744364	39755022	2480
Novel00272	hic_scaffold_10	-	39782962	39785600	850
Novel00273	hic_scaffold_1021	-	34415	38788	834
Novel00274	hic_scaffold_1025	+	8091	10771	1052
Novel00275	hic_scaffold_1055	-	36237	39618	353
Novel00276	hic_scaffold_1057	+	2740	3747	505
Novel00277	hic_scaffold_1091	+	59	4045	1444
Novel00278	hic_scaffold_11	+	3819263	3822427	1221
Novel00279	hic_scaffold_11	+	4731290	4745630	1576
Novel00280	hic_scaffold_11	+	6488197	6492758	788
Novel00281	hic_scaffold_11	+	6601575	6607299	1051
Novel00282	hic_scaffold_11	+	6775732	6777537	1806
Novel00283	hic_scaffold_11	+	7625930	7639801	1512
Novel00284	hic_scaffold_11	+	8830658	8832057	1400
Novel00285	hic_scaffold_11	+	9084265	9098116	7665
Novel00286	hic_scaffold_11	+	11344209	11349964	5736
Novel00287	hic_scaffold_11	+	11701380	11739845	5862
Novel00288	hic_scaffold_11	+	12301313	12304411	2949
Novel00289	hic_scaffold_11	+	13022274	13032285	5139
Novel00290	hic_scaffold_11	+	14513477	14518205	978
Novel00291	hic_scaffold_11	+	14663052	14709887	3498
Novel00292	hic_scaffold_11	+	15290068	15356931	1684
Novel00293	hic_scaffold_11	+	15321786	15324733	1048
Novel00294	hic_scaffold_11	+	15359668	15361211	265
Novel00295	hic_scaffold_11	+	15604520	15605974	986
Novel00296	hic_scaffold_11	+	15977165	15985220	3334
Novel00297	hic_scaffold_11	+	16050031	16051118	1088
Novel00298	hic_scaffold_11	+	16187089	16204109	3662
Novel00299	hic_scaffold_11	+	17348246	17349741	931
Novel00300	hic_scaffold_11	+	17429336	17438524	2617
Novel00301	hic_scaffold_11	+	17624133	17625089	957
Novel00302	hic_scaffold_11	+	17652714	17654661	1948
Novel00303	hic_scaffold_11	+	18461761	18463708	844
Novel00304	hic_scaffold_11	+	18694998	18698143	329
Novel00305	hic_scaffold_11	+	18920611	18927409	2556
Novel00306	hic_scaffold_11	+	18995314	19006540	4112
Novel00307	hic_scaffold_11	+	19652134	19659892	1650
Novel00308	hic_scaffold_11	+	20377909	20394374	5150
Novel00309	hic_scaffold_11	+	20404660	20415101	6186
Novel00310	hic_scaffold_11	+	20492279	20512356	4297
Novel00311	hic_scaffold_11	+	20774599	20776986	581
Novel00312	hic_scaffold_11	+	20781563	20784181	2619
Novel00313	hic_scaffold_11	+	21249195	21254252	2914
Novel00314	hic_scaffold_11	+	21577172	21583281	2617
Novel00315	hic_scaffold_11	+	22325887	22327857	528
Novel00316	hic_scaffold_11	+	25210796	25216638	1958
Novel00317	hic_scaffold_11	+	26045545	26059381	9205
Novel00318	hic_scaffold_11	+	27385465	27407835	2460
Novel00319	hic_scaffold_11	+	27408912	27451691	3427
Novel00320	hic_scaffold_11	+	29230252	29232518	2137
Novel00321	hic_scaffold_11	+	29832798	29847227	4161
Novel00322	hic_scaffold_11	+	30054546	30058391	2689
Novel00323	hic_scaffold_11	+	30966464	30972105	1369
Novel00324	hic_scaffold_11	+	31097436	31100445	1170
Novel00325	hic_scaffold_11	+	31523428	31525063	1597
Novel00326	hic_scaffold_11	+	32030012	32036806	3868
Novel00327	hic_scaffold_11	+	32184488	32184918	431
Novel00328	hic_scaffold_11	+	32757114	32763504	2204
Novel00329	hic_scaffold_11	+	34193761	34214638	5177
Novel00330	hic_scaffold_11	+	35161967	35168226	1649
Novel00331	hic_scaffold_11	+	35178351	35202286	6049
Novel00332	hic_scaffold_11	+	35934029	35957989	5070
Novel00333	hic_scaffold_11	+	36033733	36045890	4196
Novel00334	hic_scaffold_11	+	36486608	36488220	1042
Novel00335	hic_scaffold_11	+	36838525	36846914	521
Novel00336	hic_scaffold_11	+	36847096	36857272	3741
Novel00337	hic_scaffold_11	+	37114433	37119069	1223
Novel00338	hic_scaffold_11	+	37431432	37489808	4488
Novel00339	hic_scaffold_11	+	38556134	38557332	1010
Novel00340	hic_scaffold_11	+	38787957	38794009	1649
Novel00341	hic_scaffold_11	+	39173951	39177970	4020
Novel00342	hic_scaffold_11	+	39285708	39288711	2581
Novel00343	hic_scaffold_11	+	39292722	39299046	2260
Novel00344	hic_scaffold_11	+	39305825	39306824	516
Novel00345	hic_scaffold_11	+	39872292	39875734	1841
Novel00346	hic_scaffold_11	-	3781441	3800812	1236
Novel00347	hic_scaffold_11	-	4258068	4274375	4056
Novel00348	hic_scaffold_11	-	5572166	5594788	804
Novel00349	hic_scaffold_11	-	5821424	5825339	1175
Novel00350	hic_scaffold_11	-	5931367	5935883	1246
Novel00351	hic_scaffold_11	-	6903310	6906587	2854
Novel00352	hic_scaffold_11	-	7250473	7251867	1215
Novel00353	hic_scaffold_11	-	8953616	8992114	6281
Novel00354	hic_scaffold_11	-	9529004	9530294	520
Novel00355	hic_scaffold_11	-	9553735	9557512	1553
Novel00356	hic_scaffold_11	-	9890877	9925955	2928
Novel00357	hic_scaffold_11	-	10476825	10498678	3701
Novel00358	hic_scaffold_11	-	11131602	11144906	3515
Novel00359	hic_scaffold_11	-	11243479	11252667	2318
Novel00360	hic_scaffold_11	-	11736883	11739792	2201
Novel00361	hic_scaffold_11	-	14414602	14415798	1197
Novel00362	hic_scaffold_11	-	14655157	14659250	4030
Novel00363	hic_scaffold_11	-	14993296	14998609	2272
Novel00364	hic_scaffold_11	-	15076884	15112562	5674
Novel00365	hic_scaffold_11	-	15381984	15384500	1371
Novel00366	hic_scaffold_11	-	15979226	15989780	3973
Novel00367	hic_scaffold_11	-	16972666	16986041	3347
Novel00368	hic_scaffold_11	-	17755024	17760746	2886
Novel00369	hic_scaffold_11	-	18018993	18034020	4411
Novel00370	hic_scaffold_11	-	18311248	18335924	4433
Novel00371	hic_scaffold_11	-	18923826	18927335	1857
Novel00372	hic_scaffold_11	-	20100490	20101698	886
Novel00373	hic_scaffold_11	-	20763030	20774044	1993
Novel00374	hic_scaffold_11	-	20776421	20781129	842
Novel00375	hic_scaffold_11	-	21554849	21564749	4575
Novel00376	hic_scaffold_11	-	21805384	21806747	1025
Novel00377	hic_scaffold_11	-	22096795	22122571	6761
Novel00378	hic_scaffold_11	-	22449589	22455228	1996
Novel00379	hic_scaffold_11	-	25622817	25636902	3804
Novel00380	hic_scaffold_11	-	26813239	26815198	1670
Novel00381	hic_scaffold_11	-	28048543	28052452	3885
Novel00382	hic_scaffold_11	-	28548446	28551563	3118
Novel00383	hic_scaffold_11	-	28899959	28902854	2505
Novel00384	hic_scaffold_11	-	29405217	29407994	555
Novel00385	hic_scaffold_11	-	29470490	29489114	2087
Novel00386	hic_scaffold_11	-	31256341	31263979	891
Novel00387	hic_scaffold_11	-	31368725	31371470	520
Novel00388	hic_scaffold_11	-	31496713	31504682	3519
Novel00389	hic_scaffold_11	-	31523465	31548494	5300
Novel00390	hic_scaffold_11	-	32389664	32404955	338
Novel00391	hic_scaffold_11	-	32433169	32524073	921
Novel00392	hic_scaffold_11	-	33415040	33421776	2522
Novel00393	hic_scaffold_11	-	34565793	34568888	811
Novel00394	hic_scaffold_11	-	34647179	34652969	1122
Novel00395	hic_scaffold_11	-	34971794	34980070	3235
Novel00396	hic_scaffold_11	-	34980993	34990213	2546
Novel00397	hic_scaffold_11	-	35279118	35282950	3755
Novel00398	hic_scaffold_11	-	35551014	35564598	3236
Novel00399	hic_scaffold_11	-	35634682	35641603	2980
Novel00400	hic_scaffold_11	-	35932949	35962621	2223
Novel00401	hic_scaffold_11	-	35955345	35957995	2593
Novel00402	hic_scaffold_11	-	36387198	36391308	2037
Novel00403	hic_scaffold_11	-	36393617	36399027	1798
Novel00404	hic_scaffold_11	-	36411647	36413118	417
Novel00405	hic_scaffold_11	-	36413237	36418706	1370
Novel00406	hic_scaffold_11	-	36420936	36425382	384
Novel00407	hic_scaffold_11	-	36645509	36657229	3663
Novel00408	hic_scaffold_11	-	36855297	36857266	825
Novel00409	hic_scaffold_11	-	37187606	37189881	738
Novel00410	hic_scaffold_11	-	38366379	38377730	5569
Novel00411	hic_scaffold_11	-	38629593	38630354	640
Novel00412	hic_scaffold_11	-	39056903	39065950	5339
Novel00413	hic_scaffold_11	-	39200454	39206643	2601
Novel00414	hic_scaffold_11	-	39786004	39797616	1925
Novel00415	hic_scaffold_11	-	39931037	39933133	1876
Novel00416	hic_scaffold_1133	+	9088	18848	2248
Novel00417	hic_scaffold_1136	+	4161	7791	1071
Novel00418	hic_scaffold_1174	+	8804	9970	836
Novel00419	hic_scaffold_1178	+	7	1606	1420
Novel00420	hic_scaffold_1188	+	16377	17982	1261
Novel00421	hic_scaffold_12	+	24909	26606	1655
Novel00422	hic_scaffold_12	+	571375	579193	2709
Novel00423	hic_scaffold_12	+	636534	637248	715
Novel00424	hic_scaffold_12	+	637911	639122	972
Novel00425	hic_scaffold_12	+	692509	696104	3099
Novel00426	hic_scaffold_12	+	1330605	1332794	2101
Novel00427	hic_scaffold_12	+	1441814	1448730	1937
Novel00428	hic_scaffold_12	+	1598513	1601959	929
Novel00429	hic_scaffold_12	+	2124085	2149793	4348
Novel00430	hic_scaffold_12	+	2150717	2153667	1189
Novel00431	hic_scaffold_12	+	2154213	2157099	2031
Novel00432	hic_scaffold_12	+	3141124	3153680	4819
Novel00433	hic_scaffold_12	+	3267555	3287678	3556
Novel00434	hic_scaffold_12	+	3512220	3524012	2218
Novel00435	hic_scaffold_12	+	3526011	3529723	3693
Novel00436	hic_scaffold_12	+	3547212	3550352	807
Novel00437	hic_scaffold_12	+	3944706	3952949	4024
Novel00438	hic_scaffold_12	+	6881793	6882655	830
Novel00439	hic_scaffold_12	+	7087308	7088797	606
Novel00440	hic_scaffold_12	+	7287882	7294695	2681
Novel00441	hic_scaffold_12	+	8077166	8079621	900
Novel00442	hic_scaffold_12	+	8644275	8649968	1817
Novel00443	hic_scaffold_12	+	9307164	9310785	3543
Novel00444	hic_scaffold_12	+	9421741	9432122	3151
Novel00445	hic_scaffold_12	+	9448135	9451886	3633
Novel00446	hic_scaffold_12	+	10104239	10106343	1030
Novel00447	hic_scaffold_12	+	10110310	10111825	352
Novel00448	hic_scaffold_12	+	10714162	10721130	3779
Novel00449	hic_scaffold_12	+	10722669	10738382	4860
Novel00450	hic_scaffold_12	+	10859235	10887460	6109
Novel00451	hic_scaffold_12	+	11007389	11012520	680
Novel00452	hic_scaffold_12	+	11093090	11109296	4518
Novel00453	hic_scaffold_12	+	11435571	11440713	2227
Novel00454	hic_scaffold_12	+	11790581	11791700	758
Novel00455	hic_scaffold_12	+	12075900	12089942	5094
Novel00456	hic_scaffold_12	+	12251122	12288665	4107
Novel00457	hic_scaffold_12	+	12355373	12363195	3445
Novel00458	hic_scaffold_12	+	12913974	12918761	1679
Novel00459	hic_scaffold_12	+	13209977	13214640	2491
Novel00460	hic_scaffold_12	+	13391350	13416624	4855
Novel00461	hic_scaffold_12	+	13944936	13950169	2182
Novel00462	hic_scaffold_12	+	14505879	14508877	1780
Novel00463	hic_scaffold_12	+	14517467	14518655	658
Novel00464	hic_scaffold_12	+	16626125	16628122	877
Novel00465	hic_scaffold_12	+	17647183	17655015	2064
Novel00466	hic_scaffold_12	+	17799086	17806863	1680
Novel00467	hic_scaffold_12	+	17831187	17842324	2296
Novel00468	hic_scaffold_12	+	17848043	17853855	3012
Novel00469	hic_scaffold_12	+	18614240	18621434	833
Novel00470	hic_scaffold_12	+	18774665	18787539	3071
Novel00471	hic_scaffold_12	+	18839805	18846386	4833
Novel00472	hic_scaffold_12	+	19818457	19835544	4898
Novel00473	hic_scaffold_12	+	20445128	20453034	4864
Novel00474	hic_scaffold_12	+	20464554	20470273	5458
Novel00475	hic_scaffold_12	+	20492577	20497310	3406
Novel00476	hic_scaffold_12	+	20504518	20511346	4142
Novel00477	hic_scaffold_12	+	21002807	21011227	3378
Novel00478	hic_scaffold_12	+	21121951	21133350	2966
Novel00479	hic_scaffold_12	+	21151800	21155121	801
Novel00480	hic_scaffold_12	+	21442686	21485918	3392
Novel00481	hic_scaffold_12	+	22221291	22224147	2609
Novel00482	hic_scaffold_12	+	25507356	25512560	2997
Novel00483	hic_scaffold_12	+	26385988	26389424	2642
Novel00484	hic_scaffold_12	+	26544780	26545649	734
Novel00485	hic_scaffold_12	+	28040272	28041687	1162
Novel00486	hic_scaffold_12	+	28218760	28219491	520
Novel00487	hic_scaffold_12	+	28225301	28234513	1038
Novel00488	hic_scaffold_12	+	28659493	28662879	492
Novel00489	hic_scaffold_12	+	29014858	29056142	484
Novel00490	hic_scaffold_12	+	29733253	29739712	2428
Novel00491	hic_scaffold_12	+	30779086	30782906	1045
Novel00492	hic_scaffold_12	+	31051103	31061714	3090
Novel00493	hic_scaffold_12	+	33764931	33784377	1091
Novel00494	hic_scaffold_12	+	34239233	34247579	3485
Novel00495	hic_scaffold_12	+	35533064	35574303	1365
Novel00496	hic_scaffold_12	+	35668316	35669260	310
Novel00497	hic_scaffold_12	+	36594370	36605041	2991
Novel00498	hic_scaffold_12	+	36620064	36630261	3640
Novel00499	hic_scaffold_12	+	36701166	36706290	3040
Novel00500	hic_scaffold_12	+	37379225	37380020	771
Novel00501	hic_scaffold_12	+	37552999	37558575	3582
Novel00502	hic_scaffold_12	+	37803040	37806775	2107
Novel00503	hic_scaffold_12	+	38147608	38150832	3225
Novel00504	hic_scaffold_12	+	38417539	38432262	2102
Novel00505	hic_scaffold_12	+	38609594	38648907	457
Novel00506	hic_scaffold_12	-	112786	116401	3616
Novel00507	hic_scaffold_12	-	349099	352282	1799
Novel00508	hic_scaffold_12	-	563979	571147	3651
Novel00509	hic_scaffold_12	-	579764	589733	1945
Novel00510	hic_scaffold_12	-	637908	641817	2179
Novel00511	hic_scaffold_12	-	800393	806958	3298
Novel00512	hic_scaffold_12	-	915479	921109	2329
Novel00513	hic_scaffold_12	-	1007722	1019948	4334
Novel00514	hic_scaffold_12	-	1021038	1031961	3941
Novel00515	hic_scaffold_12	-	1171508	1175827	2055
Novel00516	hic_scaffold_12	-	1176186	1185262	835
Novel00517	hic_scaffold_12	-	1267462	1272573	1343
Novel00518	hic_scaffold_12	-	1464244	1468831	1238
Novel00519	hic_scaffold_12	-	2069805	2075478	5654
Novel00520	hic_scaffold_12	-	3405545	3475631	706
Novel00521	hic_scaffold_12	-	4565498	4570001	893
Novel00522	hic_scaffold_12	-	5270809	5290279	739
Novel00523	hic_scaffold_12	-	7031776	7040030	1437
Novel00524	hic_scaffold_12	-	7581085	7583970	452
Novel00525	hic_scaffold_12	-	7597120	7599399	433
Novel00526	hic_scaffold_12	-	7660604	7666444	3876
Novel00527	hic_scaffold_12	-	7862948	7870523	1351
Novel00528	hic_scaffold_12	-	7886517	7966564	1297
Novel00529	hic_scaffold_12	-	8774648	8777751	1807
Novel00530	hic_scaffold_12	-	9057008	9081687	3583
Novel00531	hic_scaffold_12	-	9163336	9165354	1684
Novel00532	hic_scaffold_12	-	9510186	9523762	3427
Novel00533	hic_scaffold_12	-	9705026	9717389	1568
Novel00534	hic_scaffold_12	-	10288164	10293792	1522
Novel00535	hic_scaffold_12	-	10464227	10473862	1316
Novel00536	hic_scaffold_12	-	10883289	10887460	3991
Novel00537	hic_scaffold_12	-	11085754	11087578	389
Novel00538	hic_scaffold_12	-	11203327	11209829	1982
Novel00539	hic_scaffold_12	-	11355029	11362161	2752
Novel00540	hic_scaffold_12	-	11773176	11773938	273
Novel00541	hic_scaffold_12	-	11779901	11782000	693
Novel00542	hic_scaffold_12	-	12086464	12089891	3332
Novel00543	hic_scaffold_12	-	12217239	12222064	2642
Novel00544	hic_scaffold_12	-	12224241	12227663	1289
Novel00545	hic_scaffold_12	-	12365642	12367986	1275
Novel00546	hic_scaffold_12	-	12464306	12465831	1241
Novel00547	hic_scaffold_12	-	12615109	12618758	1787
Novel00548	hic_scaffold_12	-	12630003	12634871	1157
Novel00549	hic_scaffold_12	-	12654793	12682287	2761
Novel00550	hic_scaffold_12	-	12874120	12879783	2300
Novel00551	hic_scaffold_12	-	13817790	13821062	2151
Novel00552	hic_scaffold_12	-	13949264	13952029	1513
Novel00553	hic_scaffold_12	-	14336811	14337814	639
Novel00554	hic_scaffold_12	-	15175821	15181947	2706
Novel00555	hic_scaffold_12	-	15305667	15328914	3294
Novel00556	hic_scaffold_12	-	16079661	16126955	3682
Novel00557	hic_scaffold_12	-	16676036	16681392	2070
Novel00558	hic_scaffold_12	-	17320585	17322840	2256
Novel00559	hic_scaffold_12	-	17863599	17931689	1758
Novel00560	hic_scaffold_12	-	18039474	18044681	1964
Novel00561	hic_scaffold_12	-	18397302	18401461	4049
Novel00562	hic_scaffold_12	-	18644795	18660708	4950
Novel00563	hic_scaffold_12	-	18930874	18937070	2521
Novel00564	hic_scaffold_12	-	19095192	19104509	1637
Novel00565	hic_scaffold_12	-	19758325	19775685	4787
Novel00566	hic_scaffold_12	-	19829904	19844123	6604
Novel00567	hic_scaffold_12	-	20823685	20850704	4941
Novel00568	hic_scaffold_12	-	20992355	20995478	881
Novel00569	hic_scaffold_12	-	21257091	21265437	1944
Novel00570	hic_scaffold_12	-	24616635	24620670	2746
Novel00571	hic_scaffold_12	-	25780900	25784037	2022
Novel00572	hic_scaffold_12	-	25925368	25956690	2057
Novel00573	hic_scaffold_12	-	26137670	26160961	6830
Novel00574	hic_scaffold_12	-	26300253	26314207	1992
Novel00575	hic_scaffold_12	-	26471288	26479259	3502
Novel00576	hic_scaffold_12	-	27441290	27450660	2217
Novel00577	hic_scaffold_12	-	28040335	28041869	891
Novel00578	hic_scaffold_12	-	30335600	30365418	4107
Novel00579	hic_scaffold_12	-	30633444	30641491	2187
Novel00580	hic_scaffold_12	-	31704000	31748222	8582
Novel00581	hic_scaffold_12	-	31785019	31789089	2464
Novel00582	hic_scaffold_12	-	32587814	32589926	1141
Novel00583	hic_scaffold_12	-	32822728	32829336	2515
Novel00584	hic_scaffold_12	-	34782212	34783552	982
Novel00585	hic_scaffold_12	-	34790722	34791936	890
Novel00586	hic_scaffold_12	-	36322268	36326601	4334
Novel00587	hic_scaffold_12	-	36612970	36619150	1755
Novel00588	hic_scaffold_12	-	36824802	36839311	2766
Novel00589	hic_scaffold_12	-	37063096	37067961	1287
Novel00590	hic_scaffold_12	-	37382423	37394566	2545
Novel00591	hic_scaffold_12	-	37802352	37806775	1411
Novel00592	hic_scaffold_120	-	4651	6557	993
Novel00593	hic_scaffold_1209	+	5420	13963	2151
Novel00594	hic_scaffold_1214	-	11948	14562	1048
Novel00595	hic_scaffold_1232	-	2062	5804	1499
Novel00596	hic_scaffold_1249	+	16718	19208	751
Novel00597	hic_scaffold_1249	-	13232	17533	536
Novel00598	hic_scaffold_1259	-	46992	48697	1621
Novel00599	hic_scaffold_1270	+	5327	5989	374
Novel00600	hic_scaffold_1275	+	1	5188	773
Novel00601	hic_scaffold_13	+	1677662	1683841	761
Novel00602	hic_scaffold_13	+	2186575	2188284	1487
Novel00603	hic_scaffold_13	+	3009399	3016111	2042
Novel00604	hic_scaffold_13	+	4829839	4832675	2765
Novel00605	hic_scaffold_13	+	7111656	7118142	725
Novel00606	hic_scaffold_13	+	7113573	7121895	1445
Novel00607	hic_scaffold_13	+	7120871	7121540	466
Novel00608	hic_scaffold_13	+	7603817	7606710	1259
Novel00609	hic_scaffold_13	+	7707287	7710443	1797
Novel00610	hic_scaffold_13	+	8324318	8358819	3064
Novel00611	hic_scaffold_13	+	8679316	8686419	2279
Novel00612	hic_scaffold_13	+	9365158	9367803	1559
Novel00613	hic_scaffold_13	+	10111580	10116182	1439
Novel00614	hic_scaffold_13	+	10193303	10197504	1273
Novel00615	hic_scaffold_13	+	11546780	11554293	7491
Novel00616	hic_scaffold_13	+	12580885	12583350	1724
Novel00617	hic_scaffold_13	+	12902781	12905112	600
Novel00618	hic_scaffold_13	+	12907463	12909008	829
Novel00619	hic_scaffold_13	+	12912122	12913250	478
Novel00620	hic_scaffold_13	+	12919165	12920590	565
Novel00621	hic_scaffold_13	+	12925349	12928026	1793
Novel00622	hic_scaffold_13	+	13310484	13315983	5477
Novel00623	hic_scaffold_13	+	15678250	15707423	5700
Novel00624	hic_scaffold_13	+	15885956	15915698	1843
Novel00625	hic_scaffold_13	+	15951195	15957340	2468
Novel00626	hic_scaffold_13	+	16167461	16172180	1640
Novel00627	hic_scaffold_13	+	18394943	18397959	3017
Novel00628	hic_scaffold_13	+	18467934	18470740	1138
Novel00629	hic_scaffold_13	+	19762556	19769090	1926
Novel00630	hic_scaffold_13	+	20015104	20023837	2569
Novel00631	hic_scaffold_13	+	20383874	20386554	2399
Novel00632	hic_scaffold_13	+	21637280	21638392	946
Novel00633	hic_scaffold_13	+	21877937	21880747	1053
Novel00634	hic_scaffold_13	+	21997273	22000634	1489
Novel00635	hic_scaffold_13	+	22381321	22384518	741
Novel00636	hic_scaffold_13	+	22412606	22413677	1072
Novel00637	hic_scaffold_13	+	22852305	22855933	2913
Novel00638	hic_scaffold_13	+	24028069	24138249	2663
Novel00639	hic_scaffold_13	+	24171856	24193835	877
Novel00640	hic_scaffold_13	+	24464123	24467089	1340
Novel00641	hic_scaffold_13	+	24839853	24841332	1479
Novel00642	hic_scaffold_13	+	25037929	25039084	414
Novel00643	hic_scaffold_13	+	25040089	25042782	997
Novel00644	hic_scaffold_13	+	25127625	25135645	5604
Novel00645	hic_scaffold_13	+	25136345	25139935	2902
Novel00646	hic_scaffold_13	+	25424069	25427731	1918
Novel00647	hic_scaffold_13	+	25502570	25504563	1136
Novel00648	hic_scaffold_13	+	25666609	25667634	927
Novel00649	hic_scaffold_13	+	25690999	25691854	549
Novel00650	hic_scaffold_13	+	26932214	26939640	2618
Novel00651	hic_scaffold_13	+	27146336	27164383	1112
Novel00652	hic_scaffold_13	+	27229394	27259974	4743
Novel00653	hic_scaffold_13	+	27388567	27390707	604
Novel00654	hic_scaffold_13	+	27759981	27771035	2329
Novel00655	hic_scaffold_13	+	27885150	27889486	3848
Novel00656	hic_scaffold_13	+	30181188	30227232	7759
Novel00657	hic_scaffold_13	+	30453293	30457884	2409
Novel00658	hic_scaffold_13	+	34049006	34097762	1324
Novel00659	hic_scaffold_13	+	34135935	34137281	1088
Novel00660	hic_scaffold_13	+	34236451	34237958	1428
Novel00661	hic_scaffold_13	+	34289295	34294233	2757
Novel00662	hic_scaffold_13	+	34310332	34315112	2038
Novel00663	hic_scaffold_13	+	34460927	34468825	1501
Novel00664	hic_scaffold_13	+	34524412	34534005	5582
Novel00665	hic_scaffold_13	+	34719768	34722819	2974
Novel00666	hic_scaffold_13	+	34907217	34922772	8059
Novel00667	hic_scaffold_13	+	35389011	35404012	1643
Novel00668	hic_scaffold_13	+	35621026	35623078	2033
Novel00669	hic_scaffold_13	-	1760280	1761897	1512
Novel00670	hic_scaffold_13	-	2280499	2281687	383
Novel00671	hic_scaffold_13	-	4448421	4457880	2419
Novel00672	hic_scaffold_13	-	6258533	6262010	2311
Novel00673	hic_scaffold_13	-	7106634	7109866	2676
Novel00674	hic_scaffold_13	-	7720897	7721813	917
Novel00675	hic_scaffold_13	-	8500342	8508902	1571
Novel00676	hic_scaffold_13	-	9462803	9466669	1172
Novel00677	hic_scaffold_13	-	9867462	9872235	3255
Novel00678	hic_scaffold_13	-	13074773	13083651	2256
Novel00679	hic_scaffold_13	-	13219134	13223391	1260
Novel00680	hic_scaffold_13	-	13499991	13506554	1713
Novel00681	hic_scaffold_13	-	13902323	13905839	941
Novel00682	hic_scaffold_13	-	14900833	14902991	1816
Novel00683	hic_scaffold_13	-	15952743	15958697	4214
Novel00684	hic_scaffold_13	-	16360246	16362263	423
Novel00685	hic_scaffold_13	-	17169674	17170852	717
Novel00686	hic_scaffold_13	-	17936486	17941185	2069
Novel00687	hic_scaffold_13	-	18165348	18168329	1280
Novel00688	hic_scaffold_13	-	18195199	18201668	3136
Novel00689	hic_scaffold_13	-	19267547	19269797	1129
Novel00690	hic_scaffold_13	-	19973722	19990437	5122
Novel00691	hic_scaffold_13	-	20109485	20110704	535
Novel00692	hic_scaffold_13	-	20443708	20493862	4493
Novel00693	hic_scaffold_13	-	20898193	20903951	3036
Novel00694	hic_scaffold_13	-	22772599	22775027	1167
Novel00695	hic_scaffold_13	-	23243539	23249458	3257
Novel00696	hic_scaffold_13	-	23947277	23954692	2186
Novel00697	hic_scaffold_13	-	24839851	24846929	2390
Novel00698	hic_scaffold_13	-	25138110	25139935	1767
Novel00699	hic_scaffold_13	-	25198861	25215487	7077
Novel00700	hic_scaffold_13	-	25518312	25520911	1369
Novel00701	hic_scaffold_13	-	26170438	26176886	6358
Novel00702	hic_scaffold_13	-	26259411	26278444	5215
Novel00703	hic_scaffold_13	-	26411521	26434309	7124
Novel00704	hic_scaffold_13	-	26962601	26965195	322
Novel00705	hic_scaffold_13	-	30737084	30750468	1234
Novel00706	hic_scaffold_13	-	31058668	31074256	953
Novel00707	hic_scaffold_13	-	33935909	33945028	2631
Novel00708	hic_scaffold_13	-	33951300	33957175	3015
Novel00709	hic_scaffold_13	-	34224485	34226331	1205
Novel00710	hic_scaffold_13	-	34313115	34315112	1944
Novel00711	hic_scaffold_13	-	34486402	34489151	2578
Novel00712	hic_scaffold_13	-	34492177	34493004	828
Novel00713	hic_scaffold_13	-	34745303	34747547	1089
Novel00714	hic_scaffold_13	-	34827409	34828698	1169
Novel00715	hic_scaffold_13	-	35402478	35404009	1462
Novel00716	hic_scaffold_1319	-	538	1465	478
Novel00717	hic_scaffold_1329	+	10306	11521	892
Novel00718	hic_scaffold_1338	+	54030	55100	668
Novel00719	hic_scaffold_1342	+	81245	89819	241
Novel00720	hic_scaffold_14	+	907140	910637	3087
Novel00721	hic_scaffold_14	+	1524545	1553618	1241
Novel00722	hic_scaffold_14	+	1553745	1566490	1636
Novel00723	hic_scaffold_14	+	1569627	1571876	2250
Novel00724	hic_scaffold_14	+	2554187	2568030	2916
Novel00725	hic_scaffold_14	+	2892594	2905587	1110
Novel00726	hic_scaffold_14	+	2911580	2918865	4047
Novel00727	hic_scaffold_14	+	6968351	6972870	1804
Novel00728	hic_scaffold_14	+	9077365	9079499	2108
Novel00729	hic_scaffold_14	+	9580191	9581538	1024
Novel00730	hic_scaffold_14	+	9795415	9798378	530
Novel00731	hic_scaffold_14	+	12158002	12183309	570
Novel00732	hic_scaffold_14	+	12194994	12217440	4336
Novel00733	hic_scaffold_14	+	13125506	13195863	1795
Novel00734	hic_scaffold_14	+	13358587	13366658	1433
Novel00735	hic_scaffold_14	+	13367084	13369935	1741
Novel00736	hic_scaffold_14	+	13399655	13404080	2203
Novel00737	hic_scaffold_14	+	13672482	13693309	2264
Novel00738	hic_scaffold_14	+	13693428	13697653	2828
Novel00739	hic_scaffold_14	+	14009081	14011380	2258
Novel00740	hic_scaffold_14	+	14345395	14369808	4667
Novel00741	hic_scaffold_14	+	15212438	15215647	1889
Novel00742	hic_scaffold_14	+	16390830	16438938	4741
Novel00743	hic_scaffold_14	+	16703858	16705093	337
Novel00744	hic_scaffold_14	+	16817736	16823626	1647
Novel00745	hic_scaffold_14	+	17100872	17102138	1115
Novel00746	hic_scaffold_14	+	17180752	17182082	1331
Novel00747	hic_scaffold_14	+	17189199	17191552	1554
Novel00748	hic_scaffold_14	+	17636564	17651227	3168
Novel00749	hic_scaffold_14	+	17666868	17668671	1158
Novel00750	hic_scaffold_14	+	17962799	17989727	5635
Novel00751	hic_scaffold_14	+	18956174	18965646	1741
Novel00752	hic_scaffold_14	+	18975152	18979470	1386
Novel00753	hic_scaffold_14	+	19079076	19083317	2385
Novel00754	hic_scaffold_14	+	19084833	19115698	6187
Novel00755	hic_scaffold_14	+	19345702	19348877	1578
Novel00756	hic_scaffold_14	+	19369888	19393947	3371
Novel00757	hic_scaffold_14	+	20823346	20826615	2891
Novel00758	hic_scaffold_14	+	21617608	21633683	3441
Novel00759	hic_scaffold_14	+	21805907	21863746	4795
Novel00760	hic_scaffold_14	+	23208343	23209872	1070
Novel00761	hic_scaffold_14	+	23415203	23419293	994
Novel00762	hic_scaffold_14	+	23659086	23665141	2411
Novel00763	hic_scaffold_14	+	25257060	25261374	4263
Novel00764	hic_scaffold_14	+	25410436	25411833	1398
Novel00765	hic_scaffold_14	+	25921969	25933064	5884
Novel00766	hic_scaffold_14	+	26114584	26121071	6488
Novel00767	hic_scaffold_14	+	26788345	26808220	4667
Novel00768	hic_scaffold_14	+	27061495	27069820	3083
Novel00769	hic_scaffold_14	+	27070172	27075097	4896
Novel00770	hic_scaffold_14	+	27206035	27289125	4059
Novel00771	hic_scaffold_14	+	28276102	28280267	1040
Novel00772	hic_scaffold_14	+	29058608	29120649	2295
Novel00773	hic_scaffold_14	+	29375143	29383527	5048
Novel00774	hic_scaffold_14	+	29398413	29430877	5042
Novel00775	hic_scaffold_14	+	29691585	29694993	558
Novel00776	hic_scaffold_14	+	32775435	32783354	861
Novel00777	hic_scaffold_14	+	32862215	32871197	7878
Novel00778	hic_scaffold_14	+	33177057	33183116	1923
Novel00779	hic_scaffold_14	+	33194520	33220303	2964
Novel00780	hic_scaffold_14	+	34245757	34275793	3346
Novel00781	hic_scaffold_14	+	34314576	34316120	1545
Novel00782	hic_scaffold_14	+	34436712	34438839	815
Novel00783	hic_scaffold_14	+	34470045	34471328	774
Novel00784	hic_scaffold_14	+	34472191	34474918	1034
Novel00785	hic_scaffold_14	+	34753663	34758523	500
Novel00786	hic_scaffold_14	+	34769609	34772786	3108
Novel00787	hic_scaffold_14	+	34968747	34972605	3833
Novel00788	hic_scaffold_14	+	34977969	34981174	1458
Novel00789	hic_scaffold_14	+	35276886	35279961	3076
Novel00790	hic_scaffold_14	+	35327111	35327939	666
Novel00791	hic_scaffold_14	+	35635041	35635405	345
Novel00792	hic_scaffold_14	-	906987	910637	3651
Novel00793	hic_scaffold_14	-	2916894	2918863	1742
Novel00794	hic_scaffold_14	-	3148909	3153376	1431
Novel00795	hic_scaffold_14	-	3781848	3788309	527
Novel00796	hic_scaffold_14	-	4226611	4229379	2747
Novel00797	hic_scaffold_14	-	4864138	4898019	4543
Novel00798	hic_scaffold_14	-	6921317	6924410	1603
Novel00799	hic_scaffold_14	-	7144785	7146972	1672
Novel00800	hic_scaffold_14	-	10952898	10986717	1612
Novel00801	hic_scaffold_14	-	10939440	10941503	2064
Novel00802	hic_scaffold_14	-	12118646	12128772	3449
Novel00803	hic_scaffold_14	-	13194534	13195863	1330
Novel00804	hic_scaffold_14	-	13672483	13682882	674
Novel00805	hic_scaffold_14	-	15421368	15437525	5240
Novel00806	hic_scaffold_14	-	15468119	15571684	5434
Novel00807	hic_scaffold_14	-	16765657	16767228	1441
Novel00808	hic_scaffold_14	-	17172205	17196975	1395
Novel00809	hic_scaffold_14	-	17609232	17615693	1881
Novel00810	hic_scaffold_14	-	17662161	17665501	1207
Novel00811	hic_scaffold_14	-	18643301	18645590	2174
Novel00812	hic_scaffold_14	-	23208339	23211406	2139
Novel00813	hic_scaffold_14	-	23361978	23373601	5079
Novel00814	hic_scaffold_14	-	23876601	23879997	1446
Novel00815	hic_scaffold_14	-	25204288	25207705	3354
Novel00816	hic_scaffold_14	-	25383231	25386198	2783
Novel00817	hic_scaffold_14	-	25413029	25413841	813
Novel00818	hic_scaffold_14	-	25500477	25504292	3796
Novel00819	hic_scaffold_14	-	25739614	25749403	2839
Novel00820	hic_scaffold_14	-	26715677	26718062	2273
Novel00821	hic_scaffold_14	-	26718347	26729321	5138
Novel00822	hic_scaffold_14	-	27285530	27361217	1944
Novel00823	hic_scaffold_14	-	27525118	27551333	1470
Novel00824	hic_scaffold_14	-	27970850	27975836	4937
Novel00825	hic_scaffold_14	-	28517311	28561600	1573
Novel00826	hic_scaffold_14	-	29007325	29017665	1673
Novel00827	hic_scaffold_14	-	30357288	30361004	3697
Novel00828	hic_scaffold_14	-	32860773	32871197	3239
Novel00829	hic_scaffold_14	-	33188431	33195811	3999
Novel00830	hic_scaffold_14	-	34773011	34784188	1897
Novel00831	hic_scaffold_14	-	34789906	34798184	3693
Novel00832	hic_scaffold_14	-	34820098	34862519	974
Novel00833	hic_scaffold_14	-	34968750	34972605	3718
Novel00834	hic_scaffold_14	-	34980279	34981231	712
Novel00835	hic_scaffold_14	-	35212978	35221424	2226
Novel00836	hic_scaffold_14	-	35450920	35472733	4938
Novel00837	hic_scaffold_14	-	35519783	35535590	1985
Novel00838	hic_scaffold_14	-	35635034	35637849	1024
Novel00839	hic_scaffold_14	-	35826943	35828885	1073
Novel00840	hic_scaffold_15	+	3462245	3466140	3743
Novel00841	hic_scaffold_15	+	3614093	3616978	499
Novel00842	hic_scaffold_15	+	3894600	3899967	4689
Novel00843	hic_scaffold_15	+	4410959	4435977	6944
Novel00844	hic_scaffold_15	+	5089650	5091504	1807
Novel00845	hic_scaffold_15	+	8095566	8099139	1845
Novel00846	hic_scaffold_15	+	9816465	9840650	3323
Novel00847	hic_scaffold_15	+	13383474	13388139	780
Novel00848	hic_scaffold_15	+	13526729	13530210	2209
Novel00849	hic_scaffold_15	+	13530902	13537303	3163
Novel00850	hic_scaffold_15	+	13551802	13560661	1205
Novel00851	hic_scaffold_15	+	13801006	13807200	1221
Novel00852	hic_scaffold_15	+	13877083	13887763	2775
Novel00853	hic_scaffold_15	+	13973117	13974207	875
Novel00854	hic_scaffold_15	+	14859114	14868082	3243
Novel00855	hic_scaffold_15	+	16011852	16013560	1487
Novel00856	hic_scaffold_15	+	16640182	16643257	2355
Novel00857	hic_scaffold_15	+	16643808	16644860	912
Novel00858	hic_scaffold_15	+	17039999	17050186	2579
Novel00859	hic_scaffold_15	+	17161286	17203722	3799
Novel00860	hic_scaffold_15	+	18351371	18353781	1168
Novel00861	hic_scaffold_15	+	19612643	19614481	1687
Novel00862	hic_scaffold_15	+	20414413	20418910	1522
Novel00863	hic_scaffold_15	+	20927812	20931896	1256
Novel00864	hic_scaffold_15	+	21476875	21481027	2482
Novel00865	hic_scaffold_15	+	21488057	21493783	4356
Novel00866	hic_scaffold_15	+	21568546	21571827	2138
Novel00867	hic_scaffold_15	+	22538827	22543214	1009
Novel00868	hic_scaffold_15	+	23232862	23266900	12245
Novel00869	hic_scaffold_15	+	23458806	23466577	2875
Novel00870	hic_scaffold_15	+	23470429	23471216	302
Novel00871	hic_scaffold_15	+	23472614	23516100	1300
Novel00872	hic_scaffold_15	+	23517630	23522799	840
Novel00873	hic_scaffold_15	+	23622754	23661621	3046
Novel00874	hic_scaffold_15	+	24163923	24167374	2986
Novel00875	hic_scaffold_15	+	24467086	24504980	7294
Novel00876	hic_scaffold_15	+	24506788	24517232	4654
Novel00877	hic_scaffold_15	+	24705435	24761050	2091
Novel00878	hic_scaffold_15	+	24882959	24895940	2276
Novel00879	hic_scaffold_15	+	24959804	24962156	558
Novel00880	hic_scaffold_15	+	25007859	25019692	1924
Novel00881	hic_scaffold_15	+	25357818	25366410	1242
Novel00882	hic_scaffold_15	+	26318451	26322330	3781
Novel00883	hic_scaffold_15	+	27290583	27293144	2394
Novel00884	hic_scaffold_15	+	27685309	27685986	441
Novel00885	hic_scaffold_15	+	27941385	27953478	6915
Novel00886	hic_scaffold_15	+	28297542	28304205	630
Novel00887	hic_scaffold_15	+	28595428	28597892	2465
Novel00888	hic_scaffold_15	+	28957461	28963113	4314
Novel00889	hic_scaffold_15	+	29145937	29150389	971
Novel00890	hic_scaffold_15	+	29552820	29557254	559
Novel00891	hic_scaffold_15	+	31529912	31542682	4000
Novel00892	hic_scaffold_15	+	31785229	31786677	994
Novel00893	hic_scaffold_15	+	31788648	31798488	3089
Novel00894	hic_scaffold_15	+	32469847	32493383	3191
Novel00895	hic_scaffold_15	+	32568275	32595213	2410
Novel00896	hic_scaffold_15	+	32621766	32629474	838
Novel00897	hic_scaffold_15	+	35105250	35107982	2266
Novel00898	hic_scaffold_15	+	35281584	35285937	2575
Novel00899	hic_scaffold_15	+	35327957	35330113	1804
Novel00900	hic_scaffold_15	+	35492379	35496759	2714
Novel00901	hic_scaffold_15	+	35734717	35736895	1272
Novel00902	hic_scaffold_15	-	39512	45365	1408
Novel00903	hic_scaffold_15	-	89352	102049	1276
Novel00904	hic_scaffold_15	-	2043502	2046448	2576
Novel00905	hic_scaffold_15	-	2534431	2537317	954
Novel00906	hic_scaffold_15	-	3462245	3482443	4991
Novel00907	hic_scaffold_15	-	3855984	3862691	781
Novel00908	hic_scaffold_15	-	3921190	3928677	1122
Novel00909	hic_scaffold_15	-	3948529	3951891	1854
Novel00910	hic_scaffold_15	-	4447389	4458590	1191
Novel00911	hic_scaffold_15	-	4673650	4681804	2692
Novel00912	hic_scaffold_15	-	4689865	4708973	1976
Novel00913	hic_scaffold_15	-	4761089	4771087	4905
Novel00914	hic_scaffold_15	-	5236609	5237751	948
Novel00915	hic_scaffold_15	-	5742527	5745721	1288
Novel00916	hic_scaffold_15	-	7297092	7301233	1477
Novel00917	hic_scaffold_15	-	7519775	7523573	2339
Novel00918	hic_scaffold_15	-	7812617	7865133	4913
Novel00919	hic_scaffold_15	-	8090234	8092088	1351
Novel00920	hic_scaffold_15	-	8883157	8884822	828
Novel00921	hic_scaffold_15	-	11216400	11219417	1258
Novel00922	hic_scaffold_15	-	12181351	12185731	1260
Novel00923	hic_scaffold_15	-	13235223	13236675	1453
Novel00924	hic_scaffold_15	-	13391560	13397618	3183
Novel00925	hic_scaffold_15	-	13688392	13696186	3766
Novel00926	hic_scaffold_15	-	13742952	13744156	563
Novel00927	hic_scaffold_15	-	14077565	14078212	648
Novel00928	hic_scaffold_15	-	14866748	14868076	1286
Novel00929	hic_scaffold_15	-	15746157	15761362	4566
Novel00930	hic_scaffold_15	-	15963818	15965432	731
Novel00931	hic_scaffold_15	-	16083783	16088403	1705
Novel00932	hic_scaffold_15	-	16391035	16395695	2474
Novel00933	hic_scaffold_15	-	17122708	17124180	465
Novel00934	hic_scaffold_15	-	17405117	17410235	1401
Novel00935	hic_scaffold_15	-	18932829	18936580	1799
Novel00936	hic_scaffold_15	-	19592214	19611044	4229
Novel00937	hic_scaffold_15	-	19612681	19615826	2079
Novel00938	hic_scaffold_15	-	20425721	20433347	4248
Novel00939	hic_scaffold_15	-	20434271	20450440	1644
Novel00940	hic_scaffold_15	-	20567997	20600639	3728
Novel00941	hic_scaffold_15	-	21039519	21050625	9843
Novel00942	hic_scaffold_15	-	23245867	23266918	1350
Novel00943	hic_scaffold_15	-	23300512	23305484	2703
Novel00944	hic_scaffold_15	-	24706916	24772488	1354
Novel00945	hic_scaffold_15	-	26196195	26211194	9208
Novel00946	hic_scaffold_15	-	26213253	26214872	1122
Novel00947	hic_scaffold_15	-	26385847	26391981	941
Novel00948	hic_scaffold_15	-	27290305	27304198	4298
Novel00949	hic_scaffold_15	-	27998531	28021672	1444
Novel00950	hic_scaffold_15	-	29757670	29769514	3604
Novel00951	hic_scaffold_15	-	29911045	29917582	4150
Novel00952	hic_scaffold_15	-	30847982	30855236	4634
Novel00953	hic_scaffold_15	-	31186625	31227344	2370
Novel00954	hic_scaffold_15	-	31186851	31200853	4867
Novel00955	hic_scaffold_15	-	31216973	31230085	1566
Novel00956	hic_scaffold_15	-	31251405	31256839	5435
Novel00957	hic_scaffold_15	-	31260129	31274860	2930
Novel00958	hic_scaffold_15	-	31546118	31558593	2471
Novel00959	hic_scaffold_15	-	31678858	31685602	4854
Novel00960	hic_scaffold_15	-	32332208	32350372	1943
Novel00961	hic_scaffold_15	-	33103776	33129540	3136
Novel00962	hic_scaffold_15	-	33129991	33138229	4670
Novel00963	hic_scaffold_15	-	33687887	33699558	2733
Novel00964	hic_scaffold_15	-	35108150	35112667	569
Novel00965	hic_scaffold_15	-	35151333	35159895	8257
Novel00966	hic_scaffold_15	-	35286726	35291776	1441
Novel00967	hic_scaffold_15	-	35363787	35368041	681
Novel00968	hic_scaffold_15	-	35422702	35433648	957
Novel00969	hic_scaffold_15	-	35468120	35473151	1269
Novel00970	hic_scaffold_16	+	457486	460523	1671
Novel00971	hic_scaffold_16	+	665185	672121	6556
Novel00972	hic_scaffold_16	+	698727	701147	2286
Novel00973	hic_scaffold_16	+	907010	908416	1365
Novel00974	hic_scaffold_16	+	957063	962894	1742
Novel00975	hic_scaffold_16	+	1023146	1031620	4382
Novel00976	hic_scaffold_16	+	1046061	1058081	852
Novel00977	hic_scaffold_16	+	1174032	1183292	4647
Novel00978	hic_scaffold_16	+	1185829	1191379	4399
Novel00979	hic_scaffold_16	+	1607453	1618712	6414
Novel00980	hic_scaffold_16	+	2044927	2055371	1259
Novel00981	hic_scaffold_16	+	2508381	2521010	2547
Novel00982	hic_scaffold_16	+	2621249	2623268	604
Novel00983	hic_scaffold_16	+	2749556	2750590	519
Novel00984	hic_scaffold_16	+	5212308	5222418	2351
Novel00985	hic_scaffold_16	+	8329839	8333670	2729
Novel00986	hic_scaffold_16	+	8389620	8409623	6498
Novel00987	hic_scaffold_16	+	8724643	8730781	6074
Novel00988	hic_scaffold_16	+	8849297	8852997	1295
Novel00989	hic_scaffold_16	+	10772470	10784188	1349
Novel00990	hic_scaffold_16	+	10784461	10785070	369
Novel00991	hic_scaffold_16	+	11489975	11515141	2396
Novel00992	hic_scaffold_16	+	11756894	11763886	3413
Novel00993	hic_scaffold_16	+	13586959	13590469	828
Novel00994	hic_scaffold_16	+	13638336	13640355	1764
Novel00995	hic_scaffold_16	+	14891898	14922547	3001
Novel00996	hic_scaffold_16	+	14979637	14983725	1695
Novel00997	hic_scaffold_16	+	17405089	17413252	3230
Novel00998	hic_scaffold_16	+	17890972	17996042	7361
Novel00999	hic_scaffold_16	+	18168893	18180859	11919
Novel01000	hic_scaffold_16	+	18488387	18495088	2511
Novel01001	hic_scaffold_16	+	18565459	18574818	2588
Novel01002	hic_scaffold_16	+	18852333	18855695	1042
Novel01003	hic_scaffold_16	+	18914793	18934351	3790
Novel01004	hic_scaffold_16	+	19477209	19479473	919
Novel01005	hic_scaffold_16	+	20223229	20235443	2037
Novel01006	hic_scaffold_16	+	21242431	21246301	1241
Novel01007	hic_scaffold_16	+	22119423	22128969	2112
Novel01008	hic_scaffold_16	+	22269937	22276051	2460
Novel01009	hic_scaffold_16	+	22540258	22553920	3064
Novel01010	hic_scaffold_16	+	23042232	23043202	596
Novel01011	hic_scaffold_16	+	23160560	23171836	4549
Novel01012	hic_scaffold_16	+	23932288	23933848	1516
Novel01013	hic_scaffold_16	+	24423615	24424599	656
Novel01014	hic_scaffold_16	+	24629043	24642218	2299
Novel01015	hic_scaffold_16	+	24915272	24917439	1571
Novel01016	hic_scaffold_16	+	25122546	25126891	2588
Novel01017	hic_scaffold_16	+	25659595	25665926	2950
Novel01018	hic_scaffold_16	+	25676977	25678301	1325
Novel01019	hic_scaffold_16	+	26405939	26409200	1761
Novel01020	hic_scaffold_16	+	26440683	26459343	2948
Novel01021	hic_scaffold_16	+	26586170	26587667	1498
Novel01022	hic_scaffold_16	+	29355743	29359859	721
Novel01023	hic_scaffold_16	+	29376993	29378380	1388
Novel01024	hic_scaffold_16	+	29385755	29388501	2747
Novel01025	hic_scaffold_16	+	29374225	29375705	1339
Novel01026	hic_scaffold_16	+	29380531	29384297	1507
Novel01027	hic_scaffold_16	+	29455584	29505836	3238
Novel01028	hic_scaffold_16	+	30896700	30907403	1268
Novel01029	hic_scaffold_16	+	33163756	33174416	1726
Novel01030	hic_scaffold_16	+	33213912	33217312	1344
Novel01031	hic_scaffold_16	+	33727723	33735076	3718
Novel01032	hic_scaffold_16	+	34331252	34357983	815
Novel01033	hic_scaffold_16	-	68946	73442	858
Novel01034	hic_scaffold_16	-	313291	316396	2146
Novel01035	hic_scaffold_16	-	461067	474355	4186
Novel01036	hic_scaffold_16	-	721396	726700	2829
Novel01037	hic_scaffold_16	-	906965	916660	3753
Novel01038	hic_scaffold_16	-	1045901	1056073	2875
Novel01039	hic_scaffold_16	-	1175731	1183346	4046
Novel01040	hic_scaffold_16	-	1187832	1191379	3490
Novel01041	hic_scaffold_16	-	2275806	2279360	3555
Novel01042	hic_scaffold_16	-	2522486	2583313	760
Novel01043	hic_scaffold_16	-	2860438	2864702	2320
Novel01044	hic_scaffold_16	-	3518087	3523358	3118
Novel01045	hic_scaffold_16	-	4109611	4118361	4529
Novel01046	hic_scaffold_16	-	6451002	6480084	5081
Novel01047	hic_scaffold_16	-	7089400	7093050	1324
Novel01048	hic_scaffold_16	-	8639078	8654247	6159
Novel01049	hic_scaffold_16	-	8655504	8660290	687
Novel01050	hic_scaffold_16	-	8823229	8840349	3327
Novel01051	hic_scaffold_16	-	9166348	9170784	4220
Novel01052	hic_scaffold_16	-	9252995	9268624	4116
Novel01053	hic_scaffold_16	-	9310829	9326010	5273
Novel01054	hic_scaffold_16	-	10800755	10803526	394
Novel01055	hic_scaffold_16	-	11756894	11761920	1446
Novel01056	hic_scaffold_16	-	13052841	13066477	1835
Novel01057	hic_scaffold_16	-	14661286	14682031	1322
Novel01058	hic_scaffold_16	-	14811188	14865912	4791
Novel01059	hic_scaffold_16	-	16149384	16158229	1177
Novel01060	hic_scaffold_16	-	16919440	16921071	1477
Novel01061	hic_scaffold_16	-	17410858	17413241	2347
Novel01062	hic_scaffold_16	-	18210804	18222609	4796
Novel01063	hic_scaffold_16	-	18267083	18271342	651
Novel01064	hic_scaffold_16	-	18271632	18284612	2799
Novel01065	hic_scaffold_16	-	18437236	18447433	865
Novel01066	hic_scaffold_16	-	18483129	18488250	2526
Novel01067	hic_scaffold_16	-	18932024	18961577	3386
Novel01068	hic_scaffold_16	-	20409812	20428531	4393
Novel01069	hic_scaffold_16	-	22577074	22642877	4625
Novel01070	hic_scaffold_16	-	22848302	22849917	705
Novel01071	hic_scaffold_16	-	23445777	23480183	13896
Novel01072	hic_scaffold_16	-	23806776	23862293	6681
Novel01073	hic_scaffold_16	-	24614600	24621957	1535
Novel01074	hic_scaffold_16	-	24951442	24952399	958
Novel01075	hic_scaffold_16	-	25415304	25417103	443
Novel01076	hic_scaffold_16	-	25676767	25679813	1832
Novel01077	hic_scaffold_16	-	25977429	25978974	1456
Novel01078	hic_scaffold_16	-	26341637	26377255	3867
Novel01079	hic_scaffold_16	-	26427781	26432141	2962
Novel01080	hic_scaffold_16	-	26819380	26821773	2394
Novel01081	hic_scaffold_16	-	27115870	27120812	3266
Novel01082	hic_scaffold_16	-	27145934	27382764	6470
Novel01083	hic_scaffold_16	-	27959564	27964787	3585
Novel01084	hic_scaffold_16	-	29229405	29267282	11081
Novel01085	hic_scaffold_16	-	32529118	32532391	3274
Novel01086	hic_scaffold_16	-	32982275	32986263	1659
Novel01087	hic_scaffold_16	-	33951847	33954679	1785
Novel01088	hic_scaffold_17	+	8107	10431	1464
Novel01089	hic_scaffold_17	+	211394	214461	392
Novel01090	hic_scaffold_17	+	1044687	1047605	1080
Novel01091	hic_scaffold_17	+	1800069	1806531	4181
Novel01092	hic_scaffold_17	+	1839654	1840236	449
Novel01093	hic_scaffold_17	+	2104052	2106936	1636
Novel01094	hic_scaffold_17	+	4150978	4153861	1898
Novel01095	hic_scaffold_17	+	5084800	5088423	3601
Novel01096	hic_scaffold_17	+	6734491	6737021	2420
Novel01097	hic_scaffold_17	+	7221759	7254008	2338
Novel01098	hic_scaffold_17	+	7895975	7898685	1212
Novel01099	hic_scaffold_17	+	10019468	10021973	2481
Novel01100	hic_scaffold_17	+	10050280	10071719	4338
Novel01101	hic_scaffold_17	+	10127467	10143030	2659
Novel01102	hic_scaffold_17	+	10994825	11062659	4992
Novel01103	hic_scaffold_17	+	11390825	11392864	835
Novel01104	hic_scaffold_17	+	11395006	11436819	3154
Novel01105	hic_scaffold_17	+	11679136	11688792	1942
Novel01106	hic_scaffold_17	+	13185927	13199750	2899
Novel01107	hic_scaffold_17	+	13292396	13294773	2131
Novel01108	hic_scaffold_17	+	13295558	13309111	2975
Novel01109	hic_scaffold_17	+	14261155	14261922	354
Novel01110	hic_scaffold_17	+	14263220	14266305	2633
Novel01111	hic_scaffold_17	+	14267231	14268980	1243
Novel01112	hic_scaffold_17	+	14296188	14301402	2843
Novel01113	hic_scaffold_17	+	14327730	14331516	585
Novel01114	hic_scaffold_17	+	15116608	15142847	8132
Novel01115	hic_scaffold_17	+	15603736	15613465	2312
Novel01116	hic_scaffold_17	+	16445547	16472353	3390
Novel01117	hic_scaffold_17	+	16730740	16731280	311
Novel01118	hic_scaffold_17	+	17577524	17611004	3502
Novel01119	hic_scaffold_17	+	17625266	17656689	843
Novel01120	hic_scaffold_17	+	17678248	17683218	3063
Novel01121	hic_scaffold_17	+	18527875	18530544	1092
Novel01122	hic_scaffold_17	+	18746658	18748073	698
Novel01123	hic_scaffold_17	+	18941398	18950842	3962
Novel01124	hic_scaffold_17	+	18952460	18959379	635
Novel01125	hic_scaffold_17	+	20646158	20650687	2817
Novel01126	hic_scaffold_17	+	20851755	20872502	3513
Novel01127	hic_scaffold_17	+	21182521	21185738	1802
Novel01128	hic_scaffold_17	+	21389322	21394682	1893
Novel01129	hic_scaffold_17	+	21420060	21424979	910
Novel01130	hic_scaffold_17	+	22042242	22044971	2710
Novel01131	hic_scaffold_17	+	22275243	22293674	2283
Novel01132	hic_scaffold_17	+	22373275	22395306	5817
Novel01133	hic_scaffold_17	+	22562997	22565118	657
Novel01134	hic_scaffold_17	+	22652678	22669972	3634
Novel01135	hic_scaffold_17	+	23566912	23597260	2903
Novel01136	hic_scaffold_17	+	24163053	24174710	2232
Novel01137	hic_scaffold_17	+	24230575	24243362	3976
Novel01138	hic_scaffold_17	+	24291009	24293195	2187
Novel01139	hic_scaffold_17	+	25204475	25211110	3253
Novel01140	hic_scaffold_17	+	26811445	26818826	6450
Novel01141	hic_scaffold_17	+	26883111	26888602	3165
Novel01142	hic_scaffold_17	+	27142341	27168149	7402
Novel01143	hic_scaffold_17	+	27336021	27339451	1008
Novel01144	hic_scaffold_17	+	27461231	27463826	2271
Novel01145	hic_scaffold_17	+	27933734	27936758	1677
Novel01146	hic_scaffold_17	+	28231317	28235279	3742
Novel01147	hic_scaffold_17	+	28781421	28783913	2471
Novel01148	hic_scaffold_17	+	28905519	28907103	1559
Novel01149	hic_scaffold_17	+	28965338	28972737	2936
Novel01150	hic_scaffold_17	+	28989057	29021036	3670
Novel01151	hic_scaffold_17	+	28998749	29002484	880
Novel01152	hic_scaffold_17	+	29028411	29042254	3868
Novel01153	hic_scaffold_17	+	29735269	29738972	3336
Novel01154	hic_scaffold_17	+	30015902	30035809	6273
Novel01155	hic_scaffold_17	+	30127650	30145043	5938
Novel01156	hic_scaffold_17	+	30482110	30487252	5143
Novel01157	hic_scaffold_17	+	30651702	30653198	707
Novel01158	hic_scaffold_17	+	31260847	31264434	3374
Novel01159	hic_scaffold_17	+	31266920	31275893	4109
Novel01160	hic_scaffold_17	+	31316722	31318680	993
Novel01161	hic_scaffold_17	+	31443364	31449440	1547
Novel01162	hic_scaffold_17	+	31474365	31492903	6486
Novel01163	hic_scaffold_17	+	32239722	32244074	2508
Novel01164	hic_scaffold_17	+	32355289	32356857	1183
Novel01165	hic_scaffold_17	+	32592182	32594128	1947
Novel01166	hic_scaffold_17	+	32690962	32691621	616
Novel01167	hic_scaffold_17	+	33536813	33538859	2019
Novel01168	hic_scaffold_17	+	33603175	33610571	3258
Novel01169	hic_scaffold_17	+	33742290	33746352	1378
Novel01170	hic_scaffold_17	+	33802849	33814691	2180
Novel01171	hic_scaffold_17	+	34027400	34032800	971
Novel01172	hic_scaffold_17	+	34115438	34128732	664
Novel01173	hic_scaffold_17	-	1582304	1583915	1612
Novel01174	hic_scaffold_17	-	1839154	1863160	3976
Novel01175	hic_scaffold_17	-	2480521	2485186	467
Novel01176	hic_scaffold_17	-	3095683	3099655	3814
Novel01177	hic_scaffold_17	-	3390108	3392189	828
Novel01178	hic_scaffold_17	-	4510250	4514908	1947
Novel01179	hic_scaffold_17	-	4698455	4722422	4462
Novel01180	hic_scaffold_17	-	5040354	5045422	3111
Novel01181	hic_scaffold_17	-	6598984	6612957	6167
Novel01182	hic_scaffold_17	-	7890284	7895251	2660
Novel01183	hic_scaffold_17	-	8130791	8133274	2362
Novel01184	hic_scaffold_17	-	8205371	8208580	1635
Novel01185	hic_scaffold_17	-	8279578	8282595	557
Novel01186	hic_scaffold_17	-	10034798	10042822	3179
Novel01187	hic_scaffold_17	-	10190726	10192219	521
Novel01188	hic_scaffold_17	-	10212214	10222717	1366
Novel01189	hic_scaffold_17	-	10980297	10982221	828
Novel01190	hic_scaffold_17	-	11148447	11151068	1769
Novel01191	hic_scaffold_17	-	11694524	11697410	411
Novel01192	hic_scaffold_17	-	11900395	11901899	1098
Novel01193	hic_scaffold_17	-	13640452	13645339	1129
Novel01194	hic_scaffold_17	-	14661611	14666272	2377
Novel01195	hic_scaffold_17	-	14666534	14669977	1269
Novel01196	hic_scaffold_17	-	14672914	14680889	3405
Novel01197	hic_scaffold_17	-	15136761	15140829	1874
Novel01198	hic_scaffold_17	-	16243431	16247020	2680
Novel01199	hic_scaffold_17	-	16250120	16252801	2319
Novel01200	hic_scaffold_17	-	16275817	16278807	2472
Novel01201	hic_scaffold_17	-	17678248	17683218	3063
Novel01202	hic_scaffold_17	-	20872661	20876117	3414
Novel01203	hic_scaffold_17	-	21187525	21191792	1807
Novel01204	hic_scaffold_17	-	21673916	21691440	7076
Novel01205	hic_scaffold_17	-	21716262	21724271	1632
Novel01206	hic_scaffold_17	-	22038013	22040274	473
Novel01207	hic_scaffold_17	-	22303879	22305770	1669
Novel01208	hic_scaffold_17	-	22742298	22743667	756
Novel01209	hic_scaffold_17	-	22753565	22758308	564
Novel01210	hic_scaffold_17	-	22879539	22884457	698
Novel01211	hic_scaffold_17	-	24079665	24083774	2266
Novel01212	hic_scaffold_17	-	24086262	24101805	1946
Novel01213	hic_scaffold_17	-	24393402	24401150	651
Novel01214	hic_scaffold_17	-	27354832	27356810	1567
Novel01215	hic_scaffold_17	-	27434195	27436783	1173
Novel01216	hic_scaffold_17	-	27560324	27566075	2150
Novel01217	hic_scaffold_17	-	27570543	27575896	2693
Novel01218	hic_scaffold_17	-	27945793	27951542	1013
Novel01219	hic_scaffold_17	-	28135660	28141465	5784
Novel01220	hic_scaffold_17	-	28893456	28902549	4511
Novel01221	hic_scaffold_17	-	28984524	29004690	1482
Novel01222	hic_scaffold_17	-	29019945	29026439	2425
Novel01223	hic_scaffold_17	-	29389259	29390496	1105
Novel01224	hic_scaffold_17	-	30746645	30756824	1550
Novel01225	hic_scaffold_17	-	30958300	30962455	3391
Novel01226	hic_scaffold_17	-	31214644	31218349	1467
Novel01227	hic_scaffold_17	-	31277153	31280654	555
Novel01228	hic_scaffold_17	-	31356838	31358558	721
Novel01229	hic_scaffold_17	-	31594158	31600444	3075
Novel01230	hic_scaffold_17	-	31666622	31670426	3456
Novel01231	hic_scaffold_17	-	31819787	31848157	4873
Novel01232	hic_scaffold_17	-	32607550	32609823	1499
Novel01233	hic_scaffold_17	-	32665869	32671092	5139
Novel01234	hic_scaffold_17	-	32690962	32695677	919
Novel01235	hic_scaffold_17	-	32718582	32724841	6204
Novel01236	hic_scaffold_17	-	32728904	32738095	2652
Novel01237	hic_scaffold_17	-	32773087	32812283	6209
Novel01238	hic_scaffold_17	-	32865959	32870099	1006
Novel01239	hic_scaffold_17	-	33416172	33422800	1848
Novel01240	hic_scaffold_17	-	33537996	33538823	804
Novel01241	hic_scaffold_17	-	33607711	33610571	2861
Novel01242	hic_scaffold_17	-	33581763	33583362	1600
Novel01243	hic_scaffold_17	-	33600340	33602500	2161
Novel01244	hic_scaffold_17	-	33650092	33652568	2477
Novel01245	hic_scaffold_17	-	33697605	33710455	1834
Novel01246	hic_scaffold_17	-	33725712	33727713	1548
Novel01247	hic_scaffold_17	-	33727889	33731416	392
Novel01248	hic_scaffold_17	-	33742288	33744124	1345
Novel01249	hic_scaffold_17	-	33760096	33770066	1838
Novel01250	hic_scaffold_17	-	33771959	33776870	789
Novel01251	hic_scaffold_17	-	33837900	33839422	820
Novel01252	hic_scaffold_17	-	33892777	33896450	912
Novel01253	hic_scaffold_18	+	498770	504769	6000
Novel01254	hic_scaffold_18	+	792789	800226	1800
Novel01255	hic_scaffold_18	+	815694	820295	1338
Novel01256	hic_scaffold_18	+	981689	1052192	859
Novel01257	hic_scaffold_18	+	3441106	3450030	1160
Novel01258	hic_scaffold_18	+	4311114	4313120	1320
Novel01259	hic_scaffold_18	+	4615198	4650836	1827
Novel01260	hic_scaffold_18	+	5089044	5090694	1542
Novel01261	hic_scaffold_18	+	5431594	5437332	3399
Novel01262	hic_scaffold_18	+	5494183	5494811	379
Novel01263	hic_scaffold_18	+	5912758	5914907	2031
Novel01264	hic_scaffold_18	+	6004158	6005418	607
Novel01265	hic_scaffold_18	+	6253679	6266933	1830
Novel01266	hic_scaffold_18	+	6850493	6860578	877
Novel01267	hic_scaffold_18	+	8097687	8102755	3646
Novel01268	hic_scaffold_18	+	8233509	8237258	250
Novel01269	hic_scaffold_18	+	8550487	8566364	4330
Novel01270	hic_scaffold_18	+	9038894	9046323	4878
Novel01271	hic_scaffold_18	+	9343327	9353678	1289
Novel01272	hic_scaffold_18	+	9502104	9522965	2306
Novel01273	hic_scaffold_18	+	9533668	9541158	1406
Novel01274	hic_scaffold_18	+	9992461	9997362	664
Novel01275	hic_scaffold_18	+	10673919	10677866	1102
Novel01276	hic_scaffold_18	+	10904267	10905793	1372
Novel01277	hic_scaffold_18	+	10937115	10939131	1930
Novel01278	hic_scaffold_18	+	11127583	11142316	2105
Novel01279	hic_scaffold_18	+	11267243	11297931	6074
Novel01280	hic_scaffold_18	+	11726198	11729912	1172
Novel01281	hic_scaffold_18	+	11742373	11758910	2846
Novel01282	hic_scaffold_18	+	12091177	12105431	3118
Novel01283	hic_scaffold_18	+	13753808	13767263	6183
Novel01284	hic_scaffold_18	+	14199060	14203198	1726
Novel01285	hic_scaffold_18	+	14339886	14352185	4214
Novel01286	hic_scaffold_18	+	15775932	15784831	3870
Novel01287	hic_scaffold_18	+	16250954	16255763	1930
Novel01288	hic_scaffold_18	+	16362406	16367089	1631
Novel01289	hic_scaffold_18	+	16454196	16469476	3894
Novel01290	hic_scaffold_18	+	17027211	17029813	535
Novel01291	hic_scaffold_18	+	17206989	17214455	7467
Novel01292	hic_scaffold_18	+	17233054	17245480	1178
Novel01293	hic_scaffold_18	+	17341610	17342786	1097
Novel01294	hic_scaffold_18	+	17356733	17387282	3654
Novel01295	hic_scaffold_18	+	18706620	18724120	4493
Novel01296	hic_scaffold_18	+	18797580	18799590	1983
Novel01297	hic_scaffold_18	+	18959082	18963889	2037
Novel01298	hic_scaffold_18	+	20380574	20387001	1222
Novel01299	hic_scaffold_18	+	20635156	20652454	3973
Novel01300	hic_scaffold_18	+	21179404	21182547	2281
Novel01301	hic_scaffold_18	+	21225807	21227717	1245
Novel01302	hic_scaffold_18	+	21758883	21785349	2017
Novel01303	hic_scaffold_18	+	22894920	22897942	2504
Novel01304	hic_scaffold_18	+	23046386	23046947	562
Novel01305	hic_scaffold_18	+	23062157	23062572	286
Novel01306	hic_scaffold_18	+	23108345	23116544	3383
Novel01307	hic_scaffold_18	+	23563154	23568146	4885
Novel01308	hic_scaffold_18	+	24578131	24580276	599
Novel01309	hic_scaffold_18	+	24585502	24587307	635
Novel01310	hic_scaffold_18	+	24592594	24595782	1422
Novel01311	hic_scaffold_18	+	25056259	25066340	2853
Novel01312	hic_scaffold_18	+	26030117	26031871	1539
Novel01313	hic_scaffold_18	+	26398162	26403601	2766
Novel01314	hic_scaffold_18	+	26483491	26486589	3099
Novel01315	hic_scaffold_18	+	26584926	26594752	1457
Novel01316	hic_scaffold_18	+	27264149	27271443	3059
Novel01317	hic_scaffold_18	+	30320215	30323073	2799
Novel01318	hic_scaffold_18	+	31278727	31279772	1046
Novel01319	hic_scaffold_18	+	31564864	31569855	967
Novel01320	hic_scaffold_18	+	33521129	33546476	3218
Novel01321	hic_scaffold_18	-	652963	657680	508
Novel01322	hic_scaffold_18	-	743399	749043	1110
Novel01323	hic_scaffold_18	-	749623	751048	420
Novel01324	hic_scaffold_18	-	847738	849158	696
Novel01325	hic_scaffold_18	-	867890	872487	1638
Novel01326	hic_scaffold_18	-	982246	989172	661
Novel01327	hic_scaffold_18	-	1126077	1129919	1286
Novel01328	hic_scaffold_18	-	1226978	1229866	2235
Novel01329	hic_scaffold_18	-	2519660	2522862	3175
Novel01330	hic_scaffold_18	-	3448443	3456016	1683
Novel01331	hic_scaffold_18	-	3512515	3514401	969
Novel01332	hic_scaffold_18	-	3665702	3673229	3000
Novel01333	hic_scaffold_18	-	3850532	3852640	2109
Novel01334	hic_scaffold_18	-	4140227	4144458	4212
Novel01335	hic_scaffold_18	-	4171173	4182533	3559
Novel01336	hic_scaffold_18	-	6004135	6013091	2450
Novel01337	hic_scaffold_18	-	6446331	6454381	3907
Novel01338	hic_scaffold_18	-	7556851	7559203	2353
Novel01339	hic_scaffold_18	-	8849663	8851593	1455
Novel01340	hic_scaffold_18	-	9516967	9522977	5893
Novel01341	hic_scaffold_18	-	11317583	11323269	4382
Novel01342	hic_scaffold_18	-	12900460	12992235	1006
Novel01343	hic_scaffold_18	-	13356561	13366119	3146
Novel01344	hic_scaffold_18	-	13648321	13650746	715
Novel01345	hic_scaffold_18	-	13659212	13662571	3337
Novel01346	hic_scaffold_18	-	15068376	15087871	1218
Novel01347	hic_scaffold_18	-	16137191	16142161	2165
Novel01348	hic_scaffold_18	-	16206436	16210017	899
Novel01349	hic_scaffold_18	-	16321680	16328772	1796
Novel01350	hic_scaffold_18	-	16355644	16359309	1374
Novel01351	hic_scaffold_18	-	16744158	16755659	3298
Novel01352	hic_scaffold_18	-	17234860	17245480	864
Novel01353	hic_scaffold_18	-	18074278	18074699	328
Novel01354	hic_scaffold_18	-	18602265	18606138	1584
Novel01355	hic_scaffold_18	-	18797546	18809887	2167
Novel01356	hic_scaffold_18	-	18903207	18905713	787
Novel01357	hic_scaffold_18	-	18961963	18976893	5376
Novel01358	hic_scaffold_18	-	20450978	20460520	2427
Novel01359	hic_scaffold_18	-	20460658	20467546	903
Novel01360	hic_scaffold_18	-	20504123	20510363	1895
Novel01361	hic_scaffold_18	-	20602579	20608799	1888
Novel01362	hic_scaffold_18	-	20649295	20654526	4540
Novel01363	hic_scaffold_18	-	22303670	22320282	2906
Novel01364	hic_scaffold_18	-	22518445	22521156	379
Novel01365	hic_scaffold_18	-	22570909	22574264	700
Novel01366	hic_scaffold_18	-	22676706	22681461	2805
Novel01367	hic_scaffold_18	-	23013107	23013708	602
Novel01368	hic_scaffold_18	-	23064168	23069534	3779
Novel01369	hic_scaffold_18	-	23070616	23082667	704
Novel01370	hic_scaffold_18	-	23203544	23210849	2345
Novel01371	hic_scaffold_18	-	23806896	23811530	954
Novel01372	hic_scaffold_18	-	23964505	23974368	670
Novel01373	hic_scaffold_18	-	24594240	24597478	1976
Novel01374	hic_scaffold_18	-	26483602	26494033	2945
Novel01375	hic_scaffold_18	-	27206939	27207900	852
Novel01376	hic_scaffold_18	-	27214989	27220146	2688
Novel01377	hic_scaffold_18	-	27269162	27272656	2414
Novel01378	hic_scaffold_18	-	29607283	29621290	2534
Novel01379	hic_scaffold_18	-	30303166	30313513	5913
Novel01380	hic_scaffold_18	-	30664728	30666574	1821
Novel01381	hic_scaffold_18	-	30667562	30669348	1787
Novel01382	hic_scaffold_18	-	30721222	30723253	2032
Novel01383	hic_scaffold_18	-	31483886	31487826	3914
Novel01384	hic_scaffold_189	-	98523	101282	395
Novel01385	hic_scaffold_19	+	162	6475	3950
Novel01386	hic_scaffold_19	+	356370	361220	2128
Novel01387	hic_scaffold_19	+	365070	376546	1176
Novel01388	hic_scaffold_19	+	396123	406605	5799
Novel01389	hic_scaffold_19	+	423164	431072	1591
Novel01390	hic_scaffold_19	+	433623	438925	2280
Novel01391	hic_scaffold_19	+	460868	480863	1735
Novel01392	hic_scaffold_19	+	521268	525649	2678
Novel01393	hic_scaffold_19	+	1058150	1065275	7078
Novel01394	hic_scaffold_19	+	1557804	1567989	2499
Novel01395	hic_scaffold_19	+	1673063	1675714	689
Novel01396	hic_scaffold_19	+	2324381	2328125	3623
Novel01397	hic_scaffold_19	+	2589994	2598642	1743
Novel01398	hic_scaffold_19	+	3303215	3307750	2387
Novel01399	hic_scaffold_19	+	4386255	4386588	302
Novel01400	hic_scaffold_19	+	5218994	5221095	1942
Novel01401	hic_scaffold_19	+	5686587	5691432	1322
Novel01402	hic_scaffold_19	+	5769827	5826712	1387
Novel01403	hic_scaffold_19	+	7130526	7135070	3693
Novel01404	hic_scaffold_19	+	7878241	7887376	6255
Novel01405	hic_scaffold_19	+	8551215	8554284	1991
Novel01406	hic_scaffold_19	+	8555261	8560467	1386
Novel01407	hic_scaffold_19	+	8899343	8921683	1730
Novel01408	hic_scaffold_19	+	8901776	8905110	926
Novel01409	hic_scaffold_19	+	8990787	8992363	1064
Novel01410	hic_scaffold_19	+	9474979	9480146	1647
Novel01411	hic_scaffold_19	+	9487049	9508199	8227
Novel01412	hic_scaffold_19	+	10554296	10563792	4349
Novel01413	hic_scaffold_19	+	10597330	10599886	711
Novel01414	hic_scaffold_19	+	12396987	12398347	905
Novel01415	hic_scaffold_19	+	13510447	13515744	2366
Novel01416	hic_scaffold_19	+	13933212	13994817	3325
Novel01417	hic_scaffold_19	+	14418130	14418682	528
Novel01418	hic_scaffold_19	+	14433013	14438385	1983
Novel01419	hic_scaffold_19	+	14445654	14451531	1914
Novel01420	hic_scaffold_19	+	15945936	15948487	1387
Novel01421	hic_scaffold_19	+	16241571	16244229	2014
Novel01422	hic_scaffold_19	+	16675854	16678152	1174
Novel01423	hic_scaffold_19	+	16853094	16853486	393
Novel01424	hic_scaffold_19	+	16999644	17005069	3309
Novel01425	hic_scaffold_19	+	17262143	17274187	2064
Novel01426	hic_scaffold_19	+	17842042	17843879	1596
Novel01427	hic_scaffold_19	+	19818378	19825414	6215
Novel01428	hic_scaffold_19	+	20056467	20072255	4573
Novel01429	hic_scaffold_19	+	20469115	20476534	3159
Novel01430	hic_scaffold_19	+	20512264	20543366	2186
Novel01431	hic_scaffold_19	+	20750101	20778518	4305
Novel01432	hic_scaffold_19	+	20780031	20794385	4207
Novel01433	hic_scaffold_19	+	20856091	20861557	3574
Novel01434	hic_scaffold_19	+	20918153	20925232	3938
Novel01435	hic_scaffold_19	+	21097073	21099287	558
Novel01436	hic_scaffold_19	+	21099550	21116482	2968
Novel01437	hic_scaffold_19	+	21308074	21325296	1104
Novel01438	hic_scaffold_19	+	21328001	21333564	5071
Novel01439	hic_scaffold_19	+	21473254	21486899	5745
Novel01440	hic_scaffold_19	+	22913670	22915106	1311
Novel01441	hic_scaffold_19	+	23285044	23298005	2219
Novel01442	hic_scaffold_19	+	23479380	23496636	3776
Novel01443	hic_scaffold_19	+	23900946	23920992	7422
Novel01444	hic_scaffold_19	+	23983240	23986845	3488
Novel01445	hic_scaffold_19	+	24974841	24982991	1659
Novel01446	hic_scaffold_19	+	25897472	25900685	1904
Novel01447	hic_scaffold_19	+	26338381	26359896	3647
Novel01448	hic_scaffold_19	+	26406081	26409749	1526
Novel01449	hic_scaffold_19	+	26542340	26551223	4169
Novel01450	hic_scaffold_19	+	26551403	26553651	780
Novel01451	hic_scaffold_19	+	26838734	26840936	765
Novel01452	hic_scaffold_19	+	27522600	27526078	1430
Novel01453	hic_scaffold_19	+	28807716	28810646	2611
Novel01454	hic_scaffold_19	+	29674972	29686869	2959
Novel01455	hic_scaffold_19	+	30141654	30153579	3336
Novel01456	hic_scaffold_19	+	30702372	30705213	2842
Novel01457	hic_scaffold_19	+	30844178	30861622	5611
Novel01458	hic_scaffold_19	+	30952662	30971779	7124
Novel01459	hic_scaffold_19	+	31136802	31149167	1451
Novel01460	hic_scaffold_19	+	31150429	31172034	2557
Novel01461	hic_scaffold_19	+	31280977	31285149	959
Novel01462	hic_scaffold_19	-	350289	355352	3397
Novel01463	hic_scaffold_19	-	438187	438770	548
Novel01464	hic_scaffold_19	-	510339	517553	7184
Novel01465	hic_scaffold_19	-	521535	534194	3423
Novel01466	hic_scaffold_19	-	2265223	2268898	3659
Novel01467	hic_scaffold_19	-	2269095	2270709	803
Novel01468	hic_scaffold_19	-	2447688	2449821	2039
Novel01469	hic_scaffold_19	-	2458422	2461625	1118
Novel01470	hic_scaffold_19	-	2461717	2467146	1681
Novel01471	hic_scaffold_19	-	2495044	2499738	363
Novel01472	hic_scaffold_19	-	2573228	2579103	3672
Novel01473	hic_scaffold_19	-	3487425	3496996	2862
Novel01474	hic_scaffold_19	-	3507078	3509333	550
Novel01475	hic_scaffold_19	-	3515693	3576854	805
Novel01476	hic_scaffold_19	-	3522311	3525057	480
Novel01477	hic_scaffold_19	-	3557755	3559145	463
Novel01478	hic_scaffold_19	-	3843972	3848401	1090
Novel01479	hic_scaffold_19	-	3926539	3929120	2244
Novel01480	hic_scaffold_19	-	4386323	4389399	620
Novel01481	hic_scaffold_19	-	4586619	4597361	5926
Novel01482	hic_scaffold_19	-	4913518	4917339	1172
Novel01483	hic_scaffold_19	-	4958103	4974878	2423
Novel01484	hic_scaffold_19	-	5198370	5213321	4594
Novel01485	hic_scaffold_19	-	5218785	5234365	3629
Novel01486	hic_scaffold_19	-	5237245	5260769	8076
Novel01487	hic_scaffold_19	-	5472946	5484915	2762
Novel01488	hic_scaffold_19	-	5561297	5567728	5440
Novel01489	hic_scaffold_19	-	5664836	5671584	2834
Novel01490	hic_scaffold_19	-	6502164	6507445	2740
Novel01491	hic_scaffold_19	-	6627056	6675196	8004
Novel01492	hic_scaffold_19	-	7139081	7140622	799
Novel01493	hic_scaffold_19	-	7165604	7176805	2882
Novel01494	hic_scaffold_19	-	8860221	8865378	847
Novel01495	hic_scaffold_19	-	8990662	8998529	2472
Novel01496	hic_scaffold_19	-	9498987	9508079	1547
Novel01497	hic_scaffold_19	-	9643533	9652787	2578
Novel01498	hic_scaffold_19	-	10991040	10991680	451
Novel01499	hic_scaffold_19	-	11869973	11890342	5548
Novel01500	hic_scaffold_19	-	12153674	12162340	1907
Novel01501	hic_scaffold_19	-	12398626	12419030	4670
Novel01502	hic_scaffold_19	-	12478803	12497523	4381
Novel01503	hic_scaffold_19	-	13019201	13024229	2799
Novel01504	hic_scaffold_19	-	13795690	13796693	790
Novel01505	hic_scaffold_19	-	14412158	14415519	1531
Novel01506	hic_scaffold_19	-	14879470	14884818	3183
Novel01507	hic_scaffold_19	-	15437004	15438916	996
Novel01508	hic_scaffold_19	-	15772849	15782244	4318
Novel01509	hic_scaffold_19	-	15897647	15902776	5112
Novel01510	hic_scaffold_19	-	16221688	16227070	1729
Novel01511	hic_scaffold_19	-	16287622	16297658	3504
Novel01512	hic_scaffold_19	-	16347896	16360212	3872
Novel01513	hic_scaffold_19	-	16557774	16564223	2738
Novel01514	hic_scaffold_19	-	16640789	16648114	931
Novel01515	hic_scaffold_19	-	16672641	16674476	1089
Novel01516	hic_scaffold_19	-	17349556	17359736	2925
Novel01517	hic_scaffold_19	-	19650676	19690035	2129
Novel01518	hic_scaffold_19	-	19793885	19795374	1471
Novel01519	hic_scaffold_19	-	20658736	20670818	5295
Novel01520	hic_scaffold_19	-	21265080	21273696	3392
Novel01521	hic_scaffold_19	-	21328909	21333532	2136
Novel01522	hic_scaffold_19	-	22684424	22735777	3156
Novel01523	hic_scaffold_19	-	22900621	22903105	760
Novel01524	hic_scaffold_19	-	22913670	22923952	3385
Novel01525	hic_scaffold_19	-	22936337	22939568	3232
Novel01526	hic_scaffold_19	-	23471432	23473151	1503
Novel01527	hic_scaffold_19	-	23984267	23995970	2796
Novel01528	hic_scaffold_19	-	24133495	24135940	2378
Novel01529	hic_scaffold_19	-	24177464	24188847	1850
Novel01530	hic_scaffold_19	-	26292825	26306881	3503
Novel01531	hic_scaffold_19	-	26308742	26323034	5162
Novel01532	hic_scaffold_19	-	26419966	26422696	2669
Novel01533	hic_scaffold_19	-	26551403	26559709	1453
Novel01534	hic_scaffold_19	-	26769998	26785984	2531
Novel01535	hic_scaffold_19	-	26815353	26821922	1468
Novel01536	hic_scaffold_19	-	26822607	26832489	2709
Novel01537	hic_scaffold_19	-	27523990	27526078	2089
Novel01538	hic_scaffold_19	-	27815648	27824041	1730
Novel01539	hic_scaffold_19	-	27869555	27886765	5083
Novel01540	hic_scaffold_19	-	28278292	28289143	2676
Novel01541	hic_scaffold_19	-	28653719	28663610	2661
Novel01542	hic_scaffold_19	-	29113193	29155418	7550
Novel01543	hic_scaffold_19	-	29556471	29562559	983
Novel01544	hic_scaffold_19	-	29858193	29899349	5534
Novel01545	hic_scaffold_19	-	29918547	29924138	5592
Novel01546	hic_scaffold_19	-	30965576	30976923	7321
Novel01547	hic_scaffold_19	-	31391814	31404325	1227
Novel01548	hic_scaffold_19	-	31385388	31387228	416
Novel01549	hic_scaffold_19	-	31643495	31670070	2630
Novel01550	hic_scaffold_19	-	31757645	31768953	1748
Novel01551	hic_scaffold_195	+	41	3161	1856
Novel01552	hic_scaffold_2	+	292170	293793	760
Novel01553	hic_scaffold_2	+	352012	380338	3123
Novel01554	hic_scaffold_2	+	525366	530725	3262
Novel01555	hic_scaffold_2	+	830979	884199	8072
Novel01556	hic_scaffold_2	+	1180719	1182150	681
Novel01557	hic_scaffold_2	+	1183267	1185083	544
Novel01558	hic_scaffold_2	+	1422450	1433777	3112
Novel01559	hic_scaffold_2	+	1655801	1657323	1523
Novel01560	hic_scaffold_2	+	1905224	1913898	2475
Novel01561	hic_scaffold_2	+	2962680	2998007	1026
Novel01562	hic_scaffold_2	+	3282015	3288605	1112
Novel01563	hic_scaffold_2	+	3290215	3295514	2964
Novel01564	hic_scaffold_2	+	4247705	4266999	4524
Novel01565	hic_scaffold_2	+	6241194	6244132	1867
Novel01566	hic_scaffold_2	+	6545460	6546012	553
Novel01567	hic_scaffold_2	+	6607409	6614337	3787
Novel01568	hic_scaffold_2	+	8719218	8726249	3244
Novel01569	hic_scaffold_2	+	8774111	8778682	4572
Novel01570	hic_scaffold_2	+	9278915	9281324	2410
Novel01571	hic_scaffold_2	+	9345773	9346608	528
Novel01572	hic_scaffold_2	+	10497485	10503248	3898
Novel01573	hic_scaffold_2	+	11518211	11534923	3054
Novel01574	hic_scaffold_2	+	11683048	11706740	6182
Novel01575	hic_scaffold_2	+	12440770	12463265	5044
Novel01576	hic_scaffold_2	+	15902819	15904321	1202
Novel01577	hic_scaffold_2	+	16155763	16159640	3878
Novel01578	hic_scaffold_2	+	16819506	16835393	5030
Novel01579	hic_scaffold_2	+	16937475	16940300	694
Novel01580	hic_scaffold_2	+	17789094	17813293	1102
Novel01581	hic_scaffold_2	+	18832287	18842868	3133
Novel01582	hic_scaffold_2	+	21799095	21811957	5634
Novel01583	hic_scaffold_2	+	22130829	22142078	5153
Novel01584	hic_scaffold_2	+	22217565	22219522	1074
Novel01585	hic_scaffold_2	+	22278144	22280591	945
Novel01586	hic_scaffold_2	+	22681374	22692311	6384
Novel01587	hic_scaffold_2	+	22898283	22901261	770
Novel01588	hic_scaffold_2	+	23284367	23292334	3575
Novel01589	hic_scaffold_2	+	23798130	23801026	1931
Novel01590	hic_scaffold_2	+	25797844	25808679	2841
Novel01591	hic_scaffold_2	+	26086507	26095636	5452
Novel01592	hic_scaffold_2	+	26211782	26218650	4555
Novel01593	hic_scaffold_2	+	27060038	27083642	6325
Novel01594	hic_scaffold_2	+	28745674	28747829	1747
Novel01595	hic_scaffold_2	+	28860802	28865207	2105
Novel01596	hic_scaffold_2	+	28865693	28868783	2256
Novel01597	hic_scaffold_2	+	28873081	28901994	884
Novel01598	hic_scaffold_2	+	28879509	29011970	1608
Novel01599	hic_scaffold_2	+	30746949	30747954	980
Novel01600	hic_scaffold_2	+	33244078	33260516	2649
Novel01601	hic_scaffold_2	+	33520212	33558612	8548
Novel01602	hic_scaffold_2	+	34768999	34794097	5954
Novel01603	hic_scaffold_2	+	35776626	35778465	1562
Novel01604	hic_scaffold_2	+	39131020	39133394	1372
Novel01605	hic_scaffold_2	+	40886274	40887622	1319
Novel01606	hic_scaffold_2	+	42821091	42825558	2832
Novel01607	hic_scaffold_2	+	42849521	42852335	1431
Novel01608	hic_scaffold_2	-	416945	418144	1180
Novel01609	hic_scaffold_2	-	571657	574030	779
Novel01610	hic_scaffold_2	-	769830	773196	3367
Novel01611	hic_scaffold_2	-	939374	940985	1612
Novel01612	hic_scaffold_2	-	1176021	1179476	3332
Novel01613	hic_scaffold_2	-	1778770	1786091	1497
Novel01614	hic_scaffold_2	-	2503814	2512732	4872
Novel01615	hic_scaffold_2	-	2742929	2744830	1384
Novel01616	hic_scaffold_2	-	2962680	3015122	2406
Novel01617	hic_scaffold_2	-	2997111	3001206	1262
Novel01618	hic_scaffold_2	-	3015275	3018394	1499
Novel01619	hic_scaffold_2	-	3165111	3169532	1624
Novel01620	hic_scaffold_2	-	4352796	4358603	1182
Novel01621	hic_scaffold_2	-	4488613	4496936	933
Novel01622	hic_scaffold_2	-	4525865	4528590	1276
Novel01623	hic_scaffold_2	-	4738837	4782291	5386
Novel01624	hic_scaffold_2	-	6609564	6614252	2095
Novel01625	hic_scaffold_2	-	8436150	8451178	2840
Novel01626	hic_scaffold_2	-	9959991	9972449	6490
Novel01627	hic_scaffold_2	-	9972802	10070027	2116
Novel01628	hic_scaffold_2	-	10500463	10510100	4943
Novel01629	hic_scaffold_2	-	11098996	11116381	2551
Novel01630	hic_scaffold_2	-	11230371	11235158	3290
Novel01631	hic_scaffold_2	-	11342205	11379390	3971
Novel01632	hic_scaffold_2	-	11541438	11546310	1668
Novel01633	hic_scaffold_2	-	11589463	11590913	774
Novel01634	hic_scaffold_2	-	12421672	12426540	1503
Novel01635	hic_scaffold_2	-	13197410	13201592	2482
Novel01636	hic_scaffold_2	-	15272587	15275831	845
Novel01637	hic_scaffold_2	-	15386977	15395146	1503
Novel01638	hic_scaffold_2	-	15636982	15641607	2400
Novel01639	hic_scaffold_2	-	16685429	16689547	1992
Novel01640	hic_scaffold_2	-	16695248	16699315	774
Novel01641	hic_scaffold_2	-	18845936	18848916	2248
Novel01642	hic_scaffold_2	-	21228086	21248790	1159
Novel01643	hic_scaffold_2	-	21806148	21811354	3024
Novel01644	hic_scaffold_2	-	22262373	22269891	4007
Novel01645	hic_scaffold_2	-	22663853	22665574	1453
Novel01646	hic_scaffold_2	-	22672738	22673985	1228
Novel01647	hic_scaffold_2	-	22880805	22895601	5958
Novel01648	hic_scaffold_2	-	22919812	22923470	2655
Novel01649	hic_scaffold_2	-	24657427	24659739	888
Novel01650	hic_scaffold_2	-	24696714	24703820	2644
Novel01651	hic_scaffold_2	-	24805589	24867659	1930
Novel01652	hic_scaffold_2	-	26092102	26095623	2370
Novel01653	hic_scaffold_2	-	26460551	26485111	2377
Novel01654	hic_scaffold_2	-	26647418	26653808	805
Novel01655	hic_scaffold_2	-	27161180	27169729	3397
Novel01656	hic_scaffold_2	-	28745987	28747881	629
Novel01657	hic_scaffold_2	-	28873042	29024496	2468
Novel01658	hic_scaffold_2	-	28879512	29011863	1318
Novel01659	hic_scaffold_2	-	28884736	28914697	544
Novel01660	hic_scaffold_2	-	28886725	28897166	1434
Novel01661	hic_scaffold_2	-	28908967	28910884	506
Novel01662	hic_scaffold_2	-	28929633	28962707	2964
Novel01663	hic_scaffold_2	-	28964849	28977772	2112
Novel01664	hic_scaffold_2	-	29148300	29154457	2317
Novel01665	hic_scaffold_2	-	30099067	30118386	4271
Novel01666	hic_scaffold_2	-	33336520	33389419	2876
Novel01667	hic_scaffold_2	-	33627378	33630535	631
Novel01668	hic_scaffold_2	-	34793368	34794256	714
Novel01669	hic_scaffold_2	-	34981289	34991812	1484
Novel01670	hic_scaffold_2	-	35301073	35398258	2037
Novel01671	hic_scaffold_2	-	38823762	38828525	1534
Novel01672	hic_scaffold_2	-	38881522	38883523	1142
Novel01673	hic_scaffold_2	-	39450539	39459918	3976
Novel01674	hic_scaffold_2	-	41070792	41073273	2430
Novel01675	hic_scaffold_2	-	41605189	41621823	7404
Novel01676	hic_scaffold_2	-	42397963	42400760	2564
Novel01677	hic_scaffold_2	-	42785758	42788776	1575
Novel01678	hic_scaffold_2	-	42881284	42884048	1029
Novel01679	hic_scaffold_2	-	43181233	43184164	1118
Novel01680	hic_scaffold_20	+	301247	306594	5288
Novel01681	hic_scaffold_20	+	1787468	1820133	4605
Novel01682	hic_scaffold_20	+	2699689	2713130	904
Novel01683	hic_scaffold_20	+	4035235	4038484	1096
Novel01684	hic_scaffold_20	+	4039815	4046529	1425
Novel01685	hic_scaffold_20	+	5241250	5251013	1560
Novel01686	hic_scaffold_20	+	5306637	5345844	5934
Novel01687	hic_scaffold_20	+	6047665	6049539	490
Novel01688	hic_scaffold_20	+	6236657	6335369	8762
Novel01689	hic_scaffold_20	+	8390892	8392614	1627
Novel01690	hic_scaffold_20	+	9345483	9347877	693
Novel01691	hic_scaffold_20	+	9469802	9480545	2932
Novel01692	hic_scaffold_20	+	9513398	9558481	6054
Novel01693	hic_scaffold_20	+	10152876	10155856	647
Novel01694	hic_scaffold_20	+	10218261	10225876	4620
Novel01695	hic_scaffold_20	+	10343887	10346765	1506
Novel01696	hic_scaffold_20	+	10574243	10660781	1866
Novel01697	hic_scaffold_20	+	10934785	10979449	3209
Novel01698	hic_scaffold_20	+	11070491	11076239	3562
Novel01699	hic_scaffold_20	+	11599781	11608844	1392
Novel01700	hic_scaffold_20	+	13030475	13037105	1170
Novel01701	hic_scaffold_20	+	14350372	14352096	1566
Novel01702	hic_scaffold_20	+	14614477	14615363	864
Novel01703	hic_scaffold_20	+	14721439	14742761	4446
Novel01704	hic_scaffold_20	+	14811136	14814891	3727
Novel01705	hic_scaffold_20	+	14816602	14825388	5608
Novel01706	hic_scaffold_20	+	15180473	15191806	4101
Novel01707	hic_scaffold_20	+	15358960	15364034	2383
Novel01708	hic_scaffold_20	+	15405488	15407629	2044
Novel01709	hic_scaffold_20	+	15556491	15568470	2342
Novel01710	hic_scaffold_20	+	15755878	15766447	3509
Novel01711	hic_scaffold_20	+	15767622	15769588	1077
Novel01712	hic_scaffold_20	+	15976758	15978300	1235
Novel01713	hic_scaffold_20	+	16020938	16025847	1419
Novel01714	hic_scaffold_20	+	16030043	16048328	3090
Novel01715	hic_scaffold_20	+	16050038	16052128	286
Novel01716	hic_scaffold_20	+	16592570	16607547	4196
Novel01717	hic_scaffold_20	+	16612574	16625953	1432
Novel01718	hic_scaffold_20	+	16782559	16788556	490
Novel01719	hic_scaffold_20	+	16846968	16848421	602
Novel01720	hic_scaffold_20	+	17486563	17487069	507
Novel01721	hic_scaffold_20	+	17735504	17738044	1710
Novel01722	hic_scaffold_20	+	18268309	18284712	1066
Novel01723	hic_scaffold_20	+	18979565	18994994	6042
Novel01724	hic_scaffold_20	+	20038689	20041899	1754
Novel01725	hic_scaffold_20	+	20373240	20374335	1017
Novel01726	hic_scaffold_20	+	22934346	22936289	778
Novel01727	hic_scaffold_20	+	23083400	23084043	561
Novel01728	hic_scaffold_20	+	24304460	24307800	1454
Novel01729	hic_scaffold_20	+	24516219	24519992	2644
Novel01730	hic_scaffold_20	+	25358244	25380770	6791
Novel01731	hic_scaffold_20	+	25773614	25821950	4809
Novel01732	hic_scaffold_20	+	26284154	26291051	3004
Novel01733	hic_scaffold_20	+	26606550	26609214	2665
Novel01734	hic_scaffold_20	+	26899786	26904221	1198
Novel01735	hic_scaffold_20	+	26905936	26911250	4086
Novel01736	hic_scaffold_20	+	26939181	26943922	1034
Novel01737	hic_scaffold_20	+	27064847	27075286	2386
Novel01738	hic_scaffold_20	+	27086110	27090044	682
Novel01739	hic_scaffold_20	+	27509039	27517149	4159
Novel01740	hic_scaffold_20	+	28179973	28181471	1285
Novel01741	hic_scaffold_20	+	28406237	28414515	2712
Novel01742	hic_scaffold_20	+	28683907	28694909	3525
Novel01743	hic_scaffold_20	+	28740430	28743809	3281
Novel01744	hic_scaffold_20	+	29113993	29114847	767
Novel01745	hic_scaffold_20	+	29274730	29279251	1067
Novel01746	hic_scaffold_20	-	697	14645	830
Novel01747	hic_scaffold_20	-	71301	74685	2720
Novel01748	hic_scaffold_20	-	301247	351195	7224
Novel01749	hic_scaffold_20	-	384893	393729	1482
Novel01750	hic_scaffold_20	-	705562	713724	5898
Novel01751	hic_scaffold_20	-	1129720	1130563	844
Novel01752	hic_scaffold_20	-	1383434	1395396	2266
Novel01753	hic_scaffold_20	-	1616547	1620925	2314
Novel01754	hic_scaffold_20	-	2015535	2040706	4218
Novel01755	hic_scaffold_20	-	2710056	2713130	3075
Novel01756	hic_scaffold_20	-	3514172	3534474	3721
Novel01757	hic_scaffold_20	-	6051959	6065165	2850
Novel01758	hic_scaffold_20	-	6332713	6335300	2552
Novel01759	hic_scaffold_20	-	8395040	8399552	1330
Novel01760	hic_scaffold_20	-	9099800	9126368	5430
Novel01761	hic_scaffold_20	-	9191048	9191875	720
Novel01762	hic_scaffold_20	-	9896637	9898427	791
Novel01763	hic_scaffold_20	-	10957575	10966616	1388
Novel01764	hic_scaffold_20	-	11500717	11503313	1553
Novel01765	hic_scaffold_20	-	11610316	11616256	1762
Novel01766	hic_scaffold_20	-	12997614	12998592	554
Novel01767	hic_scaffold_20	-	13732468	13772573	5842
Novel01768	hic_scaffold_20	-	13866897	13907048	8897
Novel01769	hic_scaffold_20	-	14292004	14346351	4166
Novel01770	hic_scaffold_20	-	14750202	14751535	1218
Novel01771	hic_scaffold_20	-	15482016	15486148	2243
Novel01772	hic_scaffold_20	-	15728103	15732311	1895
Novel01773	hic_scaffold_20	-	16143442	16161085	2889
Novel01774	hic_scaffold_20	-	16853905	16860752	1467
Novel01775	hic_scaffold_20	-	17486561	17577560	992
Novel01776	hic_scaffold_20	-	17700677	17702176	1500
Novel01777	hic_scaffold_20	-	18099668	18153026	1506
Novel01778	hic_scaffold_20	-	18475326	18478679	3303
Novel01779	hic_scaffold_20	-	19380822	19431429	7285
Novel01780	hic_scaffold_20	-	22467650	22485866	4555
Novel01781	hic_scaffold_20	-	22539407	22552326	3939
Novel01782	hic_scaffold_20	-	23959628	23978689	3472
Novel01783	hic_scaffold_20	-	23983742	23989357	482
Novel01784	hic_scaffold_20	-	26132782	26141071	1852
Novel01785	hic_scaffold_20	-	26610677	26622773	3631
Novel01786	hic_scaffold_20	-	26986260	27000331	2961
Novel01787	hic_scaffold_20	-	27046115	27049632	3518
Novel01788	hic_scaffold_20	-	27062593	27064276	1684
Novel01789	hic_scaffold_20	-	27072459	27075286	2828
Novel01790	hic_scaffold_20	-	27244530	27248414	3885
Novel01791	hic_scaffold_20	-	27302921	27306481	2460
Novel01792	hic_scaffold_20	-	27328860	27338627	2812
Novel01793	hic_scaffold_20	-	27933074	27934991	1918
Novel01794	hic_scaffold_20	-	27982750	27985161	2412
Novel01795	hic_scaffold_20	-	28140858	28145684	4827
Novel01796	hic_scaffold_20	-	28164442	28178717	1801
Novel01797	hic_scaffold_20	-	28303243	28305175	519
Novel01798	hic_scaffold_20	-	28357385	28377800	3702
Novel01799	hic_scaffold_20	-	28740430	28743809	3349
Novel01800	hic_scaffold_20	-	29045686	29048977	1800
Novel01801	hic_scaffold_20	-	29114206	29120331	817
Novel01802	hic_scaffold_21	+	474121	477956	3806
Novel01803	hic_scaffold_21	+	4477290	4482467	4792
Novel01804	hic_scaffold_21	+	4551067	4556864	5692
Novel01805	hic_scaffold_21	+	8406304	8413066	1732
Novel01806	hic_scaffold_21	+	8539084	8542980	3853
Novel01807	hic_scaffold_21	+	11343338	11353546	2295
Novel01808	hic_scaffold_21	+	11688219	11706222	2433
Novel01809	hic_scaffold_21	+	13563435	13567310	1891
Novel01810	hic_scaffold_21	+	13574396	13575506	1111
Novel01811	hic_scaffold_21	+	13618055	13625186	1860
Novel01812	hic_scaffold_21	+	13772661	13774026	1343
Novel01813	hic_scaffold_21	+	14511426	14515184	1406
Novel01814	hic_scaffold_21	+	15455045	15492722	3864
Novel01815	hic_scaffold_21	+	16248232	16253866	1635
Novel01816	hic_scaffold_21	+	16258159	16261404	521
Novel01817	hic_scaffold_21	+	16713702	16715455	1587
Novel01818	hic_scaffold_21	+	16715682	16717962	2110
Novel01819	hic_scaffold_21	+	16902776	16904361	1586
Novel01820	hic_scaffold_21	+	16925865	16948788	1485
Novel01821	hic_scaffold_21	+	17252650	17253665	684
Novel01822	hic_scaffold_21	+	17254506	17255382	541
Novel01823	hic_scaffold_21	+	17260325	17264631	561
Novel01824	hic_scaffold_21	+	18821675	18822687	707
Novel01825	hic_scaffold_21	+	20878867	20894092	3762
Novel01826	hic_scaffold_21	+	21258582	21261226	382
Novel01827	hic_scaffold_21	+	21262819	21269300	2209
Novel01828	hic_scaffold_21	+	23306620	23315479	3051
Novel01829	hic_scaffold_21	+	25679845	25684072	991
Novel01830	hic_scaffold_21	+	25767769	25777465	6317
Novel01831	hic_scaffold_21	+	25797547	25799784	638
Novel01832	hic_scaffold_21	+	25802437	25804756	701
Novel01833	hic_scaffold_21	+	25833215	25834953	567
Novel01834	hic_scaffold_21	+	26089591	26098645	2187
Novel01835	hic_scaffold_21	+	26410888	26414955	2709
Novel01836	hic_scaffold_21	+	26511012	26520255	2156
Novel01837	hic_scaffold_21	+	26538083	26540923	402
Novel01838	hic_scaffold_21	+	26542204	26546432	1911
Novel01839	hic_scaffold_21	+	26546552	26558998	3756
Novel01840	hic_scaffold_21	+	27376847	27378733	1821
Novel01841	hic_scaffold_21	+	27381816	27425647	2191
Novel01842	hic_scaffold_21	+	27561417	27563392	893
Novel01843	hic_scaffold_21	+	27566468	27583925	7595
Novel01844	hic_scaffold_21	+	27672090	27673534	1403
Novel01845	hic_scaffold_21	+	28116301	28119395	2992
Novel01846	hic_scaffold_21	+	28252419	28253648	1194
Novel01847	hic_scaffold_21	+	28353329	28360309	2048
Novel01848	hic_scaffold_21	+	28442505	28453998	2731
Novel01849	hic_scaffold_21	+	28428478	28432033	545
Novel01850	hic_scaffold_21	-	646734	679055	5976
Novel01851	hic_scaffold_21	-	2601359	2616913	5254
Novel01852	hic_scaffold_21	-	3203617	3204724	1010
Novel01853	hic_scaffold_21	-	5617645	5623680	2623
Novel01854	hic_scaffold_21	-	6351635	6353237	1581
Novel01855	hic_scaffold_21	-	7037286	7041195	3854
Novel01856	hic_scaffold_21	-	8703932	8717135	4480
Novel01857	hic_scaffold_21	-	10289066	10301962	7579
Novel01858	hic_scaffold_21	-	10403372	10408085	2121
Novel01859	hic_scaffold_21	-	10409389	10415470	2006
Novel01860	hic_scaffold_21	-	11335546	11343754	2469
Novel01861	hic_scaffold_21	-	13399500	13404874	920
Novel01862	hic_scaffold_21	-	13434981	13441986	3108
Novel01863	hic_scaffold_21	-	13725340	13727640	1488
Novel01864	hic_scaffold_21	-	14101465	14106913	1515
Novel01865	hic_scaffold_21	-	14769293	14782326	1621
Novel01866	hic_scaffold_21	-	15881057	15892752	1271
Novel01867	hic_scaffold_21	-	17464070	17473344	2142
Novel01868	hic_scaffold_21	-	17910232	17926626	2707
Novel01869	hic_scaffold_21	-	20049517	20078157	3548
Novel01870	hic_scaffold_21	-	20235636	20239832	2390
Novel01871	hic_scaffold_21	-	21231098	21240386	953
Novel01872	hic_scaffold_21	-	21267397	21274559	2704
Novel01873	hic_scaffold_21	-	21361085	21363505	1267
Novel01874	hic_scaffold_21	-	21575874	21591051	4059
Novel01875	hic_scaffold_21	-	22071678	22093598	3230
Novel01876	hic_scaffold_21	-	22532760	22541239	3750
Novel01877	hic_scaffold_21	-	22549600	22552584	2399
Novel01878	hic_scaffold_21	-	23097581	23112152	729
Novel01879	hic_scaffold_21	-	23158487	23159678	1063
Novel01880	hic_scaffold_21	-	23260254	23274047	1613
Novel01881	hic_scaffold_21	-	25682954	25688977	1665
Novel01882	hic_scaffold_21	-	25932147	25942027	2006
Novel01883	hic_scaffold_21	-	26415308	26422171	1871
Novel01884	hic_scaffold_21	-	26895961	26896736	515
Novel01885	hic_scaffold_21	-	27381968	27462875	4611
Novel01886	hic_scaffold_21	-	27744283	27754006	4649
Novel01887	hic_scaffold_21	-	27807442	27809312	1813
Novel01888	hic_scaffold_21	-	27983349	27984749	1370
Novel01889	hic_scaffold_21	-	28116301	28126808	3837
Novel01890	hic_scaffold_21	-	28127431	28133494	848
Novel01891	hic_scaffold_21	-	28254009	28255403	824
Novel01892	hic_scaffold_21	-	28359598	28360478	857
Novel01893	hic_scaffold_21	-	28452519	28454005	1487
Novel01894	hic_scaffold_21	-	28480296	28483543	3215
Novel01895	hic_scaffold_22	+	706684	732337	1057
Novel01896	hic_scaffold_22	+	1116644	1120009	3216
Novel01897	hic_scaffold_22	+	1334872	1341383	1427
Novel01898	hic_scaffold_22	+	2256474	2270463	1622
Novel01899	hic_scaffold_22	+	2484764	2485520	757
Novel01900	hic_scaffold_22	+	2529401	2532011	573
Novel01901	hic_scaffold_22	+	3975665	3989517	3430
Novel01902	hic_scaffold_22	+	4761761	4762454	694
Novel01903	hic_scaffold_22	+	5146403	5150352	3950
Novel01904	hic_scaffold_22	+	6058432	6060706	555
Novel01905	hic_scaffold_22	+	6061292	6070858	2606
Novel01906	hic_scaffold_22	+	6548058	6562868	4786
Novel01907	hic_scaffold_22	+	6573026	6600677	6529
Novel01908	hic_scaffold_22	+	8942766	8944949	1164
Novel01909	hic_scaffold_22	+	9113994	9122360	4392
Novel01910	hic_scaffold_22	+	9141977	9153377	2906
Novel01911	hic_scaffold_22	+	9861823	9866895	3259
Novel01912	hic_scaffold_22	+	12500906	12509263	3543
Novel01913	hic_scaffold_22	+	13526172	13531431	2436
Novel01914	hic_scaffold_22	+	14607025	14653447	2324
Novel01915	hic_scaffold_22	+	15350125	15357689	3412
Novel01916	hic_scaffold_22	+	15845618	15854575	3333
Novel01917	hic_scaffold_22	+	16606530	16750999	7026
Novel01918	hic_scaffold_22	+	18237734	18255858	1013
Novel01919	hic_scaffold_22	+	18586351	18616873	4231
Novel01920	hic_scaffold_22	+	18646302	18649543	1957
Novel01921	hic_scaffold_22	+	18860448	18895587	2701
Novel01922	hic_scaffold_22	+	19380578	19382096	1499
Novel01923	hic_scaffold_22	+	19723284	19731349	4315
Novel01924	hic_scaffold_22	+	19782846	19784541	496
Novel01925	hic_scaffold_22	+	22599324	22616703	1037
Novel01926	hic_scaffold_22	+	22658929	22660842	1855
Novel01927	hic_scaffold_22	+	23563386	23565980	2372
Novel01928	hic_scaffold_22	+	23953545	23956643	1015
Novel01929	hic_scaffold_22	+	24354001	24354723	723
Novel01930	hic_scaffold_22	+	25023024	25027577	1647
Novel01931	hic_scaffold_22	+	25040046	25058138	3596
Novel01932	hic_scaffold_22	+	26829712	26835138	5427
Novel01933	hic_scaffold_22	+	27770277	27773104	2454
Novel01934	hic_scaffold_22	+	27793662	27801720	3303
Novel01935	hic_scaffold_22	+	27871603	27878337	1780
Novel01936	hic_scaffold_22	+	27894234	27897874	3415
Novel01937	hic_scaffold_22	+	28015294	28018202	2776
Novel01938	hic_scaffold_22	-	97215	99478	1134
Novel01939	hic_scaffold_22	-	1259398	1263099	3675
Novel01940	hic_scaffold_22	-	4570849	4581835	4801
Novel01941	hic_scaffold_22	-	4930794	4938754	4037
Novel01942	hic_scaffold_22	-	4991346	4993435	1599
Novel01943	hic_scaffold_22	-	5000440	5004815	2698
Novel01944	hic_scaffold_22	-	6208684	6216306	1606
Novel01945	hic_scaffold_22	-	6349001	6352881	3857
Novel01946	hic_scaffold_22	-	6671794	6674298	1478
Novel01947	hic_scaffold_22	-	7090897	7102248	4464
Novel01948	hic_scaffold_22	-	7309592	7314503	4862
Novel01949	hic_scaffold_22	-	9118407	9122267	3837
Novel01950	hic_scaffold_22	-	9122724	9135810	5321
Novel01951	hic_scaffold_22	-	10822010	10825170	3161
Novel01952	hic_scaffold_22	-	11661841	11674351	1270
Novel01953	hic_scaffold_22	-	11972620	11986058	2215
Novel01954	hic_scaffold_22	-	12384304	12388242	822
Novel01955	hic_scaffold_22	-	12404787	12410301	4474
Novel01956	hic_scaffold_22	-	12458713	12471763	3805
Novel01957	hic_scaffold_22	-	12483692	12492475	2778
Novel01958	hic_scaffold_22	-	14818174	14855928	3856
Novel01959	hic_scaffold_22	-	15352813	15391289	3913
Novel01960	hic_scaffold_22	-	15397655	15401169	3515
Novel01961	hic_scaffold_22	-	17151406	17172195	4803
Novel01962	hic_scaffold_22	-	17489744	17490675	884
Novel01963	hic_scaffold_22	-	18214784	18217178	2395
Novel01964	hic_scaffold_22	-	18617256	18634654	3920
Novel01965	hic_scaffold_22	-	18894196	18896767	2268
Novel01966	hic_scaffold_22	-	19123888	19138743	3005
Novel01967	hic_scaffold_22	-	19472357	19484261	2789
Novel01968	hic_scaffold_22	-	19608914	19614166	5232
Novel01969	hic_scaffold_22	-	19892969	19934579	4927
Novel01970	hic_scaffold_22	-	22580786	22584061	672
Novel01971	hic_scaffold_22	-	22961047	22986415	5032
Novel01972	hic_scaffold_22	-	25488987	25494871	3443
Novel01973	hic_scaffold_22	-	26408945	26409443	383
Novel01974	hic_scaffold_22	-	26818479	26828355	2609
Novel01975	hic_scaffold_22	-	26835311	26871433	1789
Novel01976	hic_scaffold_22	-	27108563	27116878	4620
Novel01977	hic_scaffold_22	-	27297312	27298947	1554
Novel01978	hic_scaffold_22	-	27873607	27878337	4731
Novel01979	hic_scaffold_22	-	27940393	27942144	1752
Novel01980	hic_scaffold_22	-	28015293	28024007	1465
Novel01981	hic_scaffold_22	-	28087870	28091039	2466
Novel01982	hic_scaffold_22	-	28246574	28247786	723
Novel01983	hic_scaffold_225	-	7325	14976	597
Novel01984	hic_scaffold_228	-	2207	4255	272
Novel01985	hic_scaffold_23	+	110861	116092	2704
Novel01986	hic_scaffold_23	+	325049	328202	706
Novel01987	hic_scaffold_23	+	432541	438595	1692
Novel01988	hic_scaffold_23	+	441719	447509	5765
Novel01989	hic_scaffold_23	+	447784	461375	1338
Novel01990	hic_scaffold_23	+	465001	468284	1466
Novel01991	hic_scaffold_23	+	637699	647405	5802
Novel01992	hic_scaffold_23	+	724242	728006	1056
Novel01993	hic_scaffold_23	+	791114	797090	4380
Novel01994	hic_scaffold_23	+	797542	800626	557
Novel01995	hic_scaffold_23	+	801356	805325	598
Novel01996	hic_scaffold_23	+	805853	821896	4926
Novel01997	hic_scaffold_23	+	1182403	1187077	2448
Novel01998	hic_scaffold_23	+	1467482	1476753	713
Novel01999	hic_scaffold_23	+	1643681	1646858	856
[truncated: 27,954 more rows]
