# Supplementary material for: Transcriptome Analysis Reveals the Complex Regulatory Pathway of Background Color in Juvenile Plectropomus leopardus Skin Color Variation
Source: Int J Mol Sci. 2022 Sep 23;23(19):11186. doi: 10.3390/ijms231911186 (PMC9569894; doi:10.3390/ijms231911186)
Supplement: Supplementary file 1 [file ijms-23-11186-s001.zip › Table S4.xlsx]

## Sheet: Sheet1
Gene_id	Skin_initial_group_fpkm	Skin_blue_group_fpkm	Skin_white_group_fpkm	Skin_black_group_fpkm	Skin_blue_readcount(Skin_bluevsSkin_black)	Skin_black_readcount(Skin_bluevsSkin_black)	log2FoldChange(Skin_bluevsSkin_black)	pval(Skin_bluevsSkin_black)	padj(Skin_bluevsSkin_black)	significant(Skin_bluevsSkin_black)	Skin_blue_readcount(Skin_bluevsSkin_white)	Skin_white_readcount(Skin_bluevsSkin_white)	log2FoldChange(Skin_bluevsSkin_white)	pval(Skin_bluevsSkin_white)	padj(Skin_bluevsSkin_white)	significant(Skin_bluevsSkin_white)	Skin_initial_readcount(Skin_initialvsSkin_black)	Skin_black_readcount(Skin_initialvsSkin_black)	log2FoldChange(Skin_initialvsSkin_black)	pval(Skin_initialvsSkin_black)	padj(Skin_initialvsSkin_black)	significant(Skin_initialvsSkin_black)	Skin_initial_readcount(Skin_initialvsSkin_blue)	Skin_blue_readcount(Skin_initialvsSkin_blue)	log2FoldChange(Skin_initialvsSkin_blue)	pval(Skin_initialvsSkin_blue)	padj(Skin_initialvsSkin_blue)	significant(Skin_initialvsSkin_blue)	Skin_initial_readcount(Skin_initialvsSkin_white)	Skin_white_readcount(Skin_initialvsSkin_white)	log2FoldChange(Skin_initialvsSkin_white)	pval(Skin_initialvsSkin_white)	padj(Skin_initialvsSkin_white)	significant(Skin_initialvsSkin_white)	Skin_white_readcount(Skin_whitevsSkin_black)	Skin_black_readcount(Skin_whitevsSkin_black)	log2FoldChange(Skin_whitevsSkin_black)	pval(Skin_whitevsSkin_black)	padj(Skin_whitevsSkin_black)	significant(Skin_whitevsSkin_black)
Novel00001	1.66734	1.97381	1.19744	1.68878	36.8634	47.5254	-0.36651	0.61235	1	FALSE	37.8507	29.1071	0.37895	0.73689	1	FALSE	31.2881	62.7586	-1.0042	0.18478	1	FALSE	40.4111	65.2398	-0.691	0.31587	1	FALSE	31.8862	38.605	-0.27586	0.56227	1	FALSE	22.5182	37.2917	-0.72776	0.38324	1	FALSE
Novel00002	33.0916	35.9163	33.3778	52.6172	692.27	1574.69	-1.1857	0.066655	1	FALSE	707.196	891.111	-0.3335	0.59122	1	FALSE	667.237	2080.69	-1.6408	0.0091293	0.42687	DOWN	857.149	1219.87	-0.50911	0.26257	1	FALSE	676.135	1182.03	-0.80588	0.20827	1	FALSE	686.977	1235.58	-0.84685	0.17694	1	FALSE
Novel00003	0.335314	0.494546	0.39289	0.20638	12.8887	8.23876	0.6456	0.40814	1	FALSE	13.2111	13.6585	-0.048049	1	1	FALSE	8.87912	10.9082	-0.29692	0.91064	1	FALSE	11.4052	22.7707	-0.99749	0.26555	1	FALSE	8.98412	18.106	-1.011	0.29514	1	FALSE	10.5113	6.47322	0.69938	0.42675	1	FALSE
Novel00004	5.88886	4.93626	4.6236	3.20809	92.05	90.4078	0.02597	0.92973	1	FALSE	94.0738	109.691	-0.22158	0.6623	1	FALSE	111.814	119.231	-0.092666	0.94468	1	FALSE	143.618	162.29	-0.17634	0.75514	1	FALSE	113.221	145.38	-0.36069	0.49585	1	FALSE	84.6298	70.9737	0.25388	0.62582	1	FALSE
Novel00005	2.44977	2.3955	1.53044	2.55928	45.9184	73.3131	-0.675	0.21088	1	FALSE	47.0374	38.6957	0.28164	0.61918	1	FALSE	47.634	95.8388	-1.0086	0.077381	0.93863	FALSE	61.4088	81.1061	-0.40136	0.5363	1	FALSE	48.4379	51.3014	-0.082861	0.99676	1	FALSE	29.787	57.491	-0.94865	0.098602	1	FALSE
Novel00006	28.521	16.1752	11.6031	20.8867	226.955	424.461	-0.90323	0.062785	1	FALSE	232.678	215.59	0.11005	0.80926	1	FALSE	397.51	553.759	-0.47827	0.2638	1	FALSE	512.435	401.237	0.35291	0.38723	1	FALSE	404.169	285.895	0.49947	0.29587	1	FALSE	165.889	333.003	-1.0053	0.055978	1	FALSE
Novel00007	9.83268	14.845	10.9162	5.90953	330.963	203.565	0.70118	0.16593	1	FALSE	338.183	311.744	0.11744	0.71781	1	FALSE	222.062	269.426	-0.27892	0.85897	1	FALSE	284.938	583.345	-1.0337	0.054327	0.77857	FALSE	224.425	413.037	-0.88004	0.19292	1	FALSE	239.782	159.792	0.58553	0.30289	1	FALSE
Novel00008	12.6739	8.29676	7.54116	5.47831	111.353	110.748	0.0078559	0.85998	1	FALSE	114.079	128.327	-0.16979	0.70477	1	FALSE	169.691	146.892	0.20815	0.52005	1	FALSE	217.972	196.74	0.14786	0.67594	1	FALSE	171.815	170.102	0.014457	0.99788	1	FALSE	98.9521	86.9514	0.18652	0.62133	1	FALSE
Novel00009	128.271	153.365	146.548	97.0973	1520.05	1345.16	0.17635	0.86846	1	FALSE	1566.65	1922.14	-0.29504	0.84864	1	FALSE	1270.08	1752.55	-0.46454	0.2956	1	FALSE	1625.9	2699.2	-0.73129	0.38748	1	FALSE	1282.72	2548.76	-0.99059	0.50316	1	FALSE	1472.88	1055.89	0.48018	0.86964	1	FALSE
Novel00010	117.7	135.307	111.872	66.1268	1058.09	755.251	0.48643	0.5084	1	FALSE	1083.38	1071.58	0.015796	0.79511	1	FALSE	913.201	995.602	-0.12464	0.85947	1	FALSE	1172.03	1869.11	-0.67334	0.42601	1	FALSE	924.277	1420.59	-0.6201	0.14674	1	FALSE	829.318	592.777	0.48444	0.30063	1	FALSE
Novel00011	1.76669	2.04654	1.42293	1.8695	20.5387	28.5256	-0.47391	0.57892	1	FALSE	21.0564	19.4391	0.11529	0.8309	1	FALSE	17.6078	37.6862	-1.0978	0.2065	1	FALSE	22.7152	36.3121	-0.67679	0.38294	1	FALSE	17.9208	25.7857	-0.52494	0.691	1	FALSE	14.9419	22.3523	-0.58106	0.43362	1	FALSE
Novel00012	0	0	0	0	0	0	NA	NA	NA	NA	0	0	NA	NA	NA	NA	0	0	NA	NA	NA	NA	0	0	NA	NA	NA	NA	0	0	NA	NA	NA	NA	0	0	NA	NA	NA	NA
Novel00013	3.28894	3.86459	2.12143	2.39886	20.3361	18.7158	0.11979	0.78173	1	FALSE	20.9966	13.3321	0.65525	0.50502	1	FALSE	16.3506	24.9969	-0.61241	0.86672	1	FALSE	21.0631	36.168	-0.78	0.53576	1	FALSE	16.603	17.6671	-0.089626	0.99142	1	FALSE	10.2698	14.6853	-0.51596	0.75519	1	FALSE
Novel00014	31.0078	33.8395	35.6112	29.6501	273.888	354.601	-0.37261	0.51509	1	FALSE	280.83	367.789	-0.38918	0.42487	1	FALSE	247.981	467.815	-0.91571	0.15908	1	FALSE	318.88	484.273	-0.60281	0.35323	1	FALSE	251.372	487.595	-0.95586	0.1013	0.96514	FALSE	283.533	278.352	0.02661	0.92505	1	FALSE
Novel00015	9.41737	9.42731	8.3647	7.53206	180.475	218.41	-0.27524	0.66891	1	FALSE	184.685	202.362	-0.13188	0.70338	1	FALSE	183.716	287.555	-0.64636	0.30412	1	FALSE	236.221	318.564	-0.43145	0.42824	1	FALSE	186.362	268.241	-0.52542	0.27681	1	FALSE	156.258	171.24	-0.13209	0.92839	1	FALSE
Novel00016	1.26658	1.23222	0.874349	0.905844	5.72802	6.74448	-0.23567	1	1	FALSE	5.82389	5.41429	0.10521	1	1	FALSE	6.22315	8.93573	-0.52194	0.78098	1	FALSE	8.01483	10.0538	-0.32699	0.6398	1	FALSE	6.3217	7.17861	-0.18339	0.80941	1	FALSE	4.18847	5.29114	-0.33716	0.96873	1	FALSE
Novel00017	12.3939	10.4739	9.83735	6.96048	236.688	236.234	0.0027685	0.95202	1	FALSE	242.808	279.536	-0.20321	0.61335	1	FALSE	279.36	311.972	-0.15929	0.9339	1	FALSE	358.967	418.625	-0.22181	0.80629	1	FALSE	282.985	370.519	-0.38882	0.45881	1	FALSE	215.657	185.34	0.21857	0.61401	1	FALSE
Novel00018	15.5626	3.97682	2.83794	2.02534	21.0891	17.3669	0.28016	0.54234	1	FALSE	21.5954	20.2988	0.089326	0.93036	1	FALSE	80.0498	23.2098	1.7862	0.34036	1	FALSE	102.784	37.2259	1.4652	0.40911	1	FALSE	80.7468	26.9161	1.5849	0.44338	1	FALSE	15.664	13.6271	0.20098	0.54513	1	FALSE
Novel00019	63.5196	74.8645	64.447	46.2547	923.372	840.434	0.13578	0.84937	1	FALSE	947.13	1005.38	-0.08611	0.72619	1	FALSE	789.892	1108.2	-0.48849	0.41124	1	FALSE	1015.17	1633.03	-0.68583	0.22712	1	FALSE	800.777	1332.85	-0.73504	0.14028	1	FALSE	776.298	659.98	0.23419	0.62086	1	FALSE
Novel00020	2.20236	1.62942	1.75349	1.65271	48.4461	72.7978	-0.58751	0.32309	1	FALSE	49.6041	69.8668	-0.49415	0.43215	1	FALSE	66.8718	95.8319	-0.51911	0.37787	1	FALSE	85.9733	85.5529	0.0070724	1	1	FALSE	67.8368	92.6611	-0.4499	0.48761	1	FALSE	53.8071	57.1564	-0.087118	0.84547	1	FALSE
Novel00021	0.99467	1.6434	1.02733	1.94105	30.6445	50.5643	-0.72249	0.41369	1	FALSE	31.5375	24.8739	0.34244	0.77558	1	FALSE	18.5456	67.2053	-1.8575	0.15171	1	FALSE	23.8218	54.3455	-1.1899	0.082232	0.90863	FALSE	18.794	32.9932	-0.8119	0.20313	1	FALSE	19.2106	39.8781	-1.0537	0.32262	1	FALSE
Novel00022	56.1923	59.7324	51.6388	48.3221	346.901	424.816	-0.29231	0.65096	1	FALSE	354.982	403.774	-0.1858	0.81524	1	FALSE	326.197	559.73	-0.77899	0.23814	1	FALSE	418.399	612.295	-0.54935	0.35211	1	FALSE	329.633	535.476	-0.69996	0.32707	1	FALSE	310.714	333.181	-0.10072	0.83448	1	FALSE
Novel00023	75.4481	75.7532	74.6041	42.7863	631.993	534.303	0.24225	0.56885	1	FALSE	647.438	784.023	-0.27615	0.57015	1	FALSE	637.643	708.773	-0.15257	0.98824	1	FALSE	818.979	1116.55	-0.44716	0.42663	1	FALSE	645.953	1039.1	-0.68584	0.20709	1	FALSE	604.294	419.735	0.52577	0.29066	1	FALSE
Novel00024	17.278	18.1335	18.5066	30.8272	85.8766	224.598	-1.387	0.040583	1	DOWN	87.5799	122.23	-0.48093	0.66344	1	FALSE	84.55	297.51	-1.8151	0.0067128	0.36326	DOWN	108.61	151.165	-0.47697	0.32733	1	FALSE	85.6893	162.149	-0.92013	0.38454	1	FALSE	94.027	176.225	-0.90628	0.14912	1	FALSE
Novel00025	0.454761	0.161485	0.439523	0.0844377	2.02408	1.59426	0.34438	1	1	FALSE	2.06685	6.80361	-1.7189	0.18273	1	FALSE	5.68997	2.07509	1.4552	0.66517	1	FALSE	7.44144	3.56771	1.0606	0.62889	1	FALSE	5.88544	9.01224	-0.61473	0.80511	1	FALSE	5.21793	1.24631	2.0658	0.15941	1	FALSE
Novel00026	0.565149	1.11213	0.343534	0.867441	7.22329	7.7469	-0.10096	0.85817	1	FALSE	7.48917	2.58187	1.5364	0.34593	1	FALSE	3.51739	10.2831	-1.5477	0.1625	1	FALSE	4.51829	12.8901	-1.5124	0.37288	1	FALSE	3.5641	3.41985	0.059604	1	1	FALSE	1.98503	6.09813	-1.6192	0.16648	1	FALSE
Novel00027	7.9515	3.93906	4.33913	4.43493	78.5296	128.552	-0.71104	0.18439	1	FALSE	80.6634	115.886	-0.52272	0.40702	1	FALSE	154.74	169.056	-0.12765	0.84505	1	FALSE	199.476	139.05	0.52061	0.20967	1	FALSE	157.252	153.738	0.032604	0.90426	1	FALSE	89.3359	100.931	-0.17606	0.73193	1	FALSE
Novel00028	1.78567	3.28982	2.85785	3.51384	27.4344	41.9299	-0.61199	0.30227	1	FALSE	28.3019	31.292	-0.14489	0.82798	1	FALSE	14.547	55.4047	-1.9293	0.0076977	0.39203	DOWN	18.7308	48.7559	-1.3802	0.13556	1	FALSE	14.7806	41.5071	-1.4897	0.1549	1	FALSE	24.0709	32.9303	-0.45212	0.48272	1	FALSE
Novel00029	7.3706	8.69686	6.7112	5.3201	121.133	111.031	0.12563	0.81471	1	FALSE	123.95	120.391	0.042034	0.98435	1	FALSE	104.4	146.462	-0.48841	0.46643	1	FALSE	134.36	213.8	-0.67015	0.2277	1	FALSE	105.997	159.612	-0.59055	0.2687	1	FALSE	92.9151	87.1601	0.092245	0.8124	1	FALSE
Novel00030	25.5248	24.3264	24.3584	13.8194	189.476	160.891	0.23594	0.60981	1	FALSE	194.552	233.618	-0.264	0.43729	1	FALSE	196.523	213.046	-0.11647	1	1	FALSE	252.243	335.437	-0.41123	0.58027	1	FALSE	198.893	309.692	-0.63884	0.18174	1	FALSE	180.557	126.184	0.51692	0.24782	1	FALSE
Novel00031	5.94342	0.484502	0.91599	2.1135	1.20054	7.94345	-2.7261	0.014754	1	DOWN	1.2305	2.89287	-1.2333	0.50924	1	FALSE	14.8149	10.3408	0.51869	0.75507	1	FALSE	18.9626	2.12063	3.1606	0.033973	0.65374	UP	14.9149	3.83246	1.9604	0.14085	1	FALSE	2.22888	6.22977	-1.4829	0.14631	1	FALSE
Novel00032	6.77463	6.47974	6.35613	3.49401	92.6622	73.5793	0.33268	0.65213	1	FALSE	94.853	115.76	-0.28738	0.48045	1	FALSE	97.8571	96.7784	0.015992	0.96929	1	FALSE	125.523	163.607	-0.38228	0.52308	1	FALSE	98.9631	153.481	-0.6331	0.19816	1	FALSE	89.4813	57.7802	0.63101	0.27636	1	FALSE
Novel00033	4846.75	5625.37	6549.23	5924.89	13277.2	21125.5	-0.67004	0.38691	1	FALSE	13656.6	19554.2	-0.51788	0.27892	1	FALSE	11379.6	28062.8	-1.3022	0.17322	1	FALSE	14648.5	23535.6	-0.6841	0.27812	1	FALSE	11557.5	25922.8	-1.1654	0.038769	0.75894	DOWN	15067.6	16569.9	-0.13712	0.98372	1	FALSE
Novel00034	9.01408	7.99453	8.87142	5.98004	147.407	167.299	-0.18263	0.86795	1	FALSE	150.926	208.396	-0.46549	0.31983	1	FALSE	169.423	221.295	-0.38534	0.65563	1	FALSE	217.773	260.293	-0.25731	0.65211	1	FALSE	171.785	276.27	-0.68547	0.16777	1	FALSE	160.976	131.288	0.29411	0.47995	1	FALSE
Novel00035	2.01615	4.13437	2.41461	1.64014	62.806	35.4041	0.82699	0.24498	1	FALSE	64.5595	46.917	0.46052	0.469	1	FALSE	29.6382	46.7715	-0.65817	0.3848	1	FALSE	38.2473	111.303	-1.5411	0.083046	0.91058	FALSE	30.1739	62.19	-1.0434	0.39449	1	FALSE	35.9604	27.8245	0.37006	0.74394	1	FALSE
Novel00036	16.8771	20.3686	16.0683	12.089	276.071	251.463	0.13469	0.60924	1	FALSE	282.861	280.821	0.010442	0.95891	1	FALSE	231.952	334.211	-0.52694	0.64553	1	FALSE	297.701	487.758	-0.7123	0.19738	1	FALSE	234.726	372.23	-0.66521	0.27897	1	FALSE	216.181	197.357	0.13144	0.67785	1	FALSE
Novel00037	0.415189	1.04576	1.01917	1.15213	17.6154	28.5897	-0.69866	0.33552	1	FALSE	18.1199	23.1262	-0.35195	0.67908	1	FALSE	6.84121	37.8661	-2.4686	0.0028874	0.23638	DOWN	8.79516	31.2222	-1.8278	0.028358	0.60577	DOWN	6.9286	30.6723	-2.1463	0.05156	0.81183	FALSE	17.7847	22.4687	-0.33728	0.63436	1	FALSE
Novel00038	0.48567	0.178137	0.107303	0.332384	1.6587	4.29092	-1.3712	0.23801	1	FALSE	1.70229	1.11422	0.61145	1	1	FALSE	4.24486	5.6002	-0.39976	0.70566	1	FALSE	5.48348	2.93698	0.90076	0.40673	1	FALSE	4.32614	1.47625	1.5511	0.46835	1	FALSE	0.863438	3.36383	-1.9619	0.22707	1	FALSE
Novel00039	63.2682	59.1437	57.45	57.1755	132.478	191.583	-0.53222	0.4064	1	FALSE	135.972	164.297	-0.27299	0.57257	1	FALSE	140.094	253.155	-0.85363	0.24112	1	FALSE	180.346	234.427	-0.37837	0.63582	1	FALSE	142.206	217.815	-0.61512	0.31471	1	FALSE	126.609	150.287	-0.24733	0.76069	1	FALSE
Novel00040	20.8498	16.5811	13.4643	13.881	140.8	174.235	-0.30739	0.56568	1	FALSE	144.15	146.824	-0.026516	0.93606	1	FALSE	176.453	229.353	-0.37828	0.54492	1	FALSE	227.114	248.634	-0.13061	0.92573	1	FALSE	179.059	194.641	-0.12038	0.87097	1	FALSE	113.157	136.79	-0.27364	0.63722	1	FALSE
Novel00041	31.7719	29.0129	28.1367	19.7045	117.282	117.429	-0.0018051	0.98698	1	FALSE	120.289	142.561	-0.24507	0.55336	1	FALSE	128.132	154.958	-0.27426	0.70912	1	FALSE	164.443	207.416	-0.33494	0.64366	1	FALSE	129.644	188.972	-0.54362	0.30413	1	FALSE	110.014	92.2	0.25485	0.60983	1	FALSE
Novel00042	37.6685	27.3436	21.5829	29.0954	101.57	164.536	-0.69593	0.3489	1	FALSE	104.195	103.543	0.0090587	0.97246	1	FALSE	138.117	218.182	-0.65964	0.53607	1	FALSE	177.994	179.668	-0.013502	0.84407	1	FALSE	140.382	137.292	0.03211	0.90721	1	FALSE	79.7688	128.983	-0.69328	0.35242	1	FALSE
Novel00043	5.70317	5.7165	5.37536	3.88845	60.5318	61.241	-0.016803	0.91542	1	FALSE	62.125	71.0118	-0.19288	0.56174	1	FALSE	59.5606	81.2769	-0.44849	0.71889	1	FALSE	76.6307	107.131	-0.48338	0.52271	1	FALSE	60.4532	94.1541	-0.63921	0.22509	1	FALSE	54.8607	48.0518	0.19118	0.5532	1	FALSE
Novel00044	4.67952	3.34863	2.45463	1.96322	72.0914	61.9192	0.21944	0.80437	1	FALSE	74.1574	64.2273	0.2074	0.90583	1	FALSE	97.6681	81.517	0.26079	0.62317	1	FALSE	125.253	127.809	-0.029139	0.78184	1	FALSE	98.6697	85.1565	0.21249	1	1	FALSE	49.8138	48.5681	0.036535	0.75237	1	FALSE
Novel00045	2.81727	3.10021	6.35001	2.18345	31.5444	32.541	-0.044871	1	1	FALSE	32.368	78.6981	-1.2818	0.021601	1	DOWN	28.7912	43.3216	-0.58946	0.59333	1	FALSE	37.0031	55.8193	-0.59312	0.42768	1	FALSE	29.2103	104.336	-1.8367	0.005143	0.32274	DOWN	60.9502	25.5749	1.2529	0.025123	1	UP
Novel00046	44.084	60.6536	32.1863	36.5685	658.937	613.916	0.1021	0.76284	1	FALSE	672.66	473.139	0.50761	0.25113	1	FALSE	501.938	810.035	-0.69048	0.27036	1	FALSE	645.083	1160.34	-0.84699	0.074846	0.88009	FALSE	508.716	627.204	-0.30208	0.71558	1	FALSE	363.85	482.042	-0.40582	0.44831	1	FALSE
Novel00047	4.19272	3.86214	1.97576	2.09993	39.5773	31.4818	0.33015	0.70698	1	FALSE	40.5726	25.8519	0.65024	0.4089	1	FALSE	43.0658	41.3997	0.056922	0.99884	1	FALSE	55.4038	69.9653	-0.33665	0.65484	1	FALSE	43.7013	34.2784	0.35037	0.70666	1	FALSE	19.9701	24.719	-0.30778	0.70037	1	FALSE
Novel00048	1.64061	2.93624	5.66704	1.71854	28.9076	25.529	0.17931	0.69618	1	FALSE	29.5811	68.0575	-1.2021	0.068478	1	FALSE	16.004	33.8531	-1.0809	0.24409	1	FALSE	20.5557	51.028	-1.3118	0.052905	0.77492	FALSE	16.1966	90.1643	-2.4769	0.0062478	0.34545	DOWN	52.4749	20.0421	1.3886	0.031101	1	UP
Novel00049	16.615	11.8142	12.7381	11.49	156.226	226.541	-0.53614	0.32939	1	FALSE	160.016	215.851	-0.43182	0.30426	1	FALSE	224.158	297.783	-0.40974	0.44781	1	FALSE	288.351	275.947	0.063434	0.87746	1	FALSE	227.5	286.215	-0.33124	0.38496	1	FALSE	166.99	177.777	-0.090306	0.97892	1	FALSE
Novel00050	6.30488	5.17101	5.37465	4.25979	27.3691	32.7609	-0.25942	0.64849	1	FALSE	28.1878	34.7028	-0.29998	0.55828	1	FALSE	32.2133	43.2172	-0.42395	0.63045	1	FALSE	41.4066	48.5709	-0.23023	0.99065	1	FALSE	32.6315	45.9874	-0.49497	0.51191	1	FALSE	26.7275	25.7126	0.055847	0.93596	1	FALSE
Novel00051	4.35513	4.0763	4.47472	3.70197	33.5574	44.6823	-0.41307	0.5092	1	FALSE	34.5548	44.9609	-0.37978	0.45314	1	FALSE	35.1584	58.999	-0.74682	0.33355	1	FALSE	45.2749	59.5453	-0.39528	0.71384	1	FALSE	35.718	59.5836	-0.73826	0.26128	1	FALSE	34.6365	35.0514	-0.017177	0.97773	1	FALSE
Novel00052	10.3942	7.43911	8.33594	5.6506	57.4265	65.533	-0.19051	0.89405	1	FALSE	58.9471	78.9193	-0.42096	0.33427	1	FALSE	79.8068	86.9263	-0.12328	1	1	FALSE	102.438	101.633	0.011379	0.85187	1	FALSE	80.7757	104.601	-0.37291	0.41909	1	FALSE	60.9717	51.4145	0.24596	0.49168	1	FALSE
Novel00053	1.4224	26.7367	7.47822	5.86221	117.786	36.6598	1.6839	0.4647	1	FALSE	120.48	40.0696	1.5882	0.48839	1	FALSE	6.06572	48.7511	-3.0067	0.0023548	0.21821	DOWN	7.74431	208.001	-4.7473	0.1678	1	FALSE	6.10453	53.1087	-3.121	3.035e-05	0.0099776	DOWN	30.8189	28.8121	0.097143	0.82441	1	FALSE
Novel00054	1.38871	0.543345	0.924079	0.793478	5.46915	10.9087	-0.99609	0.201	1	FALSE	5.66747	11.0033	-0.95716	0.30247	1	FALSE	13.4839	14.4479	-0.099617	0.9483	1	FALSE	17.4096	9.75575	0.83556	0.21454	1	FALSE	13.7477	14.5961	-0.086391	0.66767	1	FALSE	8.57235	8.58791	-0.0026169	0.83348	1	FALSE
Novel00055	4.1538	3.84103	4.31141	1.90086	80.1606	60.0341	0.41711	0.41778	1	FALSE	82.1439	113.47	-0.46609	0.27146	1	FALSE	87.6105	79.5275	0.13965	0.65467	1	FALSE	112.626	141.649	-0.33077	0.60737	1	FALSE	88.8258	150.441	-0.76015	0.11371	0.98408	FALSE	87.8197	47.1206	0.89819	0.080967	1	FALSE
Novel00056	14.6139	18.2315	17.6069	10.2173	479.724	396.493	0.27491	0.59751	1	FALSE	492.167	575.594	-0.2259	0.45646	1	FALSE	387.752	525.072	-0.43738	0.55546	1	FALSE	498.369	848.586	-0.76785	0.17484	1	FALSE	393.183	763.065	-0.95661	0.04268	0.77543	DOWN	445.345	311.521	0.51559	0.25278	1	FALSE
Novel00057	12.9298	10.1341	10.0725	11.5887	260.404	435.597	-0.74224	0.12997	1	FALSE	266.815	339.05	-0.34566	0.43632	1	FALSE	335.302	569.815	-0.76503	0.11936	1	FALSE	431.371	460.116	-0.093069	0.93859	1	FALSE	340.249	449.657	-0.40223	0.40339	1	FALSE	261.826	341.861	-0.3848	0.46313	1	FALSE
Novel00058	27.4438	14.7012	12.1484	9.43517	89.6066	84.2638	0.088692	0.95596	1	FALSE	91.637	94.0339	-0.037251	0.86615	1	FALSE	165.937	110.222	0.59023	0.42555	1	FALSE	212.972	158.086	0.42995	0.34869	1	FALSE	167.755	124.649	0.42848	0.49541	1	FALSE	72.5853	66.1417	0.13412	0.90592	1	FALSE
Novel00059	31.1763	35.9625	37.7396	18.2871	516.013	391.972	0.39666	0.44738	1	FALSE	528.515	675.708	-0.35446	0.42397	1	FALSE	461.887	518.678	-0.1673	0.83607	1	FALSE	592.548	911.408	-0.62117	0.21511	1	FALSE	467.517	895.478	-0.93764	0.058575	0.83664	FALSE	521.677	307.983	0.76031	0.14712	1	FALSE
Novel00060	4.0256	1.87882	2.44568	1.90271	17.7872	25.1803	-0.50145	0.41548	1	FALSE	18.4421	28.1228	-0.60873	0.22797	1	FALSE	36.5348	33.315	0.1331	0.79701	1	FALSE	47.3322	31.7399	0.57653	0.41287	1	FALSE	37.3788	37.2857	0.0035987	0.94827	1	FALSE	21.7112	19.793	0.13345	0.78466	1	FALSE
Novel00061	0.591203	0.316713	0.378577	0.213314	9.17101	9.06794	0.016305	1	1	FALSE	9.35319	14.1084	-0.59303	0.70594	1	FALSE	17.8469	12.0356	0.56836	0.51743	1	FALSE	22.8714	16.1375	0.50312	0.55859	1	FALSE	18.0231	18.685	-0.052035	0.90283	1	FALSE	10.8171	7.15459	0.59638	0.68926	1	FALSE
Novel00062	0.496536	0.683874	2.31729	1.50066	4.22394	12.6972	-1.5878	0.22873	1	FALSE	4.36987	17.0127	-1.9609	0.0064416	1	DOWN	2.91822	16.9384	-2.5371	0.16116	1	FALSE	3.78029	7.52401	-0.993	0.56142	1	FALSE	2.98353	22.5542	-2.9183	0.0005329	0.083045	DOWN	13.1763	10.0145	0.39585	0.50657	1	FALSE
Novel00063	0	0	0	0	0	0	NA	NA	NA	NA	0	0	NA	NA	NA	NA	0	0	NA	NA	NA	NA	0	0	NA	NA	NA	NA	0	0	NA	NA	NA	NA	0	0	NA	NA	NA	NA
Novel00064	0.940701	3.11769	1.47029	2.55279	13.8113	15.9658	-0.20914	0.74241	1	FALSE	14.3686	8.22623	0.80462	0.64596	1	FALSE	3.90022	21.0449	-2.4318	0.0088667	0.42141	DOWN	5.05751	24.7162	-2.289	0.35639	1	FALSE	3.99374	10.9085	-1.4496	0.29939	1	FALSE	6.31164	12.5156	-0.98764	0.20991	1	FALSE
Novel00065	36.7687	12.5134	12.8469	31.285	135.477	512.05	-1.9182	0.0021963	1	DOWN	138.327	200.345	-0.53441	0.70541	1	FALSE	410.388	668.895	-0.70479	0.15118	1	FALSE	529.61	238.644	1.1501	0.032591	0.63967	UP	417.843	265.815	0.65254	0.3157	1	FALSE	153.996	401.574	-1.3828	0.030466	1	DOWN
Novel00066	72.51	97.1338	60.1466	43.2544	3005.92	2084.8	0.5279	0.23775	1	FALSE	3070.82	2418.34	0.34461	0.50039	1	FALSE	2272.32	2763	-0.28207	0.91244	1	FALSE	2914.15	5297.28	-0.86218	0.10209	0.96521	FALSE	2295.08	3205.32	-0.48192	0.42504	1	FALSE	1863.82	1635.96	0.18812	0.61196	1	FALSE
Novel00067	92.1968	67.489	60.3451	57.236	329.378	415.517	-0.33516	0.58408	1	FALSE	337.297	381.99	-0.17951	0.68842	1	FALSE	441.283	548.441	-0.31363	0.72749	1	FALSE	566.691	581.777	-0.037904	0.8778	1	FALSE	446.365	506.507	-0.18236	0.788	1	FALSE	294.558	326.159	-0.14702	0.86066	1	FALSE
Novel00068	71.4726	73.5007	70.3496	54.1327	375.613	412.286	-0.1344	0.80944	1	FALSE	385.245	457.22	-0.24711	0.54025	1	FALSE	365.183	543.395	-0.57338	0.37819	1	FALSE	469.815	664.232	-0.49959	0.42904	1	FALSE	370.484	606.154	-0.71028	0.17848	1	FALSE	352.917	323.512	0.12551	0.756	1	FALSE
Novel00069	128.283	68.7511	60.1406	80.0649	665.488	1137.32	-0.77315	0.10528	1	FALSE	680.54	761.151	-0.1615	0.63793	1	FALSE	1255.03	1483.61	-0.24139	0.46132	1	FALSE	1618.19	1173.98	0.46297	0.33397	1	FALSE	1276.48	1009.42	0.33864	0.65444	1	FALSE	588.323	892.364	-0.60102	0.26161	1	FALSE
Novel00070	79.9495	35.3595	43.7472	46.5762	355.222	688.883	-0.95554	0.073325	1	FALSE	364.043	573.779	-0.65639	0.20306	1	FALSE	806.978	903.604	-0.16316	0.69891	1	FALSE	1041.21	627.837	0.72979	0.1255	1	FALSE	821.835	760.91	0.11112	0.85733	1	FALSE	442.377	540.315	-0.28852	0.57841	1	FALSE
Novel00071	1.51879	1.11452	0.647203	0.754627	25.802	27.0632	-0.068846	0.84902	1	FALSE	26.1745	20.8425	0.32864	0.50409	1	FALSE	37.0389	35.2062	0.073214	0.86408	1	FALSE	47.5206	45.1926	0.072467	1	1	FALSE	37.4114	27.6314	0.43717	0.47797	1	FALSE	16.0596	21.2426	-0.40353	0.42176	1	FALSE
Novel00072	2.62004	3.01892	2.27394	2.06118	64.4304	66.5821	-0.047393	1	1	FALSE	66.0148	62.1096	0.087972	1	1	FALSE	57.1087	87.9493	-0.62296	0.39295	1	FALSE	73.2958	113.839	-0.63519	0.26541	1	FALSE	57.8175	82.3462	-0.5102	0.312	1	FALSE	47.9723	52.2336	-0.12277	1	1	FALSE
Novel00073	0.138366	0.839988	0.454114	0.284183	10.5759	5.4223	0.9638	0.6889	1	FALSE	10.7939	6.7032	0.68729	0.96682	1	FALSE	1.635	7.13401	-2.1254	0.25059	1	FALSE	2.09736	18.6431	-3.152	0.40053	1	FALSE	1.65176	8.89376	-2.4288	0.3203	1	FALSE	5.24732	4.23574	0.30897	0.69908	1	FALSE
Novel00074	142.963	103.875	91.9775	65.2237	670.056	621.87	0.10767	0.8732	1	FALSE	686.896	744.065	-0.11534	0.72982	1	FALSE	895.059	819.733	0.12683	0.71534	1	FALSE	1148.23	1184.59	-0.044977	0.8353	1	FALSE	904.119	986.284	-0.12549	0.84512	1	FALSE	573.874	488.002	0.23385	0.64007	1	FALSE
Novel00075	3.3634	2.6968	3.87138	2.37365	21.531	28.4359	-0.40129	0.8854	1	FALSE	22.3914	38.0868	-0.76634	0.52292	1	FALSE	26.8023	38.0262	-0.50464	0.91374	1	FALSE	34.288	38.5145	-0.1677	1	1	FALSE	27.0829	50.4752	-0.89819	0.50476	1	FALSE	29.1722	22.2785	0.38894	0.61291	1	FALSE
Novel00076	3.18527	5.00816	4.26773	2.10416	33.5738	20.6208	0.70324	0.3629	1	FALSE	34.4592	35.4122	-0.039355	0.85738	1	FALSE	21.9637	27.1329	-0.30492	0.58251	1	FALSE	28.0953	59.4106	-1.0804	0.072782	0.87102	FALSE	22.1714	46.9321	-1.0819	0.073203	0.89495	FALSE	27.3129	16.1885	0.75461	0.2809	1	FALSE
Novel00077	8.30369	8.22585	6.23896	5.34674	86.3375	82.7831	0.060651	1	1	FALSE	88.5013	83.8155	0.07848	0.92815	1	FALSE	86.9688	108.839	-0.32363	0.58425	1	FALSE	111.523	152.625	-0.45265	0.49345	1	FALSE	87.9146	111.15	-0.33833	0.45037	1	FALSE	64.788	64.9469	-0.0035321	0.93879	1	FALSE
Novel00078	0	0	0	0	0	0	NA	NA	NA	NA	0	0	NA	NA	NA	NA	0	0	NA	NA	NA	NA	0	0	NA	NA	NA	NA	0	0	NA	NA	NA	NA	0	0	NA	NA	NA	NA
Novel00079	1.05689	0.79801	0.197462	0.112564	4.98829	1.02914	2.2771	0.16226	1	FALSE	5.07735	1.76965	1.5206	0.21698	1	FALSE	6.84255	1.33278	2.3601	0.16409	1	FALSE	8.78714	8.76126	0.0042546	1	1	FALSE	6.91721	2.34674	1.5595	0.22067	1	FALSE	1.35987	0.809818	0.7478	1	1	FALSE
Novel00080	91.089	57.3051	55.8906	29.1952	278.664	209.446	0.41195	0.47046	1	FALSE	284.965	340.131	-0.25531	0.47385	1	FALSE	443.14	276.671	0.67959	0.21206	1	FALSE	568.522	491.669	0.20953	0.61967	1	FALSE	448.148	450.911	-0.0088651	0.79723	1	FALSE	263.044	164.526	0.67698	0.18491	1	FALSE
Novel00081	2.07806	1.01549	1.59088	1.44932	6.53304	14.4727	-1.1475	0.23262	1	FALSE	6.68453	13.6315	-1.028	0.23979	1	FALSE	13.5086	19.1216	-0.50133	0.71809	1	FALSE	17.4484	11.5313	0.59755	0.42845	1	FALSE	13.7731	18.0776	-0.39236	0.69672	1	FALSE	10.4945	11.3325	-0.11082	1	1	FALSE
Novel00082	1.46484	0.89929	0.625676	0.522338	17.266	14.8356	0.21887	0.8224	1	FALSE	17.7189	14.5158	0.28766	0.72719	1	FALSE	27.7533	19.5602	0.50474	0.46497	1	FALSE	35.6555	30.5493	0.22299	0.60523	1	FALSE	28.1022	19.2265	0.54759	0.41233	1	FALSE	11.1643	11.6426	-0.060526	0.96127	1	FALSE
Novel00083	0.9849	2.08901	1.13825	1.36085	15.6149	14.4426	0.11259	0.9879	1	FALSE	16.1322	10.5935	0.60677	0.55035	1	FALSE	6.99404	18.9886	-1.4409	0.095886	0.9902	FALSE	9.00028	27.7842	-1.6262	0.16773	1	FALSE	7.09457	14.0446	-0.98523	0.32962	1	FALSE	8.15609	11.3328	-0.47456	0.54923	1	FALSE
Novel00084	6.58291	4.49369	5.76012	2.19434	8.94174	5.78407	0.62847	0.89004	1	FALSE	9.26121	14.0903	-0.60543	0.32463	1	FALSE	12.5525	7.52345	0.73851	0.68703	1	FALSE	16.1411	15.9444	0.017685	0.75195	1	FALSE	12.7359	18.6834	-0.55285	0.48427	1	FALSE	10.8615	4.54697	1.2562	0.24348	1	FALSE
Novel00085	1.17552	2.6597	1.90022	2.20712	37.9423	46.8847	-0.30531	0.74093	1	FALSE	39.0791	35.975	0.1194	0.96226	1	FALSE	16.8369	62.2568	-1.8866	0.014432	0.51664	DOWN	21.7298	67.315	-1.6313	0.14069	1	FALSE	17.1479	47.7152	-1.4764	0.033183	0.71276	DOWN	27.74	36.8425	-0.4094	0.65313	1	FALSE
Novel00086	2.90108	1.65658	1.77526	1.3097	15.2144	19.2378	-0.33851	1	1	FALSE	15.6589	20.6703	-0.40058	0.51281	1	FALSE	26.7548	25.755	0.054947	0.62385	1	FALSE	34.446	26.9809	0.3524	0.49765	1	FALSE	27.1842	27.4024	-0.011538	0.97937	1	FALSE	15.9333	15.06	0.081321	0.65195	1	FALSE
Novel00087	4.44172	3.90093	2.89275	3.39272	44.2029	58.4166	-0.40224	0.59827	1	FALSE	45.2976	42.9868	0.07554	0.90746	1	FALSE	50.5827	77.1584	-0.60918	0.46537	1	FALSE	65.2244	78.1076	-0.26005	0.74738	1	FALSE	51.4458	56.9943	-0.14777	0.89488	1	FALSE	33.1065	45.8218	-0.46892	0.51366	1	FALSE
Novel00088	2.36493	2.61801	2.23318	2.09408	32.3839	38.9299	-0.2656	0.73075	1	FALSE	33.0688	36.2733	-0.13344	0.91458	1	FALSE	29.6852	51.424	-0.7927	0.28566	1	FALSE	38.2149	57.0435	-0.57793	0.35462	1	FALSE	30.106	48.0768	-0.67529	0.37434	1	FALSE	27.9443	30.6233	-0.13208	0.84021	1	FALSE
Novel00089	58.8782	30.9032	26.4703	20.8456	99.63	100.207	-0.0083289	0.99985	1	FALSE	102.367	106.929	-0.062898	0.81828	1	FALSE	182.655	132.168	0.46676	0.32245	1	FALSE	234.447	176.456	0.40996	0.28415	1	FALSE	184.578	141.736	0.38102	0.46532	1	FALSE	82.4222	78.5764	0.068937	0.84871	1	FALSE
Novel00090	1.78425	9.0106	3.385	5.14774	129.168	111.054	0.218	0.62776	1	FALSE	132.157	60.9261	1.1171	0.17914	1	FALSE	25.1531	147.446	-2.5514	0.0063978	0.36308	DOWN	32.4287	228.025	-2.8138	0.0098728	0.36857	DOWN	25.5747	80.7695	-1.6591	0.0090383	0.40626	DOWN	47.0223	87.1388	-0.88997	0.25178	1	FALSE
Novel00091	5.94752	5.61026	6.50672	5.55023	55.0581	81.6488	-0.56848	0.44324	1	FALSE	56.7123	80.6248	-0.50756	0.31629	1	FALSE	57.4831	108.353	-0.91453	0.38775	1	FALSE	74.4722	97.7097	-0.3918	0.77748	1	FALSE	58.7986	106.886	-0.86222	0.17139	1	FALSE	62.1327	64.0498	-0.043841	0.89729	1	FALSE
Novel00092	4.23382	2.1775	3.72895	2.68279	11.1107	19.8847	-0.8397	0.25905	1	FALSE	11.3894	23.7534	-1.0604	0.12862	1	FALSE	21.3571	26.269	-0.29865	0.748	1	FALSE	27.4012	19.6432	0.48021	0.41143	1	FALSE	21.5996	31.4828	-0.54356	0.46589	1	FALSE	18.2996	15.6243	0.22802	0.76297	1	FALSE
Novel00093	32.3508	35.537	30.1102	26.9492	831.215	940.354	-0.17798	0.87246	1	FALSE	854.746	893.284	-0.063623	0.78919	1	FALSE	752.846	1248.13	-0.72934	0.37335	1	FALSE	969.143	1473.09	-0.60407	0.35372	1	FALSE	764.548	1184.28	-0.63133	0.24808	1	FALSE	688.745	738.23	-0.1001	0.96453	1	FALSE
Novel00094	3.12111	9.03457	7.01173	8.19405	134.66	174.298	-0.37223	0.48828	1	FALSE	139.036	129.838	0.098744	1	1	FALSE	44.9958	230.852	-2.3591	0.00037485	0.085618	DOWN	57.8818	239.447	-2.0485	0.085707	0.92267	FALSE	45.6311	172.098	-1.9151	0.0028289	0.22829	DOWN	99.9417	137.047	-0.45552	0.46425	1	FALSE
Novel00095	1.39555	2.16405	0.10861	1.21106	4.6655	3.97003	0.23288	1	1	FALSE	4.70857	0.310999	3.9203	0.050966	1	FALSE	3.36321	5.09665	-0.59971	0.45337	1	FALSE	4.3212	8.13738	-0.91313	0.2257	1	FALSE	3.40952	0.41261	3.0467	0.32781	1	FALSE	0.243859	3.11648	-3.6758	0.20948	1	FALSE
Novel00096	29.994	31.8071	28.9305	16.3615	215.666	165.805	0.37931	0.46542	1	FALSE	221.06	244.172	-0.14346	0.59659	1	FALSE	202.161	219.323	-0.11755	1	1	FALSE	259.431	381.238	-0.55534	0.37766	1	FALSE	204.509	323.692	-0.66246	0.16802	1	FALSE	188.768	130.106	0.53692	0.24965	1	FALSE
Novel00097	450.504	897.39	950.932	1029.85	5152.82	8885.25	-0.78605	0.21029	1	FALSE	5296.54	7231.48	-0.44924	0.42839	1	FALSE	2592.22	11765.2	-2.1823	0.00078224	0.13328	DOWN	3339.44	9127.72	-1.4506	0.022586	0.55472	DOWN	2634.34	9589.36	-1.864	0.0075604	0.36878	DOWN	5564.07	6973.87	-0.32582	0.61383	1	FALSE
Novel00098	1.2246	3.11392	1.04665	2.35641	43.492	50.7418	-0.22243	0.83803	1	FALSE	44.4459	19.1087	1.2178	0.086257	1	FALSE	17.2581	66.9434	-1.9557	0.0083538	0.40645	DOWN	22.1953	76.6749	-1.7885	0.0039036	0.22746	DOWN	17.4927	25.3399	-0.53466	0.40349	1	FALSE	14.7776	39.7861	-1.4289	0.059638	1	FALSE
Novel00099	18.9426	16.9804	14.5176	10.2934	120.922	110.116	0.13506	0.81098	1	FALSE	123.546	133.544	-0.11227	0.79803	1	FALSE	137.662	145.133	-0.076247	0.92352	1	FALSE	176.835	213.146	-0.26944	0.61205	1	FALSE	139.419	177.034	-0.3446	0.49752	1	FALSE	103.067	86.4756	0.25321	0.63833	1	FALSE
Novel00100	146.388	208.759	211.601	135.689	3838.71	3711.77	0.048514	0.83881	1	FALSE	3944.24	4787.28	-0.27946	0.38677	1	FALSE	2672.42	4919.07	-0.88024	0.23055	1	FALSE	3437.77	6799.6	-0.98397	0.09391	0.93968	FALSE	2712.44	6346.5	-1.2264	0.013835	0.48848	DOWN	3701.39	2912.07	0.34602	0.35628	1	FALSE
Novel00101	3.38187	2.77395	2.17351	2.29518	48.1725	60.9411	-0.33921	0.67927	1	FALSE	49.3658	49.0902	0.0080786	0.84494	1	FALSE	59.8977	80.5128	-0.42672	0.61608	1	FALSE	76.7917	85.112	-0.14841	0.82842	1	FALSE	60.5305	65.054	-0.10398	1	1	FALSE	37.689	47.8126	-0.34325	0.5576	1	FALSE
Novel00102	10.3194	3.17558	2.52668	2.71709	55.1933	67.1869	-0.28369	0.68681	1	FALSE	57.2327	56.6621	0.014454	0.98729	1	FALSE	169.757	88.9844	0.93184	0.15173	1	FALSE	219.717	98.4893	1.1576	0.12272	1	FALSE	173.335	75.1409	1.2059	0.11527	0.98942	FALSE	43.5246	52.7815	-0.2782	0.62886	1	FALSE
Novel00103	38.7123	21.1064	24.0664	16.4365	102.216	119.989	-0.23129	0.789	1	FALSE	104.645	146.421	-0.48462	0.38164	1	FALSE	183.762	158.692	0.21161	0.55154	1	FALSE	235.54	180.485	0.38409	0.38413	1	FALSE	185.399	194.035	-0.065689	1	1	FALSE	112.816	94.1851	0.26041	0.59771	1	FALSE
Novel00104	1.21268	0.826229	0.564531	0.277309	5.83244	3.01642	0.95126	0.409	1	FALSE	5.96072	4.94008	0.27095	0.95958	1	FALSE	8.79482	3.97947	1.1441	0.31217	1	FALSE	11.2877	10.2822	0.1346	0.93667	1	FALSE	8.89885	6.54654	0.44289	0.85261	1	FALSE	3.8239	2.36593	0.69264	0.53266	1	FALSE
Novel00105	0.766925	0.665872	0.681506	0.586372	4.3675	5.46884	-0.32443	0.79389	1	FALSE	4.52943	5.61994	-0.31123	0.72567	1	FALSE	4.9502	7.26582	-0.55364	0.7132	1	FALSE	6.3329	7.79591	-0.29985	0.97489	1	FALSE	4.99925	7.45283	-0.57608	0.61737	1	FALSE	4.32347	4.29431	0.0097653	1	1	FALSE
Novel00106	12.5942	7.32193	8.49727	7.61415	89.4111	136.239	-0.60762	0.27291	1	FALSE	91.7521	129.372	-0.49571	0.32291	1	FALSE	152.004	179.356	-0.23872	0.71808	1	FALSE	195.607	158.207	0.30615	0.43511	1	FALSE	154.269	171.478	-0.15257	0.78812	1	FALSE	99.729	106.908	-0.10029	0.88645	1	FALSE
Novel00107	0.652993	0.535366	0.409033	0.370541	4.85236	4.85604	-0.0010945	0.91422	1	FALSE	5.03347	4.43886	0.18136	0.93184	1	FALSE	5.59484	6.34251	-0.18096	0.9106	1	FALSE	7.23351	8.66129	-0.25989	0.99442	1	FALSE	5.70546	5.88604	-0.044954	0.89079	1	FALSE	3.4426	3.80032	-0.14262	1	1	FALSE
Novel00108	58.501	64.1093	48.1	37.0127	1147.95	1018.57	0.17251	0.56234	1	FALSE	1174.2	1119.59	0.06871	0.90362	1	FALSE	1052.42	1352.74	-0.36217	0.8474	1	FALSE	1350.51	2025.38	-0.58469	0.29851	1	FALSE	1064.06	1484.23	-0.48013	0.41839	1	FALSE	862.932	799.525	0.1101	0.68005	1	FALSE
Novel00109	31.2362	26.9261	21.9307	18.6812	313.007	324.683	-0.052839	1	1	FALSE	321.408	317.814	0.016221	0.80276	1	FALSE	358.094	429.786	-0.26328	0.87895	1	FALSE	460.542	554.102	-0.26682	0.79634	1	FALSE	363.109	421.337	-0.21457	0.57942	1	FALSE	245.62	254.731	-0.052544	0.85483	1	FALSE
Novel00110	6.6517	5.92833	4.61436	6.67291	120.535	196.054	-0.7018	0.17065	1	FALSE	124.108	120.841	0.038482	1	1	FALSE	133.285	257.842	-0.95197	0.10756	1	FALSE	172.071	213.845	-0.31356	0.79366	1	FALSE	135.785	160.227	-0.23879	0.77079	1	FALSE	93.026	153.919	-0.72646	0.19381	1	FALSE
Novel00111	28.8351	42.388	41.881	23.2467	432.348	361.368	0.25873	0.48134	1	FALSE	444.31	519.606	-0.22585	0.41939	1	FALSE	296.862	481.504	-0.69775	0.65759	1	FALSE	380.487	765.889	-1.0093	0.076736	0.88661	FALSE	300.208	688.827	-1.1982	0.056766	0.83066	FALSE	402.544	283.417	0.50622	0.24824	1	FALSE
Novel00112	0	0.0443226	0	0	0.266493	0	Inf	1	1	FALSE	0.272092	0	Inf	1	1	FALSE	0	0	NA	NA	NA	NA	0	0.469942	#NAME?	0.88793	1	FALSE	0	0	NA	NA	NA	NA	0	0	NA	NA	NA	NA
Novel00113	69.7629	32.272	50.7295	19.6784	573.376	543.331	0.077649	0.74345	1	FALSE	586.979	1111.02	-0.92051	0.14483	1	FALSE	1268.91	720.263	0.817	0.27146	1	FALSE	1631.75	1012.65	0.68829	0.38331	1	FALSE	1288.7	1473.21	-0.19305	0.53022	1	FALSE	861.916	425.292	1.0191	0.11717	1	FALSE
Novel00114	157.813	187.964	188.806	129.251	890.127	911.879	-0.03483	1	1	FALSE	916.115	1107.36	-0.27352	0.44285	1	FALSE	740.894	1208.74	-0.70616	0.37621	1	FALSE	952.128	1578.75	-0.72956	0.25343	1	FALSE	751.13	1467.96	-0.96668	0.061646	0.85271	FALSE	854.732	715.292	0.25694	0.47927	1	FALSE
Novel00115	15.286	20.3588	15.1872	17.321	515.974	658.893	-0.35275	0.70119	1	FALSE	531.076	494.101	0.10411	0.93057	1	FALSE	382.517	875.934	-1.1953	0.18666	1	FALSE	491.773	915.063	-0.89588	0.19976	1	FALSE	387.721	655.103	-0.7567	0.20614	1	FALSE	380.655	517.244	-0.44236	0.59653	1	FALSE
Novel00116	96.2833	68.5953	57.9114	38.7082	505.457	432.05	0.22639	0.63853	1	FALSE	517.181	541.389	-0.065997	0.8485	1	FALSE	710.727	570.327	0.31751	0.48077	1	FALSE	910.857	892.006	0.03017	0.87007	1	FALSE	717.374	717.531	-0.00031573	1	1	FALSE	417.638	339.109	0.3005	0.53494	1	FALSE
Novel00117	5.63116	5.41708	13.1526	6.38755	26.8898	45.0546	-0.74461	0.50277	1	FALSE	27.5195	78.9204	-1.5199	0.057004	1	FALSE	29.0158	60.0535	-1.0494	0.41645	1	FALSE	37.0605	47.4796	-0.35743	0.66705	1	FALSE	29.2557	104.615	-1.8383	0.041033	0.76645	DOWN	61.187	35.5199	0.7846	0.27497	1	FALSE
Novel00118	0.580799	0.458597	0.708581	0.453513	3.83587	5.8596	-0.61125	0.69013	1	FALSE	3.88699	7.85085	-1.0142	0.40138	1	FALSE	5.10125	7.73906	-0.60131	0.62665	1	FALSE	6.51745	6.71514	-0.043109	0.90117	1	FALSE	5.13207	10.4153	-1.0211	0.35177	1	FALSE	6.11947	4.60624	0.40982	0.5931	1	FALSE
Novel00119	13.8371	17.5075	19.3772	7.80675	213.55	141.625	0.5925	0.26404	1	FALSE	218.926	291.101	-0.41108	0.26191	1	FALSE	169.256	187.713	-0.14933	0.99315	1	FALSE	217.409	377.573	-0.79635	0.16687	1	FALSE	171.522	385.93	-1.1699	0.022736	0.59896	DOWN	225.38	111.169	1.0196	0.041841	1	UP
Novel00120	11.8925	11.6454	10.0897	8.97887	165.693	185.054	-0.15943	0.89107	1	FALSE	171.931	170.933	0.0084009	0.98078	1	FALSE	160.986	246.026	-0.61187	0.71314	1	FALSE	208.843	295.864	-0.50252	0.89835	1	FALSE	164.933	226.449	-0.4573	0.77947	1	FALSE	131.124	145.202	-0.14713	0.87884	1	FALSE
Novel00121	1815.44	2841.72	2940.34	2390.88	6291.31	7861.18	-0.32139	0.6368	1	FALSE	6475.96	8194.96	-0.33964	0.42567	1	FALSE	3950.54	10413.3	-1.3983	0.041945	0.81252	DOWN	5087.56	11159.7	-1.1332	0.087959	0.92997	FALSE	4013.25	10864.4	-1.4368	0.011596	0.45324	DOWN	6316.38	6167.1	0.034505	0.81162	1	FALSE
Novel00122	0.503864	0.337308	0.507867	0.134574	7.92235	4.90372	0.69205	0.40917	1	FALSE	8.08254	15.2251	-0.91357	0.26525	1	FALSE	12.1796	6.52351	0.90075	0.27995	1	FALSE	15.6352	13.9424	0.16532	0.88547	1	FALSE	12.3119	20.1712	-0.71224	0.37081	1	FALSE	11.7497	3.85782	1.6068	0.055531	1	FALSE
Novel00123	5.57434	8.12089	6.91643	4.96856	219.437	199.791	0.13531	0.72559	1	FALSE	226.046	231.59	-0.034957	0.66937	1	FALSE	148.712	265.076	-0.83389	0.30492	1	FALSE	191.204	389.481	-1.0264	0.15778	1	FALSE	150.84	307.063	-1.0255	0.042711	0.77543	DOWN	179.049	156.733	0.19205	0.5039	1	FALSE
Novel00124	0.300558	0.10934	0.147223	0.097153	4.919	6.35033	-0.36846	0.65392	1	FALSE	5.04932	8.63358	-0.77387	0.3893	1	FALSE	13.1545	8.31494	0.66177	0.53775	1	FALSE	16.9239	8.70539	0.95908	0.17799	1	FALSE	13.3346	11.45	0.21982	0.81811	1	FALSE	6.65878	4.9824	0.41842	0.75943	1	FALSE
Novel00125	27.4685	21.8287	22.68	12.5487	486.764	415.223	0.22934	0.62734	1	FALSE	499.632	625.956	-0.3252	0.39602	1	FALSE	607.471	550.03	0.14331	0.62298	1	FALSE	780.405	861.434	-0.14252	0.94941	1	FALSE	615.35	829.73	-0.43124	0.34803	1	FALSE	483.498	325.979	0.56873	0.22742	1	FALSE
Novel00126	13.3948	6.64001	6.23397	3.99129	128.264	114.537	0.16331	0.78165	1	FALSE	130.975	151.263	-0.20777	0.5698	1	FALSE	256.218	150.969	0.76312	0.17184	1	FALSE	328.938	226.049	0.54118	0.25368	1	FALSE	259.173	200.573	0.36979	0.74612	1	FALSE	117.232	89.9032	0.38292	0.38127	1	FALSE
Novel00127	42.4479	26.6244	28.0082	21.1523	356.209	414.602	-0.21901	0.61027	1	FALSE	364.876	473.006	-0.37445	0.32494	1	FALSE	568.815	544.771	0.062312	0.98368	1	FALSE	731.638	629.296	0.21739	0.58386	1	FALSE	576.975	627.161	-0.12033	0.62441	1	FALSE	366.019	325.53	0.16913	0.6979	1	FALSE
Novel00128	2.18442	1.38047	1.1614	0.579348	23.9545	15.2695	0.64965	0.40731	1	FALSE	24.3047	26.1771	-0.10707	0.89361	1	FALSE	41.2209	20.0177	1.0421	0.2285	1	FALSE	52.9458	41.9651	0.33533	0.84616	1	FALSE	41.76	34.6858	0.26778	0.89805	1	FALSE	20.2467	12.0163	0.75269	0.34573	1	FALSE
Novel00129	2.17296	0.709148	0.750252	0.83889	7.73357	13.0391	-0.75364	0.30953	1	FALSE	7.91503	10.0099	-0.33877	0.54383	1	FALSE	23.6841	17.1815	0.46306	0.6406	1	FALSE	30.3345	13.6519	1.1519	0.087864	0.92997	FALSE	23.8934	13.2673	0.84874	0.41312	1	FALSE	7.75979	10.27	-0.40435	0.72672	1	FALSE
Novel00130	1.40778	0.385577	0.397653	0.39456	5.68889	8.62838	-0.60094	0.50009	1	FALSE	5.80116	7.51295	-0.37304	0.71022	1	FALSE	20.9985	11.3322	0.88985	0.31558	1	FALSE	27.1201	10.0103	1.4379	0.04889	0.75514	UP	21.3737	9.95691	1.1021	0.19973	1	FALSE	5.80335	6.78622	-0.22572	0.83864	1	FALSE
Novel00131	2.61557	2.49968	1.46942	2.47092	18.6944	27.434	-0.55336	0.37032	1	FALSE	19.1396	15.4166	0.31208	0.58706	1	FALSE	20.1968	35.9891	-0.83343	0.18129	1	FALSE	25.9776	33.0039	-0.34537	0.58795	1	FALSE	20.4949	20.4507	0.0031136	0.92314	1	FALSE	11.852	21.5453	-0.86225	0.16932	1	FALSE
Novel00132	1.65669	1.88155	1.07112	0.64022	14.215	7.53052	0.9166	0.17253	1	FALSE	14.5864	9.76592	0.57879	0.42358	1	FALSE	12.4399	10.0789	0.30363	0.46364	1	FALSE	15.9437	25.1452	-0.6573	0.43674	1	FALSE	12.5591	12.9279	-0.041757	0.90178	1	FALSE	7.47783	5.91075	0.33928	0.77533	1	FALSE
Novel00133	0	0	0	0	0	0	NA	NA	NA	NA	0	0	NA	NA	NA	NA	0	0	NA	NA	NA	NA	0	0	NA	NA	NA	NA	0	0	NA	NA	NA	NA	0	0	NA	NA	NA	NA
Novel00134	63.7329	26.8299	31.1288	35.9619	305.365	602.763	-0.98106	0.0531	1	FALSE	312.685	454.962	-0.54104	0.26425	1	FALSE	735.259	787.029	-0.098164	0.65293	1	FALSE	947.142	539.285	0.81253	0.10301	0.96867	FALSE	747.319	603.198	0.30909	0.66319	1	FALSE	351.215	472.717	-0.42862	0.40518	1	FALSE
Novel00135	10.3474	6.07002	6.47869	8.66667	109.977	224.019	-1.0264	0.043946	1	DOWN	113.219	148.47	-0.39106	0.37213	1	FALSE	183.58	293.788	-0.67836	0.19487	1	FALSE	236.131	195.107	0.27532	0.40896	1	FALSE	186.227	196.865	-0.080144	0.86711	1	FALSE	114.508	175.859	-0.61897	0.26675	1	FALSE
Novel00136	55.0261	31.8154	34.7772	28.2232	189.56	246.102	-0.3766	0.45245	1	FALSE	194.543	261.32	-0.42573	0.38728	1	FALSE	329.101	323.857	0.023174	0.99932	1	FALSE	423.631	335.411	0.33688	0.43	1	FALSE	334.262	346.391	-0.051421	0.90577	1	FALSE	201.416	193.203	0.060057	0.93851	1	FALSE
Novel00137	13.6228	14.1226	15.5585	11.8469	162.003	202.939	-0.32503	0.6823	1	FALSE	166.357	226.827	-0.44731	0.3577	1	FALSE	154.636	269.107	-0.7993	0.31943	1	FALSE	198.614	286.795	-0.53005	0.44196	1	FALSE	156.587	300.719	-0.94145	0.10483	0.96859	FALSE	174.857	159.282	0.13459	0.68188	1	FALSE
Novel00138	4.54972	8.25164	1.56658	3.85219	143.22	97.9476	0.54815	0.56865	1	FALSE	146.389	35.9573	2.0254	0.00025779	1	UP	82.6479	127.363	-0.62389	0.28589	1	FALSE	107.049	252.484	-1.2379	0.017261	0.49393	DOWN	84.5571	47.6443	0.82762	0.30898	1	FALSE	27.5622	76.9316	-1.4809	0.042261	1	DOWN
Novel00139	8.24926	7.88718	7.80663	7.74486	73.6856	105.127	-0.51268	0.35178	1	FALSE	75.9152	94.1432	-0.31047	0.52896	1	FALSE	75.9224	138.69	-0.86927	0.18749	1	FALSE	97.8129	130.806	-0.41933	0.65899	1	FALSE	77.1954	124.848	-0.69358	0.2829	1	FALSE	72.4776	82.4931	-0.18674	0.76208	1	FALSE
Novel00140	0.978443	1.46144	0.660453	0.621769	9.4898	5.71308	0.73211	0.58882	1	FALSE	9.80804	5.15473	0.92807	0.40331	1	FALSE	6.28589	7.50458	-0.25565	0.77491	1	FALSE	8.106	16.8905	-1.0592	0.37156	1	FALSE	6.40342	6.83022	-0.093091	0.99789	1	FALSE	3.96448	4.48345	-0.17748	0.88158	1	FALSE
Novel00141	156.349	230.167	125.193	124.774	604.689	481.463	0.32877	0.60299	1	FALSE	619.255	428.127	0.5325	0.39491	1	FALSE	406.823	634.879	-0.64208	0.3078	1	FALSE	523.392	1068.06	-1.029	0.075753	0.88075	FALSE	412.522	567.737	-0.46075	0.39925	1	FALSE	330.43	378.255	-0.19501	0.77807	1	FALSE
Novel00142	1.40044	1.42353	1.55047	0.841687	6.23903	5.78973	0.10783	0.73402	1	FALSE	6.41931	8.23783	-0.35985	0.74909	1	FALSE	6.21467	7.76938	-0.32212	0.96773	1	FALSE	8.0344	11.0607	-0.46118	0.69806	1	FALSE	6.34552	10.9106	-0.78192	0.48335	1	FALSE	6.3308	4.54165	0.47917	0.5216	1	FALSE
Novel00143	5.54294	5.19777	6.91711	5.4815	57.405	90.8144	-0.66174	0.35325	1	FALSE	58.9392	95.4233	-0.69511	0.17936	1	FALSE	60.5255	120.393	-0.99214	0.21498	1	FALSE	77.7924	101.608	-0.38531	0.64454	1	FALSE	61.3252	126.483	-1.0444	0.077833	0.91288	FALSE	73.6148	71.2707	0.046687	0.77533	1	FALSE
Novel00144	16.9792	8.27208	6.64116	9.77621	84.1325	144.043	-0.77577	0.13253	1	FALSE	86.5121	89.2815	-0.045459	0.91273	1	FALSE	172.196	189.068	-0.13485	0.7233	1	FALSE	221.735	149.095	0.5726	0.20417	1	FALSE	174.94	118.411	0.56305	0.29687	1	FALSE	68.7458	113.083	-0.71804	0.18917	1	FALSE
Novel00145	61.2426	22.9029	16.7647	14.0008	115.136	102.818	0.16325	0.79163	1	FALSE	118.15	104.556	0.17635	0.86167	1	FALSE	291.617	135.947	1.101	0.16178	1	FALSE	374.196	203.738	0.87708	0.18371	1	FALSE	294.461	138.583	1.0873	0.17829	1	FALSE	80.5857	80.7373	-0.0027103	0.94024	1	FALSE
Novel00146	1.20936	3.61042	1.91911	3.64711	37.3591	56.0236	-0.58457	0.42075	1	FALSE	38.4234	26.6141	0.52979	0.47699	1	FALSE	12.6678	74.3113	-2.5524	0.001077	0.15652	DOWN	16.3833	66.1964	-2.0145	0.082452	0.9087	FALSE	12.9309	35.2843	-1.4482	0.14783	1	FALSE	20.4291	44.0606	-1.1089	0.082939	1	FALSE
Novel00147	3.42261	2.48516	1.75889	1.97585	18.3195	21.7522	-0.24778	0.73948	1	FALSE	18.8168	16.4575	0.19327	0.94093	1	FALSE	25.2981	28.6667	-0.18035	0.87032	1	FALSE	32.495	32.4346	0.0026851	0.91346	1	FALSE	25.6269	21.8195	0.23204	0.85801	1	FALSE	12.706	17.0605	-0.42515	0.65809	1	FALSE
Novel00148	1.5263	2.1516	2.14644	2.16106	23.4933	34.1608	-0.54009	0.48102	1	FALSE	24.3172	28.7023	-0.23919	0.53393	1	FALSE	16.1107	45.3329	-1.4925	0.070677	0.91775	FALSE	20.7566	41.8607	-1.012	0.50537	1	FALSE	16.3745	38.0561	-1.2167	0.060878	0.85186	FALSE	22.1846	26.8251	-0.27402	0.91044	1	FALSE
Novel00149	0.862606	1.77902	1.06335	0.442899	27.4302	9.90515	1.4695	0.063084	1	FALSE	28.1593	19.7089	0.51477	0.70607	1	FALSE	13.4897	13.0513	0.047665	1	1	FALSE	17.4061	48.5473	-1.4798	0.026466	0.58727	DOWN	13.7467	26.1219	-0.92617	0.20211	1	FALSE	15.2757	7.78199	0.97303	0.18427	1	FALSE
Novel00150	2.05349	0.754577	1.91925	1.08962	1.91067	4.60841	-1.2702	0.41839	1	FALSE	1.9126	7.31372	-1.9351	0.12589	1	FALSE	5.93368	5.95619	-0.0054648	0.84226	1	FALSE	7.66299	3.30822	1.2119	0.45939	1	FALSE	6.03889	9.69955	-0.68363	0.4638	1	FALSE	5.66034	3.61437	0.64715	0.66269	1	FALSE
Novel00151	3.57266	1.71652	2.03441	1.13311	23.0014	22.7733	0.014381	0.95801	1	FALSE	23.4297	35.6472	-0.60545	0.2962	1	FALSE	50.0838	30.1113	0.73404	0.28181	1	FALSE	64.5404	40.4373	0.67452	0.31883	1	FALSE	50.9179	47.262	0.10749	0.9485	1	FALSE	27.5893	17.9243	0.62219	0.30296	1	FALSE
Novel00152	25.9286	24.4395	34.0357	12.6794	96.0449	72.1872	0.41197	0.52678	1	FALSE	98.4708	164.332	-0.73884	0.19328	1	FALSE	102.315	95.4631	0.10001	0.84054	1	FALSE	131.441	169.846	-0.36981	0.65804	1	FALSE	103.749	217.92	-1.0707	0.097913	0.95676	FALSE	127.466	56.7068	1.1685	0.074718	1	FALSE
Novel00153	14.6251	12.4007	9.77584	6.90345	282.821	241.465	0.22808	0.56042	1	FALSE	289.379	289.14	0.0011944	0.96531	1	FALSE	338.505	319.751	0.082229	0.68644	1	FALSE	433.893	499.102	-0.202	0.72889	1	FALSE	341.93	383.26	-0.16463	0.82473	1	FALSE	222.673	189.485	0.23285	0.61016	1	FALSE
Novel00154	15.9315	17.1178	12.8393	9.21542	421.25	344.77	0.28904	0.50114	1	FALSE	431.789	397.105	0.12081	1	1	FALSE	400.759	457.038	-0.18958	0.94516	1	FALSE	514.495	744.456	-0.53303	0.32219	1	FALSE	405.76	526.355	-0.37541	0.35962	1	FALSE	306.945	270.695	0.18131	0.54987	1	FALSE
Novel00155	3.33042	5.46091	2.59002	4.22555	46.3261	53.9598	-0.22006	0.7	1	FALSE	47.3778	30.404	0.63995	0.22567	1	FALSE	29.3428	70.9437	-1.2737	0.043771	0.82275	DOWN	37.8381	81.6995	-1.1105	0.051305	0.76754	FALSE	29.8513	40.3166	-0.43358	0.67897	1	FALSE	23.3672	42.3998	-0.85957	0.13561	1	FALSE
Novel00156	0.755421	1.21355	0.229277	0.222388	9.77826	2.69779	1.8578	0.07359	1	FALSE	10.0289	2.39165	2.0681	0.068652	1	FALSE	6.04175	3.57429	0.75731	0.52862	1	FALSE	7.85587	17.2935	-1.1384	0.21304	1	FALSE	6.20542	3.17196	0.96816	0.56695	1	FALSE	1.84759	2.11646	-0.19601	1	1	FALSE
Novel00157	14.1017	11.3881	8.20596	8.30382	150.857	162.026	-0.10305	0.83885	1	FALSE	154.839	136.912	0.17752	0.8618	1	FALSE	186.702	213.804	-0.19555	0.79877	1	FALSE	240.027	266.935	-0.15329	0.90958	1	FALSE	189.278	181.481	0.06069	0.96605	1	FALSE	105.605	127.247	-0.26896	0.70793	1	FALSE
Novel00158	30.9184	1.27584	1.05216	1.53433	9.79062	15.7647	-0.68723	0.35888	1	FALSE	10.2281	9.12591	0.16449	1	1	FALSE	215.578	20.7904	3.3742	0.19731	1	FALSE	281.26	17.5814	3.9998	0.095759	0.94359	FALSE	222.208	12.0837	4.2008	0.11513	0.98886	FALSE	6.97896	12.3882	-0.82789	0.22285	1	FALSE
Novel00159	14.5519	0.0515951	0	0	0.266493	0	Inf	1	1	FALSE	0.272092	0	Inf	1	1	FALSE	71.7848	0	Inf	0.089932	0.9734	FALSE	93.981	0.469942	7.6437	0.088354	0.92997	FALSE	74.3291	0	Inf	0.083662	0.92059	FALSE	0	0	NA	NA	NA	NA
Novel00160	1.15485	1.51612	4.25902	2.33093	9.51731	20.4208	-1.1014	0.10291	1	FALSE	9.80117	33.2505	-1.7623	0.0064973	1	DOWN	7.15134	26.9276	-1.9128	0.012809	0.49128	DOWN	9.2099	16.8912	-0.87501	0.37131	1	FALSE	7.27091	44.0875	-2.6002	0.00028188	0.055908	DOWN	25.659	16.0601	0.67598	0.34235	1	FALSE
Novel00161	0.595392	0	0	0.183243	0	1.42102	#NAME?	0.19473	1	FALSE	0	0	NA	NA	NA	NA	3.44483	1.8552	0.89286	0.83191	1	FALSE	4.4547	0	Inf	0.039507	0.69712	UP	3.51759	0	Inf	0.13081	1	FALSE	0	1.12069	#NAME?	0.31155	1	FALSE
Novel00162	16.7753	6.08981	7.05648	9.86682	84.5386	198.823	-1.2338	0.022205	1	DOWN	86.8212	131.518	-0.59914	0.38646	1	FALSE	230.47	260.523	-0.17683	0.73553	1	FALSE	299.023	149.673	0.99845	0.25371	1	FALSE	236.128	174.472	0.43657	0.65027	1	FALSE	101.328	156.006	-0.62256	0.23956	1	FALSE
Novel00163	9.26729	6.16498	6.0274	7.30473	48.0648	86.1385	-0.84168	0.22458	1	FALSE	49.4847	61.466	-0.31281	0.64835	1	FALSE	69.959	114.109	-0.70584	0.48886	1	FALSE	90.0774	85.2579	0.079333	0.62687	1	FALSE	70.9684	81.4964	-0.19956	0.98288	1	FALSE	47.2445	67.5431	-0.51566	0.45249	1	FALSE
Novel00164	5.94389	6.47544	7.3975	5.9339	109.099	150.792	-0.46692	0.50327	1	FALSE	111.691	159.402	-0.51316	0.40479	1	FALSE	103.466	199.346	-0.94611	0.1431	1	FALSE	132.734	192.641	-0.53737	0.29194	1	FALSE	104.752	211.264	-1.0121	0.088719	0.9392	FALSE	122.647	118.342	0.051542	0.9101	1	FALSE
Novel00165	1.41061	2.58235	1.70742	2.00142	43.8057	51.4999	-0.23345	0.89637	1	FALSE	45.006	37.3359	0.26955	0.81679	1	FALSE	24.3898	68.5081	-1.49	0.1116	1	FALSE	31.4603	77.5613	-1.3018	0.0543	0.77857	FALSE	24.834	49.5061	-0.99529	0.099237	0.96036	FALSE	28.8434	40.4505	-0.48791	0.67042	1	FALSE
Novel00166	14.0239	8.48319	6.85077	6.00711	287.494	300.775	-0.065154	0.84064	1	FALSE	294.382	297.475	-0.015082	0.825	1	FALSE	470.178	395.419	0.24982	0.66601	1	FALSE	605.427	507.728	0.2539	0.49846	1	FALSE	477.158	394.43	0.2747	0.7066	1	FALSE	229.871	236.114	-0.038654	1	1	FALSE
Novel00167	5.18155	1.23333	0.862949	1.2384	5.25478	8.08997	-0.6225	0.50367	1	FALSE	5.34944	5.47215	-0.032719	0.89772	1	FALSE	22.5844	10.5753	1.0946	0.28243	1	FALSE	29.0137	9.23121	1.6521	0.087928	0.92997	FALSE	22.8335	7.25968	1.6532	0.097027	0.95566	FALSE	4.20033	6.35256	-0.59684	0.42212	1	FALSE
Novel00168	0	0	0	0	0	0	NA	NA	NA	NA	0	0	NA	NA	NA	NA	0	0	NA	NA	NA	NA	0	0	NA	NA	NA	NA	0	0	NA	NA	NA	NA	0	0	NA	NA	NA	NA
Novel00169	11.0354	10.7337	20.3516	7.96946	151.436	164.392	-0.11843	0.96102	1	FALSE	155.968	344.789	-1.1445	0.013438	1	DOWN	151.409	218.724	-0.53066	0.70051	1	FALSE	193.513	268.794	-0.47407	0.6775	1	FALSE	152.503	457.048	-1.5835	0.0025185	0.21899	DOWN	266.599	129.071	1.0465	0.033455	1	UP
Novel00170	8.63855	9.64997	8.90476	7.99013	59.3281	72.8035	-0.29529	0.63845	1	FALSE	60.8423	69.3385	-0.18858	0.57933	1	FALSE	53.4941	96.0778	-0.84482	0.21285	1	FALSE	68.9839	104.91	-0.60483	0.34122	1	FALSE	54.4454	91.9363	-0.75582	0.1483	1	FALSE	53.6041	57.1511	-0.092437	0.99376	1	FALSE
Novel00171	7.05327	2.41287	3.98742	2.84603	13.2775	23.4696	-0.82181	0.32077	1	FALSE	13.6549	28.3259	-1.0527	0.14302	1	FALSE	38.9892	31.1384	0.32438	0.49031	1	FALSE	50.2814	23.5312	1.0955	0.062089	0.81435	FALSE	39.687	37.5499	0.079857	0.81942	1	FALSE	21.7771	18.4235	0.24126	0.70716	1	FALSE
Novel00172	4.93599	14.572	8.46789	24.0578	209.289	514.626	-1.298	0.099285	1	FALSE	215.848	153.081	0.49572	0.54088	1	FALSE	68.8197	684.26	-3.3137	0.0026119	0.22783	DOWN	88.6843	371.798	-2.0678	0.049908	0.7603	DOWN	69.9269	202.945	-1.5372	0.012919	0.47607	DOWN	117.966	403.916	-1.7757	0.018183	1	DOWN
Novel00173	2.70896	2.204	1.7435	2.12851	31.6058	45.9955	-0.5413	0.3128	1	FALSE	32.2604	33.3509	-0.047962	0.90929	1	FALSE	40.318	59.9511	-0.57236	0.23865	1	FALSE	51.879	55.6592	-0.10147	0.80679	1	FALSE	40.9215	44.206	-0.11138	1	1	FALSE	25.6296	36.0688	-0.49294	0.2992	1	FALSE
Novel00174	4.15037	4.21701	2.32645	2.8338	22.4302	21.5335	0.058859	0.95822	1	FALSE	23.2611	15.0168	0.63134	0.86432	1	FALSE	20.4588	28.3642	-0.47135	0.65858	1	FALSE	26.3998	40.0368	-0.6008	0.85953	1	FALSE	20.8123	19.9217	0.063094	0.87485	1	FALSE	11.6567	16.8752	-0.53375	0.68856	1	FALSE
Novel00175	6.5963	9.97315	7.72322	5.55346	32.6363	27.1001	0.26818	0.74623	1	FALSE	33.5278	31.5952	0.085651	0.93361	1	FALSE	21.5001	35.6343	-0.72892	0.35506	1	FALSE	27.8818	57.7965	-1.0517	0.13638	1	FALSE	22.0237	41.8886	-0.9275	0.13361	1	FALSE	24.4135	21.2359	0.20118	0.69537	1	FALSE
Novel00176	1.94246	3.03542	1.02777	1.72479	10.5201	8.65737	0.28115	0.85352	1	FALSE	10.8467	4.47229	1.2782	0.2543	1	FALSE	6.22003	11.416	-0.87606	0.49276	1	FALSE	8.0023	18.6902	-1.2238	0.31755	1	FALSE	6.29994	5.93131	0.086988	0.98452	1	FALSE	3.45132	6.78692	-0.97561	0.40047	1	FALSE
Novel00177	14.2254	23.4198	15.0143	13.0058	56.6235	47.0392	0.26754	0.59061	1	FALSE	58.1578	45.5223	0.3534	0.7231	1	FALSE	33.9595	62.3794	-0.87725	0.32205	1	FALSE	43.7094	100.26	-1.1977	0.064946	0.82558	FALSE	34.4715	60.3525	-0.80801	0.17493	1	FALSE	35.1544	36.9113	-0.070359	0.89802	1	FALSE
Novel00178	108.729	61.9161	50.0025	66.4797	204.764	323.057	-0.65783	0.26061	1	FALSE	211.216	216.995	-0.038941	0.89548	1	FALSE	347.966	424.065	-0.28534	0.71519	1	FALSE	449.976	363.857	0.30648	0.43495	1	FALSE	355.117	287.839	0.30303	0.61269	1	FALSE	167.048	252.994	-0.59884	0.33915	1	FALSE
Novel00179	0.662678	1.19418	1.36021	0.468149	8.35381	5.32459	0.64976	0.32071	1	FALSE	8.52208	12.2513	-0.52366	0.64082	1	FALSE	4.75528	7.12972	-0.58432	1	1	FALSE	6.09951	14.7097	-1.27	0.12571	1	FALSE	4.81106	16.2361	-1.7548	0.069264	0.8795	FALSE	9.41511	4.16939	1.1751	0.1359	1	FALSE
Novel00180	2.56756	2.12161	1.22073	1.33784	32.8648	31.7084	0.051677	0.81461	1	FALSE	33.6589	24.874	0.43635	0.49256	1	FALSE	40.2974	42.0466	-0.061299	0.87425	1	FALSE	51.877	58.038	-0.1619	0.85014	1	FALSE	40.9028	32.9759	0.31079	0.60262	1	FALSE	19.1551	24.8968	-0.37823	0.6799	1	FALSE
Novel00181	2.93335	2.51985	1.87727	2.26346	27.5064	36.8774	-0.42297	0.51921	1	FALSE	28.1335	26.2323	0.10094	0.96333	1	FALSE	32.1394	48.5483	-0.59508	0.40197	1	FALSE	41.3511	48.53	-0.23095	0.77951	1	FALSE	32.5964	34.7742	-0.093306	0.8735	1	FALSE	20.2449	28.9519	-0.5161	0.48279	1	FALSE
Novel00182	1.27959	2.8514	1.72821	1.78558	22.9913	21.4812	0.098014	0.84584	1	FALSE	23.5306	18.1577	0.37395	0.72743	1	FALSE	10.4142	28.4425	-1.4495	0.087205	0.96665	FALSE	13.4162	40.5913	-1.5972	0.019785	0.5214	DOWN	10.5868	24.0831	-1.1857	0.095765	0.95477	FALSE	14.0348	16.8685	-0.26532	0.89185	1	FALSE
Novel00183	41.6681	57.4541	59.406	44.6355	971.739	1116.46	-0.2003	0.80973	1	FALSE	998.536	1260.23	-0.3358	0.48983	1	FALSE	707.353	1481.25	-1.0663	0.11944	1	FALSE	908.965	1721.16	-0.92109	0.10818	0.98538	FALSE	717.126	1670.31	-1.2198	0.032362	0.70354	DOWN	970.493	876.999	0.14614	0.70324	1	FALSE
Novel00184	1.81522	0.942637	0.695781	1.02772	6.5502	9.85408	-0.58918	0.40145	1	FALSE	6.75849	6.74057	0.003829	1	1	FALSE	12.307	12.7228	-0.047933	0.68986	1	FALSE	15.899	11.6417	0.44963	0.4323	1	FALSE	12.5493	8.94592	0.48831	0.60742	1	FALSE	5.1789	7.72768	-0.57739	0.51906	1	FALSE
Novel00185	1.0231	0.961993	0.81174	0.44728	10.4479	6.81547	0.61633	0.67025	1	FALSE	10.7865	10.8351	-0.0064843	1	1	FALSE	10.8023	8.9546	0.27063	0.90014	1	FALSE	13.8624	18.5785	-0.42246	0.79846	1	FALSE	10.9301	14.3567	-0.39342	0.82518	1	FALSE	8.31339	5.35466	0.63464	0.65498	1	FALSE
Novel00186	15.2452	16.6287	12.0556	17.1201	140.604	215.718	-0.61751	0.26548	1	FALSE	144.126	138.681	0.055557	0.8142	1	FALSE	129.633	283.71	-1.13	0.06193	0.89193	FALSE	167.056	248.486	-0.57283	0.35104	1	FALSE	131.725	183.917	-0.48153	0.60855	1	FALSE	106.63	169.36	-0.66748	0.20395	1	FALSE
Novel00187	3.61819	2.97406	3.61812	1.02148	74.1107	37.3624	0.9881	0.12382	1	FALSE	75.7034	112.159	-0.56711	0.39341	1	FALSE	92.9845	49.3344	0.9144	0.16602	1	FALSE	119.194	130.629	-0.13217	0.75071	1	FALSE	94.0282	148.733	-0.66156	0.33632	1	FALSE	87.244	29.3799	1.5702	0.16429	1	FALSE
Novel00188	37.0819	19.4807	18.2698	11.2004	298.644	255.142	0.22713	0.68934	1	FALSE	305.506	351.587	-0.20268	0.56775	1	FALSE	563.717	336.77	0.74321	0.16826	1	FALSE	722.557	526.985	0.45535	0.30733	1	FALSE	568.95	466.026	0.28789	0.71445	1	FALSE	271.769	200.449	0.43914	0.37311	1	FALSE
Novel00189	7.27498	8.12442	8.58928	5.63324	76.142	80.5429	-0.081064	0.88512	1	FALSE	78.0746	100.428	-0.36324	0.57884	1	FALSE	71.1501	107.212	-0.59152	0.64712	1	FALSE	91.2896	134.618	-0.56035	0.28275	1	FALSE	72.0902	133.058	-0.88418	0.23022	1	FALSE	77.2204	63.2283	0.28841	0.52257	1	FALSE
Novel00190	8.8166	4.7258	5.47426	8.4287	193.495	501.142	-1.3729	0.067243	1	FALSE	197.479	326.303	-0.72451	0.71175	1	FALSE	369.087	651.639	-0.82011	0.18875	1	FALSE	477.515	340.819	0.48654	0.49783	1	FALSE	377.071	433.033	-0.19964	0.98325	1	FALSE	250.497	393.283	-0.65078	0.37317	1	FALSE
Novel00191	20.956	19.6613	26.6844	9.21323	296.233	208.071	0.50966	0.28789	1	FALSE	303.573	488.854	-0.68736	0.24797	1	FALSE	316.426	276.327	0.19549	0.50758	1	FALSE	407.137	523.596	-0.36294	0.57218	1	FALSE	321.262	648.128	-1.0125	0.15634	1	FALSE	379.439	163.317	1.2162	0.10732	1	FALSE
Novel00192	3.67912	3.69467	3.42112	3.49534	19.3553	26.4815	-0.45226	0.46826	1	FALSE	19.8998	22.2343	-0.16003	0.69051	1	FALSE	18.5349	34.9211	-0.91385	0.24934	1	FALSE	23.7922	34.302	-0.5278	0.6344	1	FALSE	18.7401	29.475	-0.65336	0.36932	1	FALSE	17.1582	20.7937	-0.27725	0.76427	1	FALSE
Novel00193	4.07267	3.27585	2.64605	2.44855	53.2005	60.4566	-0.18446	0.77882	1	FALSE	54.1981	56.5902	-0.062309	0.96302	1	FALSE	69.539	79.4931	-0.19301	0.68369	1	FALSE	89.3889	93.5307	-0.065345	0.77443	1	FALSE	70.4935	74.9945	-0.089296	0.94391	1	FALSE	43.5639	47.5049	-0.12494	0.76415	1	FALSE
Novel00194	1.03014	0.143907	1.84987	0.14379	1.3084	1.91289	-0.54794	0.75841	1	FALSE	1.34039	19.9888	-3.8985	0.17506	1	FALSE	9.16337	2.48027	1.8854	0.16241	1	FALSE	11.85	2.31246	2.3574	0.024451	0.57168	UP	9.35333	26.5165	-1.5033	0.36808	1	FALSE	15.6355	1.49578	3.3859	0.24582	1	FALSE
Novel00195	1.29742	1.21706	0.824127	0.842832	15.4671	16.5065	-0.093828	0.97272	1	FALSE	15.8301	13.7793	0.20016	0.82354	1	FALSE	16.1952	21.9001	-0.43538	0.8912	1	FALSE	20.9349	27.3038	-0.38319	0.72163	1	FALSE	16.5006	18.2708	-0.14702	0.97177	1	FALSE	10.6177	12.9471	-0.28617	0.87382	1	FALSE
Novel00196	8.22952	7.98527	6.62232	7.03844	180.212	239.099	-0.40791	0.56722	1	FALSE	184.744	188.023	-0.025384	0.89474	1	FALSE	187.153	316.433	-0.75768	0.30082	1	FALSE	240.752	318.552	-0.40398	0.51727	1	FALSE	189.885	249.199	-0.39217	0.46971	1	FALSE	144.976	187.68	-0.37246	0.63967	1	FALSE
Novel00197	2.26614	0.820889	0.736081	1.73559	18.2261	56.4038	-1.6298	0.0097534	1	DOWN	18.7686	21.6585	-0.20661	0.77636	1	FALSE	49.1594	74.1194	-0.59238	0.38253	1	FALSE	63.5083	32.3415	0.97356	0.059931	0.80766	FALSE	50.1167	28.7287	0.8028	0.19731	1	FALSE	16.6632	44.2152	-1.4079	0.030604	1	DOWN
Novel00198	2.55219	3.32582	1.56229	1.48433	79.3036	54.0898	0.55203	0.30157	1	FALSE	81.0213	49.3497	0.71526	0.15701	1	FALSE	63.7011	71.6354	-0.16935	0.89529	1	FALSE	81.7754	139.752	-0.77313	0.12536	1	FALSE	64.497	65.4024	-0.020112	0.90032	1	FALSE	37.913	42.5101	-0.16511	0.77447	1	FALSE
Novel00199	1.24007	1.51442	1.02455	1.14164	14.6793	16.7485	-0.19025	0.82621	1	FALSE	15.0434	13.372	0.16992	0.74249	1	FALSE	12.2487	22.0405	-0.84753	0.30564	1	FALSE	15.8123	25.9368	-0.71395	0.33776	1	FALSE	12.478	17.7292	-0.50674	0.69443	1	FALSE	10.2705	13.1384	-0.35528	0.58988	1	FALSE
Novel00200	1.21428	8.93914	7.31598	7.73243	78.4198	104.373	-0.41246	0.73885	1	FALSE	79.8562	86.6606	-0.11797	0.77903	1	FALSE	11.0463	138.69	-3.6502	0.00023652	0.071728	DOWN	14.3604	137.874	-3.2632	0.0017173	0.14346	DOWN	11.351	114.977	-3.3404	0.0031334	0.24102	DOWN	67.0865	81.9641	-0.28897	0.93089	1	FALSE
Novel00201	7.46396	8.14853	11.9923	11.385	37.1359	84.1723	-1.1805	0.12936	1	FALSE	37.6706	81.586	-1.1149	0.45565	1	FALSE	36.6604	111.202	-1.6009	0.032747	0.74245	DOWN	47.5754	65.0537	-0.45141	0.42625	1	FALSE	37.5831	108.255	-1.5263	0.32952	1	FALSE	62.7618	65.9951	-0.072472	0.94177	1	FALSE
Novel00202	35.5948	10.2834	10.4918	14.8896	94.3817	200.203	-1.0849	0.03925	1	DOWN	96.7155	131.336	-0.44145	0.51137	1	FALSE	326.094	261.753	0.31708	0.74794	1	FALSE	419.044	166.769	1.3292	0.0087585	0.34665	UP	330.231	174.216	0.92259	0.080762	0.91541	FALSE	101.141	157.137	-0.63566	0.20087	1	FALSE
Novel00203	1.73123	0.989921	0.865963	0.366542	7.67783	4.5107	0.76735	0.39232	1	FALSE	7.75922	9.32503	-0.2652	1	1	FALSE	14.8916	5.95191	1.3231	0.18206	1	FALSE	19.1568	13.4054	0.51504	0.77322	1	FALSE	15.113	12.3584	0.2903	0.74477	1	FALSE	7.17751	3.54801	1.0165	0.35722	1	FALSE
Novel00204	3.38765	3.60139	1.86867	1.10961	9.83038	4.58396	1.1007	0.22944	1	FALSE	9.98297	6.75217	0.56412	0.46762	1	FALSE	9.65638	6.06915	0.66999	0.52013	1	FALSE	12.4766	17.2389	-0.46644	0.47196	1	FALSE	9.84134	8.94802	0.13729	0.88847	1	FALSE	5.19806	3.60941	0.52621	0.6916	1	FALSE
Novel00205	2.7612	3.33735	2.41537	1.77597	22.0993	17.388	0.34591	0.67201	1	FALSE	22.6271	20.8758	0.11622	1	1	FALSE	18.3305	22.9492	-0.3242	0.73668	1	FALSE	23.5541	39.0399	-0.72897	0.45325	1	FALSE	18.5908	27.694	-0.57498	0.34854	1	FALSE	16.1239	13.6352	0.24186	0.66876	1	FALSE
Novel00206	2.07267	1.88338	1.07775	1.63206	65.7867	84.9822	-0.36937	0.47881	1	FALSE	67.3753	50.9264	0.40381	0.48781	1	FALSE	73.4212	111.494	-0.60269	0.28798	1	FALSE	94.6153	116.182	-0.29623	0.64906	1	FALSE	74.6279	67.5433	0.1439	0.76982	1	FALSE	39.2329	66.6946	-0.7655	0.18646	1	FALSE
Novel00207	7.93755	6.44352	6.22798	5.54209	84.1093	104.832	-0.31774	0.50095	1	FALSE	86.2442	104.626	-0.27874	0.58636	1	FALSE	103.389	137.889	-0.41542	0.44882	1	FALSE	133.161	148.716	-0.15939	0.90252	1	FALSE	105.033	138.715	-0.40129	0.515	1	FALSE	80.6371	82.3701	-0.030676	0.90791	1	FALSE
Novel00208	3.16955	9.50094	7.70659	8.22763	41.7194	53.1708	-0.34992	0.76098	1	FALSE	43.0859	42.0629	0.034666	1	1	FALSE	13.811	70.8479	-2.3589	0.04503	0.83213	DOWN	17.7852	74.2021	-2.0608	0.074198	0.87544	FALSE	14.0424	55.7486	-1.9891	0.0057227	0.33925	DOWN	32.3249	41.755	-0.3693	0.6889	1	FALSE
Novel00209	37.3814	52.6088	33.2124	39.3711	199.314	212.05	-0.089366	0.72289	1	FALSE	205.127	160.438	0.35451	0.53248	1	FALSE	138.791	279.242	-1.0086	0.08693	0.96665	FALSE	179.308	353.528	-0.97938	0.19647	1	FALSE	141.536	212.701	-0.58765	0.42486	1	FALSE	123.334	166.601	-0.43382	0.37803	1	FALSE
Novel00210	2.53258	4.05001	4.18062	4.72883	7.57359	12.1111	-0.67728	0.31616	1	FALSE	7.85108	9.44581	-0.26678	0.60216	1	FALSE	4.45732	16.0005	-1.8439	0.051293	0.85324	FALSE	5.76723	13.5147	-1.2286	0.49423	1	FALSE	4.55207	12.5231	-1.46	0.13721	1	FALSE	7.28393	9.52335	-0.38675	0.69929	1	FALSE
Novel00211	8.89752	15.4965	8.18855	10.2107	145.795	140.544	0.05292	0.95491	1	FALSE	149.8	98.1313	0.61025	0.28086	1	FALSE	83.4539	185.769	-1.1545	0.075344	0.93422	FALSE	107.175	258.203	-1.2685	0.03211	0.63627	DOWN	84.5099	130.071	-0.62211	0.36875	1	FALSE	75.4829	110.426	-0.54886	0.35289	1	FALSE
Novel00212	23.4726	21.6264	17.0217	24.5904	525.948	871.581	-0.72871	0.19576	1	FALSE	542.093	565.865	-0.061915	0.98049	1	FALSE	566.808	1153.13	-1.0246	0.11534	1	FALSE	731.884	933.836	-0.35155	0.7743	1	FALSE	577.757	750.719	-0.37781	0.81828	1	FALSE	434.805	684.641	-0.65498	0.27281	1	FALSE
Novel00213	27.0375	29.1485	29.6359	26.6237	354.891	480.862	-0.43825	0.39415	1	FALSE	363.29	466.922	-0.36206	0.47662	1	FALSE	332.062	631.489	-0.92731	0.10031	0.99693	FALSE	427.528	626.615	-0.55156	0.33331	1	FALSE	337.245	619.056	-0.87627	0.11971	0.99271	FALSE	360.001	377.304	-0.067728	0.87626	1	FALSE
Novel00214	0.606625	1.39129	1.03163	0.723085	8.56474	6.42699	0.41427	0.70496	1	FALSE	8.86705	7.37416	0.26597	1	1	FALSE	3.48825	8.57974	-1.2984	0.43785	1	FALSE	4.47496	15.2709	-1.7708	0.28707	1	FALSE	3.52842	9.77324	-1.4698	0.16209	1	FALSE	5.68578	5.0406	0.17376	0.71938	1	FALSE
Novel00215	0	0	0	0	0	0	NA	NA	NA	NA	0	0	NA	NA	NA	NA	0	0	NA	NA	NA	NA	0	0	NA	NA	NA	NA	0	0	NA	NA	NA	NA	0	0	NA	NA	NA	NA
Novel00216	2.67137	2.37476	2.28438	1.82996	59.5492	67.8707	-0.18871	0.73847	1	FALSE	61.0864	74.1298	-0.2792	0.63318	1	FALSE	66.5344	89.4705	-0.42731	0.54924	1	FALSE	85.5029	105.318	-0.3007	0.72984	1	FALSE	67.3878	98.2767	-0.54436	0.43358	1	FALSE	57.0895	53.2925	0.099291	0.90484	1	FALSE
Novel00217	9.08246	10.8098	8.11022	6.93378	227.511	216.352	0.072553	0.93233	1	FALSE	233.47	214.406	0.12289	0.92417	1	FALSE	194.21	285.112	-0.55391	0.35282	1	FALSE	249.624	402.512	-0.68927	0.21943	1	FALSE	196.991	284.276	-0.52916	0.20418	1	FALSE	165.906	169.787	-0.033356	0.89368	1	FALSE
Novel00218	730.872	215.706	211.322	466.271	2192.78	6918.39	-1.6577	0.067582	1	FALSE	2239.44	2956.46	-0.40073	0.71727	1	FALSE	7496.8	8987.84	-0.2617	0.50231	1	FALSE	9680.06	3864.69	1.3247	0.015411	0.46912	UP	7639.2	3921.77	0.96192	0.11355	0.98379	FALSE	2273.41	5423.91	-1.2545	0.12201	1	FALSE
Novel00219	8.29381	6.69882	5.25863	5.15472	36.9785	42.5007	-0.2008	0.88178	1	FALSE	37.9267	36.5083	0.05499	0.89287	1	FALSE	45.326	56.3929	-0.31517	0.873	1	FALSE	58.27	65.4025	-0.16659	0.92775	1	FALSE	45.9475	48.4067	-0.07522	0.78639	1	FALSE	28.2207	33.3615	-0.24143	0.95523	1	FALSE
Novel00220	3.03296	1.4576	1.90191	0.680082	19.1541	12.8494	0.57595	0.52432	1	FALSE	19.7418	30.255	-0.61592	0.30685	1	FALSE	39.5078	16.9627	1.2198	0.092079	0.97651	FALSE	50.756	34.017	0.57732	0.29795	1	FALSE	40.0665	40.0919	-0.00091603	1	1	FALSE	23.2793	10.0855	1.2068	0.10619	1	FALSE
Novel00221	1.37551	1.13266	0.720839	0.802865	18.9207	18.9544	-0.0025704	0.8936	1	FALSE	19.5072	14.936	0.38522	0.71746	1	FALSE	21.314	24.9897	-0.22954	0.89014	1	FALSE	27.5027	33.6153	-0.28954	0.97493	1	FALSE	21.6704	19.8017	0.1301	0.76316	1	FALSE	11.4954	14.8798	-0.3723	0.62439	1	FALSE
Novel00222	55.1756	15.1336	36.0059	93.4883	22.8025	207.991	-3.1893	0.0073442	1	DOWN	23.5717	71.5544	-1.602	0.22152	1	FALSE	73.4218	273.238	-1.8959	0.20561	1	FALSE	93.9272	40.5943	1.2103	0.45342	1	FALSE	73.7243	94.9096	-0.36441	1	1	FALSE	54.9014	162.694	-1.5672	0.096124	1	FALSE
Novel00223	7.16577	5.68771	5.61538	5.62487	83.0142	124.112	-0.58022	0.28012	1	FALSE	84.5949	118.459	-0.48575	0.73777	1	FALSE	109.939	162.211	-0.56116	0.21863	1	FALSE	141.089	146.008	-0.049441	0.77739	1	FALSE	111.307	157.184	-0.49791	0.7005	1	FALSE	91.1204	97.3534	-0.095457	0.76483	1	FALSE
Novel00224	3.28495	2.31476	2.27923	1.27554	6.24938	5.32119	0.23196	0.84562	1	FALSE	6.33847	7.66074	-0.27335	0.77952	1	FALSE	9.21202	6.98216	0.39984	0.77988	1	FALSE	11.7773	10.9508	0.10496	1	1	FALSE	9.27776	10.1501	-0.12964	0.78691	1	FALSE	5.9265	4.17258	0.50624	0.59976	1	FALSE
Novel00225	3.55703	1.20141	1.77555	0.753862	10.551	10.355	0.027057	0.86868	1	FALSE	10.8129	18.6705	-0.78801	0.193	1	FALSE	31.0067	13.7413	1.1741	0.075745	0.9351	FALSE	39.857	18.6543	1.0953	0.0883	0.92997	FALSE	31.4571	24.7457	0.34621	0.82239	1	FALSE	14.4353	8.09426	0.83463	0.15587	1	FALSE
Novel00226	7.13802	11.3414	8.49382	10.8428	127.5	180.549	-0.50189	0.40005	1	FALSE	130.944	127.317	0.040526	0.94472	1	FALSE	80.4991	238.435	-1.5666	0.015349	0.53224	DOWN	103.798	225.713	-1.1207	0.058869	0.8045	FALSE	81.9082	168.857	-1.0437	0.15114	1	FALSE	98.0092	141.751	-0.53237	0.37474	1	FALSE
Novel00227	19.7249	21.1714	17.6417	13.5086	184.57	178.278	0.050039	0.82556	1	FALSE	189.374	194.996	-0.042205	0.8024	1	FALSE	170.883	235.947	-0.46545	0.64352	1	FALSE	219.797	326.501	-0.57092	0.38149	1	FALSE	173.297	258.517	-0.57701	0.27744	1	FALSE	150.529	139.821	0.10646	0.68589	1	FALSE
Novel00228	0.192059	0.849623	1.30157	0.21895	20.2892	7.64579	1.408	0.077081	1	FALSE	20.6295	39.5411	-0.93864	0.29692	1	FALSE	4.82395	10.1313	-1.0705	0.39498	1	FALSE	6.24806	35.615	-2.511	0.00032409	0.053207	DOWN	4.93258	52.4185	-3.4097	0.032401	0.70371	DOWN	30.727	6.03497	2.3481	0.089767	1	FALSE
Novel00229	28.0861	31.228	20.3991	18.3806	407.522	367.444	0.14936	0.65383	1	FALSE	417.818	341.688	0.2902	0.63846	1	FALSE	370.514	486.651	-0.39336	0.72486	1	FALSE	476.236	720.369	-0.59706	0.29699	1	FALSE	375.534	452.938	-0.27037	0.62626	1	FALSE	263.394	288.22	-0.12995	0.97666	1	FALSE
Novel00230	14.8069	6.60321	6.75091	6.21718	102.079	141.587	-0.472	0.44247	1	FALSE	104.869	131.781	-0.32956	0.42522	1	FALSE	221.42	187.236	0.24193	0.52693	1	FALSE	284.175	180.771	0.65261	0.12264	1	FALSE	223.774	174.721	0.35699	0.56493	1	FALSE	101.754	111.177	-0.12777	0.96908	1	FALSE
Novel00231	11.0265	20.2298	26.402	15.1738	236.037	262.824	-0.15508	0.9455	1	FALSE	242.682	381.475	-0.65252	0.19658	1	FALSE	127.717	349.448	-1.4521	0.12877	1	FALSE	164.186	418.346	-1.3494	0.05681	0.79423	FALSE	129.573	505.625	-1.9643	0.00080048	0.113	DOWN	293.728	206.255	0.51005	0.28025	1	FALSE
Novel00232	1.90182	1.60277	0.771164	0.46075	7.64977	3.33504	1.1977	0.27979	1	FALSE	7.82522	4.49931	0.79843	0.47102	1	FALSE	9.41465	4.38466	1.1024	0.3588	1	FALSE	12.0886	13.4973	-0.15903	0.82905	1	FALSE	9.5389	5.95973	0.67858	0.60182	1	FALSE	3.46804	2.6154	0.40709	0.81264	1	FALSE
Novel00233	4.1349	4.49405	2.10058	3.57637	62.9666	74.5517	-0.24365	0.58317	1	FALSE	64.2565	39.9951	0.68402	0.1666	1	FALSE	59.7072	97.5367	-0.70804	0.16831	1	FALSE	76.8108	110.874	-0.52954	0.31228	1	FALSE	60.5756	53.023	0.19212	0.57937	1	FALSE	30.7052	58.5411	-0.93097	0.076302	1	FALSE
Novel00234	185.624	311.357	231.317	123.502	3196.8	1970.32	0.6982	0.13064	1	FALSE	3269.72	3050.43	0.10015	0.97553	1	FALSE	1956.71	2615.45	-0.41863	0.75027	1	FALSE	2513.29	5639.99	-1.1661	0.022684	0.55472	DOWN	1982.46	4044.15	-1.0285	0.040114	0.76645	DOWN	2356.76	1545.35	0.60887	0.16426	1	FALSE
Novel00235	0.515285	0.778737	0	0.120857	2.90791	0.710511	2.0331	0.43196	1	FALSE	2.91381	0	Inf	0.20319	1	FALSE	2.24323	0.927599	1.274	0.78923	1	FALSE	2.90528	5.03962	-0.79464	0.4567	1	FALSE	2.29388	0	Inf	0.29983	1	FALSE	0	0.560344	#NAME?	0.67465	1	FALSE
Novel00236	0.983649	1.23344	0.814808	1.04826	7.55642	9.26903	-0.29471	0.77718	1	FALSE	7.77712	6.25094	0.31516	0.88231	1	FALSE	5.92774	12.2901	-1.0519	0.3311	1	FALSE	7.6056	13.4042	-0.81755	0.44441	1	FALSE	5.99909	8.28752	-0.4662	0.67412	1	FALSE	4.81676	7.28198	-0.59627	0.624	1	FALSE
Novel00237	19.2425	11.9937	8.69644	15.2286	46.9567	90.2415	-0.94246	0.14997	1	FALSE	47.7945	45.9847	0.055689	0.95737	1	FALSE	77.9194	118.85	-0.60909	0.32128	1	FALSE	100.017	82.5347	0.27717	0.7965	1	FALSE	78.9127	61.0171	0.37104	0.81497	1	FALSE	35.6108	70.7951	-0.99133	0.16996	1	FALSE
Novel00238	27.2703	16.801	22.7727	19.1001	260.892	438.595	-0.74944	0.20763	1	FALSE	267.659	446.841	-0.73937	0.19435	1	FALSE	424.681	579.513	-0.44846	0.53072	1	FALSE	547.685	461.512	0.24698	0.53004	1	FALSE	432.271	592.213	-0.45418	0.50393	1	FALSE	343.665	344.318	-0.0027416	0.98853	1	FALSE
Novel00239	0.269592	0.242786	0.097859	0.0832988	4.56317	2.30364	0.98612	0.63646	1	FALSE	4.64305	2.73608	0.76297	0.46041	1	FALSE	5.17841	2.9535	0.81008	0.84826	1	FALSE	6.64645	8.01321	-0.2698	0.8002	1	FALSE	5.22978	3.62984	0.52684	0.61493	1	FALSE	2.10016	1.80772	0.21633	0.9768	1	FALSE
Novel00240	0.754337	4.37115	2.3285	3.66372	51.8266	64.3052	-0.31124	0.62382	1	FALSE	53.4688	35.3531	0.59686	0.45935	1	FALSE	8.80968	84.9813	-3.27	8.8264e-06	0.0082899	DOWN	11.3541	92.0946	-3.0199	0.011531	0.40148	DOWN	8.95937	46.8727	-2.3873	0.0015694	0.16592	DOWN	27.1967	50.4287	-0.89081	0.18503	1	FALSE
Novel00241	0.5977	1.8618	1.99524	1.51414	20.3237	24.8754	-0.29156	0.85355	1	FALSE	21.0061	26.2707	-0.32264	0.43735	1	FALSE	6.26658	33.0439	-2.3986	0.089787	0.9734	FALSE	8.03509	36.1736	-2.1706	0.092028	0.93695	FALSE	6.33253	34.8394	-2.4599	0.018595	0.55765	DOWN	20.3919	19.4842	0.065689	0.62335	1	FALSE
Novel00242	5.9071	5.15259	4.12833	2.91851	124.881	106.813	0.22547	0.61604	1	FALSE	127.754	127.426	0.0037133	0.94874	1	FALSE	145.6	141.436	0.041866	0.79994	1	FALSE	187.088	220.353	-0.2361	0.68447	1	FALSE	147.512	168.895	-0.1953	0.68038	1	FALSE	98.3199	83.9042	0.22874	0.59741	1	FALSE
Novel00243	1.34055	1.25707	1.11768	1.15357	7.64632	10.025	-0.39076	0.65817	1	FALSE	7.85216	8.41004	-0.099023	1	1	FALSE	8.28172	13.3004	-0.68346	0.4734	1	FALSE	10.6877	13.5339	-0.34063	0.75589	1	FALSE	8.43671	11.1395	-0.40093	0.79994	1	FALSE	6.45709	7.90195	-0.29133	0.71984	1	FALSE
Novel00244	4.07271	1.91302	2.16669	1.63887	19.1245	23.5616	-0.30101	0.72197	1	FALSE	19.6774	26.0268	-0.40346	0.47288	1	FALSE	40.3741	31.3528	0.36484	0.47398	1	FALSE	52.0712	33.9121	0.61869	0.22658	1	FALSE	41.101	34.4827	0.2533	0.74621	1	FALSE	20.0544	18.5417	0.11314	0.78721	1	FALSE
Novel00245	12.6026	4.80136	4.56354	8.39558	53.142	133.636	-1.3304	0.01226	1	DOWN	54.5466	66.113	-0.27744	0.64739	1	FALSE	139.183	174.493	-0.32618	0.39538	1	FALSE	179.393	94.0403	0.93177	0.061955	0.81435	FALSE	141.537	87.6666	0.69108	0.2071	1	FALSE	50.8912	104.889	-1.0434	0.053	1	FALSE
Novel00246	4.15206	7.9807	10.2074	8.53217	27.9721	41.4289	-0.56665	0.33159	1	FALSE	28.9296	44.1436	-0.60966	0.317	1	FALSE	14.3448	54.8422	-1.9348	0.0066085	0.36326	DOWN	18.4481	49.8118	-1.433	0.25246	1	FALSE	14.564	58.5079	-2.0062	0.00468	0.30031	DOWN	33.9287	32.6103	0.057178	1	1	FALSE
Novel00247	2.93033	1.38255	1.60409	0.754931	25.6705	19.9267	0.36541	0.76151	1	FALSE	26.2933	38.6827	-0.55699	0.28723	1	FALSE	55.3766	26.2041	1.0795	0.16543	1	FALSE	71.1569	45.3453	0.65005	0.25613	1	FALSE	56.1348	51.3024	0.12987	1	1	FALSE	29.9141	15.6871	0.93125	0.18765	1	FALSE
Novel00248	1.66941	0.823618	1.73082	0.914504	5.27275	8.23536	-0.64328	0.38139	1	FALSE	5.38428	13.8512	-1.3632	0.075602	1	FALSE	10.874	10.7606	0.015129	0.81751	1	FALSE	14.0235	9.2933	0.59358	0.5022	1	FALSE	11.0734	18.3639	-0.72978	0.25781	1	FALSE	10.7178	6.47642	0.72674	0.44285	1	FALSE
Novel00249	1.14709	0.734808	0.228946	0.628527	12.4649	15.9056	-0.35166	0.5568	1	FALSE	12.6786	5.90393	1.1026	0.16866	1	FALSE	20.4937	20.7789	-0.019939	0.77505	1	FALSE	26.4397	21.8818	0.27298	0.81478	1	FALSE	20.8469	7.83702	1.4115	0.088668	0.9392	FALSE	4.55061	12.5163	-1.4597	0.075908	1	FALSE
Novel00250	1.34483	1.90886	1.11367	1.66421	28.5165	37.0983	-0.37956	0.5728	1	FALSE	29.2747	22.7213	0.36561	0.6036	1	FALSE	20.4507	48.9492	-1.2591	0.080945	0.95327	FALSE	26.448	50.4568	-0.93189	0.16042	1	FALSE	20.8806	30.1408	-0.52955	0.54855	1	FALSE	17.5067	29.135	-0.73484	0.28927	1	FALSE
Novel00251	11.5675	7.12554	6.55015	4.48765	43.9996	41.2416	0.09339	0.9398	1	FALSE	45.0683	51.0421	-0.17957	0.68989	1	FALSE	71.6124	54.2658	0.40017	0.5377	1	FALSE	91.9735	77.7184	0.24296	0.59109	1	FALSE	72.4832	67.6522	0.099509	0.93967	1	FALSE	39.3961	32.3771	0.28308	0.64639	1	FALSE
Novel00252	7.10943	5.94915	3.97804	6.51426	225.654	364.613	-0.69225	0.23151	1	FALSE	231.135	199.885	0.20956	0.65022	1	FALSE	265.86	480.808	-0.8548	0.19157	1	FALSE	342.738	398.69	-0.21816	0.84324	1	FALSE	270.303	265.055	0.028289	0.74148	1	FALSE	153.581	286.145	-0.89774	0.10632	1	FALSE
Novel00253	35.8353	25.4851	21.4138	13.8718	251.988	199.974	0.33354	0.65362	1	FALSE	258.369	265.329	-0.038349	0.75024	1	FALSE	346.461	263.115	0.397	0.49418	1	FALSE	444.781	445.551	-0.0024947	0.7999	1	FALSE	350.376	351.76	-0.0056891	0.89005	1	FALSE	205.05	157.026	0.38497	0.47027	1	FALSE
Novel00254	0.894249	0.662345	0.560097	1.04963	3.86202	7.98773	-1.0484	0.20577	1	FALSE	3.97837	4.20373	-0.079491	1	1	FALSE	4.87777	10.3743	-1.0887	0.27465	1	FALSE	6.33021	6.85667	-0.11525	0.91294	1	FALSE	4.99358	5.57345	-0.1585	0.99355	1	FALSE	3.22175	6.29047	-0.96532	0.25191	1	FALSE
Novel00255	6.68273	5.18619	3.17719	3.65571	9.70399	9.97501	-0.03974	0.84497	1	FALSE	9.89738	7.89981	0.32523	0.62488	1	FALSE	12.6	13.021	-0.04741	0.81311	1	FALSE	16.1982	17.0774	-0.076259	0.97732	1	FALSE	12.7534	10.4695	0.28469	0.63964	1	FALSE	6.07021	7.84658	-0.37032	0.51601	1	FALSE
Novel00256	7.51357	8.5216	6.8212	7.61245	53.2141	70.1148	-0.39791	0.49318	1	FALSE	54.8155	53.0172	0.048123	0.8551	1	FALSE	46.2625	92.4409	-0.99869	0.15194	1	FALSE	59.6325	94.4456	-0.66339	0.39799	1	FALSE	47.0551	70.2905	-0.57898	0.2906	1	FALSE	40.9466	54.9796	-0.42515	0.61051	1	FALSE
Novel00257	0.061022	1.85907	1.4206	0.251659	12.3319	2.37803	2.3746	0.030167	1	UP	12.6669	11.3747	0.15523	0.84991	1	FALSE	0.402915	3.11993	-2.953	0.14074	1	FALSE	0.51263	21.8377	-5.4128	2.0204e-06	0.0018182	DOWN	0.403762	15.0824	-5.2232	0.0061319	0.34524	DOWN	8.84165	1.86805	2.2428	0.093429	1	FALSE
Novel00258	1.57151	3.13109	1.82211	2.33216	64.6601	75.2751	-0.2193	1	1	FALSE	66.2563	49.095	0.43248	0.52408	1	FALSE	33.6269	100.2	-1.5752	0.1627	1	FALSE	43.305	114.233	-1.3994	0.01326	0.43776	DOWN	34.1816	65.0912	-0.92924	0.11892	0.99212	FALSE	37.8828	59.0613	-0.64067	0.50496	1	FALSE
Novel00259	6.65448	15.9023	7.38632	8.37094	234.161	193.557	0.27475	0.53169	1	FALSE	238.951	151.361	0.65873	0.15967	1	FALSE	103.394	255.212	-1.3035	0.040592	0.80267	DOWN	132.76	412.188	-1.6345	0.0017282	0.14346	DOWN	104.683	200.706	-0.93906	0.15583	1	FALSE	116.417	151.856	-0.3834	0.49143	1	FALSE
Novel00260	4.99625	4.18715	4.0679	3.05679	44.7185	50.3153	-0.17012	0.83026	1	FALSE	45.5391	58.4779	-0.36079	0.63426	1	FALSE	55.5389	66.0912	-0.25096	0.67212	1	FALSE	71.3668	78.5994	-0.13927	0.7094	1	FALSE	56.2618	77.5307	-0.46261	0.47567	1	FALSE	45.0722	39.4798	0.19112	0.81377	1	FALSE
Novel00261	85.1301	37.8391	37.7629	40.0821	426.382	671.687	-0.65564	0.20454	1	FALSE	436.39	555.269	-0.34757	0.50446	1	FALSE	972.522	880.282	0.14376	0.91194	1	FALSE	1252.34	752.677	0.73452	0.13929	1	FALSE	987.887	736.215	0.42422	0.45233	1	FALSE	428.106	526.936	-0.29966	0.55038	1	FALSE
Novel00262	5.14596	4.03966	2.90769	3.09163	25.591	28.0667	-0.13322	0.63546	1	FALSE	26.1374	23.0286	0.18269	0.75848	1	FALSE	32.3053	36.6027	-0.18018	0.58793	1	FALSE	41.602	45.1057	-0.11666	0.9585	1	FALSE	32.7897	30.5118	0.10388	0.79494	1	FALSE	17.7166	22.0485	-0.31558	0.47891	1	FALSE
Novel00263	9.12842	19.2122	12.5474	8.55508	684.478	460.211	0.57271	0.29312	1	FALSE	699.133	580.926	0.26721	0.66186	1	FALSE	338.397	607.86	-0.84502	0.15811	1	FALSE	433.916	1206.01	-1.4748	0.0034279	0.21368	DOWN	342.098	770.047	-1.1705	0.027522	0.65721	DOWN	448.469	361.775	0.30991	0.53894	1	FALSE
Novel00264	55.5959	57.7818	36.641	60.6557	2278.72	3610.98	-0.66417	0.23508	1	FALSE	2321.26	2032.23	0.19185	0.61667	1	FALSE	2275.14	4742.1	-1.0596	0.050701	0.85081	FALSE	2921.91	4006.55	-0.45545	0.3046	1	FALSE	2303.68	2695.84	-0.22679	0.8016	1	FALSE	1564.93	2836	-0.85776	0.10532	1	FALSE
Novel00265	1782.41	1924.83	2179.75	4276.83	11274.6	38383	-1.7674	0.0043652	1	DOWN	11532.3	17558.4	-0.60648	0.39542	1	FALSE	10728.9	50702.7	-2.2406	0.00033865	0.082775	DOWN	13769.2	19892.2	-0.53075	0.2855	1	FALSE	10860.2	23292.3	-1.1008	0.19928	1	FALSE	13526.1	30104.3	-1.1542	0.057609	1	FALSE
Novel00266	13.5934	9.31339	7.2303	6.18547	213.334	209.014	0.02951	1	1	FALSE	219.124	205.196	0.094739	0.9794	1	FALSE	305.999	275.633	0.15078	0.70868	1	FALSE	392.524	377.776	0.055251	0.71968	1	FALSE	309.402	271.997	0.18589	0.80263	1	FALSE	158.315	163.937	-0.050345	0.97887	1	FALSE
Novel00267	6.06129	2.92368	3.02126	1.31222	57.0214	36.9273	0.62681	0.35814	1	FALSE	58.619	71.5917	-0.28842	0.52321	1	FALSE	113.694	48.8277	1.2194	0.038226	0.78435	UP	145.677	101.052	0.52768	0.19359	1	FALSE	114.732	94.8726	0.27421	0.62233	1	FALSE	55.1675	29.0072	0.92741	0.13559	1	FALSE
Novel00268	1.64406	0.518598	0.895211	0.669414	2.34687	3.87118	-0.72204	0.36131	1	FALSE	2.43563	5.00695	-1.0396	0.40553	1	FALSE	7.22448	5.04318	0.51856	1	1	FALSE	9.36297	4.19159	1.1595	0.33939	1	FALSE	7.40279	6.63708	0.15752	0.8759	1	FALSE	3.84133	3.05119	0.33223	1	1	FALSE
Novel00269	5.54554	4.1287	4.34799	2.74887	141.654	138.338	0.034178	0.92647	1	FALSE	145.37	189.221	-0.38034	0.43429	1	FALSE	190.908	183.276	0.058861	0.80977	1	FALSE	245.251	250.632	-0.031312	0.9369	1	FALSE	193.44	250.841	-0.37488	0.48885	1	FALSE	145.875	108.731	0.42396	0.42033	1	FALSE
Novel00270	16.0219	8.70206	7.98772	7.01487	143.72	169.15	-0.23504	0.49378	1	FALSE	146.826	169.442	-0.20669	0.62773	1	FALSE	269.297	220.614	0.28767	0.90167	1	FALSE	345.998	253.331	0.44974	0.39141	1	FALSE	272.823	224.634	0.28038	0.73186	1	FALSE	130.874	132.796	-0.021032	0.86374	1	FALSE
Novel00271	2.62343	1.5478	1.86481	1.46372	18.8284	26.3606	-0.48547	0.43599	1	FALSE	19.3409	28.682	-0.56849	0.43567	1	FALSE	31.7908	34.6229	-0.12312	0.86173	1	FALSE	40.9492	33.3372	0.2967	0.52828	1	FALSE	32.2981	38.0099	-0.23492	0.86932	1	FALSE	22.0488	20.6748	0.092827	1	1	FALSE
Novel00272	22.9101	13.1078	14.6141	10.5117	61.3542	71.4278	-0.21932	0.66834	1	FALSE	63.1891	85.8604	-0.44232	0.32508	1	FALSE	104.623	94.3053	0.14979	0.73365	1	FALSE	134.364	108.876	0.30346	0.38359	1	FALSE	105.905	113.836	-0.10419	0.82293	1	FALSE	66.2584	56.09	0.24036	0.63797	1	FALSE
Novel00273	4.02004	5.5003	7.4579	3.13133	24.5751	20.7264	0.24573	0.71085	1	FALSE	25.3691	39.5181	-0.63944	0.17309	1	FALSE	17.7883	27.4815	-0.62753	0.56114	1	FALSE	22.9108	43.6982	-0.93155	0.35396	1	FALSE	18.093	52.3797	-1.5336	0.014823	0.50144	DOWN	30.5776	16.2474	0.91226	0.098138	1	FALSE
Novel00274	1.82952	1.22672	0.387825	0.457235	6.28217	3.55256	0.8224	0.63566	1	FALSE	6.35596	2.59087	1.2947	0.34293	1	FALSE	10.143	4.638	1.1289	0.42167	1	FALSE	13.0172	10.975	0.24619	1	1	FALSE	10.245	3.42932	1.5789	0.14163	1	FALSE	1.9906	2.80172	-0.49311	0.63138	1	FALSE
Novel00275	14.9181	11.7195	9.71322	2.85706	22.7819	7.99226	1.5112	0.069983	1	FALSE	23.316	23.3085	0.00046478	0.75802	1	FALSE	28.3183	10.571	1.4216	0.065785	0.90395	FALSE	36.2561	40.2269	-0.14993	0.97398	1	FALSE	28.5513	30.9064	-0.11435	0.66355	1	FALSE	18.0765	6.28621	1.5238	0.043712	1	UP
Novel00276	0.259178	2.01894	0.155199	0.215451	5.75498	0.783771	2.8763	0.38892	1	FALSE	5.87614	0.492219	3.5775	0.28711	1	FALSE	0.704129	1.04484	-0.56936	0.9903	1	FALSE	0.918345	10.1469	-3.4659	0.28073	1	FALSE	0.725337	0.651026	0.15594	1	1	FALSE	0.375721	0.621739	-0.72665	0.98497	1	FALSE
Novel00277	143.822	149.11	179.717	78.4736	963.402	763.926	0.3347	0.4626	1	FALSE	987.255	1462.09	-0.56654	0.19785	1	FALSE	952.549	1012.43	-0.087952	1	1	FALSE	1222.26	1702.48	-0.47809	0.35505	1	FALSE	964.421	1938.29	-1.0071	0.034898	0.72951	DOWN	1130.25	599.723	0.91427	0.0665	1	FALSE
Novel00278	0.54693	0.231526	0.315855	0.0548982	1.55084	0.638384	1.2805	0.57988	1	FALSE	1.59241	3.03807	-0.93194	0.64581	1	FALSE	3.64434	0.859548	2.084	0.37561	1	FALSE	4.75351	2.74515	0.79211	0.61584	1	FALSE	3.75697	4.03298	-0.10227	1	1	FALSE	2.33845	0.497884	2.2317	0.32693	1	FALSE
Novel00279	2.71043	2.08233	2.37114	4.32186	13.0722	38.6697	-1.5647	0.083802	1	FALSE	13.3543	19.6075	-0.5541	0.52773	1	FALSE	17.7909	50.9528	-1.518	0.10637	1	FALSE	22.8948	23.0377	-0.0089772	0.93476	1	FALSE	18.0702	25.9904	-0.52437	0.51222	1	FALSE	15.0897	30.4956	-1.015	0.17531	1	FALSE
Novel00280	24.8222	42.1827	39.8122	31.025	184.179	200.558	-0.12291	0.82531	1	FALSE	189.187	215.184	-0.18576	0.55241	1	FALSE	107.754	264.471	-1.2954	0.043312	0.81941	DOWN	138.55	326.155	-1.2351	0.036138	0.67702	DOWN	109.304	285.256	-1.3839	0.010709	0.43934	DOWN	166.196	157.278	0.079575	0.76781	1	FALSE
Novel00281	2.8759	2.48126	2.5181	1.41547	12.774	11.3006	0.17681	0.73016	1	FALSE	12.9465	17.6167	-0.44438	0.52673	1	FALSE	15.9359	14.9703	0.09018	0.91657	1	FALSE	20.4966	22.3585	-0.12544	0.66189	1	FALSE	16.1604	23.3605	-0.53161	0.33687	1	FALSE	13.6528	8.89878	0.61752	0.34605	1	FALSE
Novel00282	1.05845	1.57969	1.87807	1.59857	15.2995	23.1709	-0.59883	0.38139	1	FALSE	15.6504	24.1401	-0.62523	0.36313	1	FALSE	10.2712	30.4235	-1.5666	0.038839	0.79044	DOWN	13.1835	26.9946	-1.0339	0.1683	1	FALSE	10.3857	32.0128	-1.6241	0.033008	0.7105	DOWN	18.622	18.1833	0.034399	1	1	FALSE
Novel00283	15.3699	15.4055	18.7949	8.35078	101.915	82.3989	0.30667	0.48885	1	FALSE	104.473	150.81	-0.5296	0.21983	1	FALSE	102.307	109.574	-0.098988	1	1	FALSE	131.209	180.176	-0.45754	0.45446	1	FALSE	103.491	199.866	-0.94953	0.081747	0.91541	FALSE	116.614	64.7216	0.84943	0.086529	1	FALSE
Novel00284	1.5919	0.652595	1.53771	1.18683	4.89839	13.9076	-1.5055	0.12297	1	FALSE	5.0023	15.7032	-1.6504	0.060008	1	FALSE	12.1522	18.3793	-0.59686	0.62391	1	FALSE	15.6124	8.63152	0.85501	0.31064	1	FALSE	12.3094	20.8275	-0.75873	0.38688	1	FALSE	12.0927	10.896	0.15034	0.81824	1	FALSE
Novel00285	5.28187	2.7664	1.93496	3.81697	101.602	208.455	-1.0368	0.056591	1	FALSE	103.964	99.2067	0.067571	0.81027	1	FALSE	195.756	272.796	-0.47876	0.33463	1	FALSE	252.59	179.31	0.49434	0.31095	1	FALSE	199.223	131.605	0.59817	0.28696	1	FALSE	76.282	163.551	-1.1003	0.039181	1	DOWN
Novel00286	8.08065	5.28491	4.73129	5.45425	168.793	257.78	-0.61088	0.32607	1	FALSE	173.922	194.663	-0.16254	0.69157	1	FALSE	257.86	341.334	-0.4046	0.64494	1	FALSE	331.802	299.646	0.14706	0.64475	1	FALSE	261.91	258.133	0.020956	1	1	FALSE	149.906	202.25	-0.43208	0.54167	1	FALSE
Novel00287	5.9662	5.81413	3.40636	2.20636	140.397	82.2275	0.77182	0.18257	1	FALSE	142.93	107.92	0.40535	0.50009	1	FALSE	152.719	108.257	0.49642	0.44935	1	FALSE	195.966	246.646	-0.33184	0.38782	1	FALSE	154.458	143.037	0.11083	1	1	FALSE	83.4162	64.6222	0.3683	0.50604	1	FALSE
Novel00288	51.5134	111.116	69.7366	44.7261	1773.63	1083.15	0.71147	0.16755	1	FALSE	1819.88	1401.34	0.37704	0.5812	1	FALSE	821.653	1434.58	-0.80402	0.29676	1	FALSE	1056.07	3137.21	-1.5708	0.004865	0.24963	DOWN	832.392	1857.35	-1.1579	0.035248	0.73177	DOWN	1081.38	850.055	0.34724	0.41676	1	FALSE
Novel00289	2.83239	1.7155	1.51843	2.08461	48.5182	87.1274	-0.8446	0.16118	1	FALSE	49.873	55.549	-0.1555	0.7215	1	FALSE	80.5175	114.867	-0.51258	0.44475	1	FALSE	103.906	85.9582	0.27357	0.51729	1	FALSE	82.0351	73.6604	0.15535	0.83142	1	FALSE	42.821	68.3629	-0.67489	0.30468	1	FALSE
Novel00290	378.171	386.083	369.032	307.956	2060.04	2445.7	-0.24758	0.68415	1	FALSE	2113.58	2528.42	-0.25855	0.57485	1	FALSE	2035.44	3229.43	-0.66594	0.3005	1	FALSE	2616.98	3643.98	-0.47761	0.42035	1	FALSE	2064.45	3352.1	-0.69931	0.20001	1	FALSE	1949.03	1919.75	0.021839	0.91263	1	FALSE
Novel00291	13.8979	6.70861	4.9935	10.9237	125.452	303.254	-1.2734	0.019168	1	DOWN	128.061	123.515	0.052145	0.90143	1	FALSE	265.298	396.128	-0.57835	0.21198	1	FALSE	342.333	220.982	0.63147	0.23464	1	FALSE	270.106	163.769	0.72187	0.19798	1	FALSE	95.1914	237.934	-1.3217	0.018291	1	DOWN
Novel00292	27.6781	6.65783	4.15954	5.03669	44.855	55.0118	-0.29447	0.82847	1	FALSE	45.5239	38.3269	0.24827	0.56391	1	FALSE	191.023	72.348	1.4007	0.26428	1	FALSE	244.345	78.6069	1.6362	0.22103	1	FALSE	192.126	50.8077	1.9189	0.16264	1	FALSE	29.5313	43.0952	-0.54528	0.42806	1	FALSE
Novel00293	4.85484	4.21475	5.00333	2.12866	24.5369	18.3194	0.42158	0.60753	1	FALSE	25.0986	34.8801	-0.4748	0.45361	1	FALSE	27.7837	24.2777	0.1946	0.65638	1	FALSE	35.6299	43.3129	-0.28171	0.83242	1	FALSE	28.0857	46.2189	-0.71865	0.22322	1	FALSE	26.9364	14.3787	0.90563	0.13574	1	FALSE
Novel00294	0.877761	0.556085	1.42212	0.157739	0.859225	0.318626	1.4312	1	1	FALSE	0.886018	2.40965	-1.4434	0.40923	1	FALSE	1.23208	0.405181	1.6045	0.93426	1	FALSE	1.58473	1.52715	0.053395	0.97972	1	FALSE	1.248	3.19091	-1.3544	0.48805	1	FALSE	1.85874	0.249474	2.8974	0.33228	1	FALSE
Novel00295	14.7961	14.2542	8.59891	8.19978	76.5684	64.4567	0.24842	0.72007	1	FALSE	78.6193	58.0358	0.43794	0.57951	1	FALSE	78.966	85.1788	-0.10926	0.93372	1	FALSE	101.218	135.519	-0.42103	0.57116	1	FALSE	79.7477	76.9296	0.051903	1	1	FALSE	44.807	50.6676	-0.17734	0.86799	1	FALSE
Novel00296	5.23936	6.6062	6.31312	2.76553	96.6599	60.8599	0.66742	0.28808	1	FALSE	98.8553	117.037	-0.24357	0.53402	1	FALSE	78.4788	80.0513	-0.02862	0.94408	1	FALSE	100.743	170.519	-0.75926	0.16021	1	FALSE	79.4445	155.145	-0.9656	0.05972	0.84456	FALSE	90.5006	47.7586	0.92217	0.11091	1	FALSE
Novel00297	13.6727	6.89615	7.06161	7.83529	42.0607	71.3286	-0.76201	0.28719	1	FALSE	43.4304	51.4568	-0.24466	0.50911	1	FALSE	81.4236	94.0294	-0.20766	0.90598	1	FALSE	104.891	74.7956	0.48787	0.22288	1	FALSE	82.7503	68.2236	0.27849	1	1	FALSE	39.9507	55.8578	-0.48354	0.76838	1	FALSE
Novel00298	10.5094	9.10656	6.18533	10.3676	155.539	259.968	-0.74106	0.17383	1	FALSE	160.039	135.543	0.23967	0.76064	1	FALSE	176.805	342.35	-0.95331	0.13051	1	FALSE	228.3	275.77	-0.27253	0.84223	1	FALSE	180.093	179.712	0.0030529	0.95792	1	FALSE	104.46	204.035	-0.96586	0.10836	1	FALSE
Novel00299	1.07815	0.511916	1.22067	0.841056	2.67655	6.74674	-1.3338	0.47151	1	FALSE	2.75052	7.44361	-1.4363	0.26366	1	FALSE	5.5831	9.03411	-0.69431	0.88787	1	FALSE	7.17964	4.74224	0.59834	0.55629	1	FALSE	5.66669	9.85641	-0.79856	0.54305	1	FALSE	5.71679	5.28901	0.11221	0.82067	1	FALSE
Novel00300	0.418571	2.22122	1.16565	1.89282	30.248	40.5459	-0.42272	0.66272	1	FALSE	30.9781	21.8488	0.5037	0.38326	1	FALSE	5.8986	53.5215	-3.1817	0.0015775	0.1864	DOWN	7.56227	53.4131	-2.8203	3.175e-05	0.013301	DOWN	5.96341	28.9766	-2.2807	0.025762	0.63357	DOWN	16.8006	31.7564	-0.91853	0.19643	1	FALSE
Novel00301	2.98165	4.059	1.85494	2.41843	21.3141	18.9567	0.1691	0.78357	1	FALSE	21.8526	12.4235	0.81473	0.23971	1	FALSE	15.4456	25.0881	-0.69981	0.49248	1	FALSE	19.854	37.6847	-0.92455	0.21878	1	FALSE	15.6496	16.4651	-0.073281	0.9604	1	FALSE	9.5414	14.8776	-0.64087	0.41866	1	FALSE
Novel00302	2.58853	4.03367	5.19697	2.54614	43.4814	40.1402	0.11535	0.80077	1	FALSE	44.6059	69.3394	-0.63644	0.28628	1	FALSE	28.1577	53.321	-0.92118	0.25031	1	FALSE	36.3147	76.9213	-1.0828	0.092463	0.93709	FALSE	28.6804	91.9666	-1.681	0.08597	0.92983	FALSE	53.875	31.5513	0.77192	0.25581	1	FALSE
Novel00303	18.846	18.3252	16.2592	12.8165	84.4068	88.382	-0.066395	0.91157	1	FALSE	86.4825	95.0133	-0.13572	0.75594	1	FALSE	86.2228	116.341	-0.43222	0.54969	1	FALSE	110.946	149.15	-0.42691	0.54586	1	FALSE	87.4717	125.949	-0.52595	0.38563	1	FALSE	73.2541	69.305	0.079949	0.8689	1	FALSE
Novel00304	2338.4	2659.49	3176.53	3262.2	4849.01	8836.21	-0.86574	0.14167	1	FALSE	4988.89	7302.51	-0.54967	0.25618	1	FALSE	4227.84	11676.7	-1.4656	0.023391	0.63107	DOWN	5443.98	8597.61	-0.65928	0.31091	1	FALSE	4295.32	9680.57	-1.1723	0.039899	0.76645	DOWN	5625.6	6930.45	-0.30094	0.67787	1	FALSE
Novel00305	7.58032	5.51819	5.84412	2.97113	75.2229	61.5495	0.28942	0.66577	1	FALSE	76.8902	101.72	-0.40373	0.33578	1	FALSE	107.107	80.7833	0.40693	0.57916	1	FALSE	137.321	132.636	0.050071	1	1	FALSE	108.301	134.865	-0.31647	0.35672	1	FALSE	78.7859	48.2643	0.70698	0.19852	1	FALSE
Novel00306	5.38294	6.73602	8.952	2.73556	151.509	91.1716	0.73275	0.18051	1	FALSE	155.393	252.831	-0.70225	0.13491	1	FALSE	122.696	121.042	0.019581	0.86392	1	FALSE	156.79	267.953	-0.77315	0.1661	1	FALSE	123.624	335.192	-1.439	0.0060742	0.34524	DOWN	195.339	71.6327	1.4473	0.0090907	1	UP
Novel00307	4.76542	4.04899	4.456	3.99522	35.7203	53.1545	-0.57345	0.46044	1	FALSE	36.6977	49.2044	-0.4231	0.47426	1	FALSE	41.234	70.393	-0.7716	0.41585	1	FALSE	52.9916	63.2688	-0.25573	0.85845	1	FALSE	41.7874	65.2192	-0.64223	0.37471	1	FALSE	37.859	41.6495	-0.13766	0.95425	1	FALSE
Novel00308	2.53681	4.80017	5.12124	4.65371	114.606	159.08	-0.47307	0.45686	1	FALSE	118.334	162.178	-0.45471	0.61942	1	FALSE	59.6498	211.163	-1.8238	0.013326	0.49744	DOWN	76.7813	203.799	-1.4083	0.18482	1	FALSE	60.5934	215.114	-1.8279	0.13948	1	FALSE	124.635	125.085	-0.0052013	0.981	1	FALSE
Novel00309	3.79317	2.86385	2.57672	1.07971	95.1739	53.8956	0.8204	0.1627	1	FALSE	97.2274	107.119	-0.13978	0.64608	1	FALSE	128.638	71.2199	0.85297	0.14229	1	FALSE	165.172	167.758	-0.022407	0.9606	1	FALSE	130.249	141.983	-0.12445	0.62538	1	FALSE	82.8657	42.3298	0.9691	0.07987	1	FALSE
Novel00310	30.3113	13.0982	38.4055	31.8982	257.598	936.741	-1.8625	0.093061	1	FALSE	264.324	1001.59	-1.9219	0.030689	1	DOWN	614.287	1249.99	-1.0249	0.39583	1	FALSE	788.928	455.656	0.79195	0.13724	1	FALSE	622.641	1327.75	-1.0925	0.23453	1	FALSE	768.554	736.99	0.060502	0.91521	1	FALSE
Novel00311	0.304777	0.440503	0.10023	0.302689	1.5117	1.59539	-0.077739	1	1	FALSE	1.56968	0.483214	1.6997	0.67439	1	FALSE	0.960008	2.12428	-1.1459	0.8957	1	FALSE	1.22235	2.70169	-1.1442	0.77515	1	FALSE	0.9621	0.641552	0.58462	1	1	FALSE	0.370146	1.24524	-1.7503	0.72191	1	FALSE
Novel00312	10.4501	13.4019	12.3726	11.654	192.11	252.045	-0.39174	0.62761	1	FALSE	197.526	229.454	-0.21616	0.68523	1	FALSE	149.121	334.496	-1.1655	0.12453	1	FALSE	191.928	340.398	-0.82666	0.18634	1	FALSE	151.361	304.205	-1.007	0.10874	0.97222	FALSE	176.62	197.806	-0.16344	0.90147	1	FALSE
Novel00313	235.013	127.527	99.9914	133.271	1562.27	2376.79	-0.60537	0.22192	1	FALSE	1604.18	1612.54	-0.0074992	1	1	FALSE	2810.76	3123.1	-0.15202	0.78381	1	FALSE	3620.11	2765.53	0.38848	0.29107	1	FALSE	2853.35	2138.34	0.41616	0.32885	1	FALSE	1240.4	1865.73	-0.58894	0.24237	1	FALSE
Novel00314	20.9218	21.5372	17.5606	12.2761	265.642	223.617	0.24846	0.64707	1	FALSE	272.319	270.898	0.0075471	0.90098	1	FALSE	257.202	295.842	-0.20192	0.85926	1	FALSE	330.508	469.575	-0.50667	0.42638	1	FALSE	260.533	359.045	-0.4627	0.38091	1	FALSE	209.02	175.715	0.25041	0.58563	1	FALSE
Novel00315	2.98101	0.176283	0.28925	1.04553	0.532986	4.28979	-3.0087	0.054762	1	FALSE	0.544184	1.10521	-1.0222	0.74474	1	FALSE	8.70664	5.55101	0.64936	0.82368	1	FALSE	11.2552	0.939885	3.582	0.0051815	0.26194	UP	8.88858	1.46677	2.5993	0.082497	0.91543	FALSE	0.857863	3.36489	-1.9717	0.189	1	FALSE
Novel00316	9.62644	13.0184	10.1222	7.68207	139.386	121.177	0.20197	0.69878	1	FALSE	142.98	134.856	0.084386	0.95081	1	FALSE	104.914	160.517	-0.61352	0.37639	1	FALSE	134.985	246.528	-0.86895	0.12009	1	FALSE	106.552	178.753	-0.74641	0.1322	1	FALSE	104.164	95.2275	0.1294	0.68659	1	FALSE
Novel00317	7.36354	8.06791	3.58569	4.12797	362.379	290.402	0.31945	0.41675	1	FALSE	370.275	212.594	0.8005	0.14137	1	FALSE	337.059	384.661	-0.19058	1	1	FALSE	432.893	638.674	-0.56107	0.28761	1	FALSE	341.05	281.828	0.27517	0.60393	1	FALSE	163.9	227.832	-0.47516	0.54129	1	FALSE
Novel00318	15.7455	15.1646	12.3878	10.0193	197.445	193.597	0.028392	0.96242	1	FALSE	202.654	203.147	-0.0035033	0.90085	1	FALSE	206.129	255.554	-0.31008	0.6675	1	FALSE	264.678	349.37	-0.40052	0.53416	1	FALSE	208.74	269.273	-0.36736	0.48099	1	FALSE	156.651	151.966	0.043805	0.87838	1	FALSE
Novel00319	5.38714	3.52485	2.7839	2.62963	63.9087	68.006	-0.08965	0.62875	1	FALSE	65.5793	63.5748	0.044786	0.96419	1	FALSE	94.4497	88.7571	0.089684	1	1	FALSE	121.34	113.078	0.10173	0.62391	1	FALSE	95.5725	84.2799	0.18141	0.74148	1	FALSE	49.0248	53.3795	-0.12277	0.71561	1	FALSE
Novel00320	11.2398	10.1821	11.3839	7.1705	120.791	126.872	-0.07086	1	1	FALSE	123.973	165.817	-0.41957	0.28448	1	FALSE	131.082	168.207	-0.35977	0.80499	1	FALSE	168.588	213.773	-0.34258	0.69812	1	FALSE	132.949	219.817	-0.72543	0.13939	1	FALSE	128.217	99.5327	0.36534	0.34983	1	FALSE
Novel00321	9.83752	10.0406	10.9777	4.30893	175.706	112.183	0.64731	0.23502	1	FALSE	179.82	234.868	-0.3853	0.43993	1	FALSE	176.022	148.648	0.24385	0.5916	1	FALSE	225.815	310.193	-0.45803	0.38135	1	FALSE	178.167	311.172	-0.80448	0.1864	1	FALSE	181.06	88.1332	1.0387	0.064123	1	FALSE
Novel00322	2.77816	3.15245	1.83884	1.74977	47.3692	38.4761	0.29999	0.6251	1	FALSE	48.8643	33.7543	0.53371	0.58945	1	FALSE	40.2528	51.2762	-0.3492	0.95299	1	FALSE	51.9257	84.169	-0.69684	0.53274	1	FALSE	40.9442	44.7406	-0.12793	0.82199	1	FALSE	26.0539	30.2404	-0.21498	0.99738	1	FALSE
Novel00323	97.6679	91.109	62.9112	62.8765	675.413	700.178	-0.05195	1	1	FALSE	691.894	596.637	0.2137	0.77104	1	FALSE	716.619	925.736	-0.36939	0.69778	1	FALSE	920.064	1193.18	-0.37501	0.59701	1	FALSE	724.754	790.942	-0.12608	0.82214	1	FALSE	460.268	549.674	-0.2561	0.766	1	FALSE
Novel00324	2.84386	5.72146	1.84428	3.95567	33.6841	35.0833	-0.058714	0.82822	1	FALSE	34.3526	14.3051	1.2639	0.028316	1	UP	17.0049	45.8118	-1.4298	0.027047	0.67441	DOWN	21.8752	59.2765	-1.4382	0.020507	0.53179	DOWN	17.2331	18.9497	-0.13699	0.8609	1	FALSE	10.9466	27.5306	-1.3306	0.024709	1	DOWN
Novel00325	0	0	0	0	0	0	NA	NA	NA	NA	0	0	NA	NA	NA	NA	0	0	NA	NA	NA	NA	0	0	NA	NA	NA	NA	0	0	NA	NA	NA	NA	0	0	NA	NA	NA	NA
Novel00326	22.3629	19.7957	18.142	10.7264	416.669	338.943	0.29786	0.51766	1	FALSE	427.279	482.376	-0.17498	0.60159	1	FALSE	469.829	449.074	0.065183	0.70034	1	FALSE	603.547	736.766	-0.28774	0.69746	1	FALSE	475.857	639.503	-0.42642	0.3683	1	FALSE	372.536	266.039	0.48574	0.28595	1	FALSE
Novel00327	1.18232	1.73554	4.5861	2.5835	4.30775	9.54338	-1.1476	0.30823	1	FALSE	4.45969	13.1265	-1.5575	0.039569	1	DOWN	2.74204	12.6619	-2.2072	0.14689	1	FALSE	3.52834	7.67859	-1.1219	0.51085	1	FALSE	2.78086	17.3929	-2.6449	0.0045509	0.29833	DOWN	10.1348	7.47075	0.44	0.44159	1	FALSE
Novel00328	14.3651	15.5887	14.7839	9.22356	183.676	167.491	0.13308	0.62537	1	FALSE	188.092	219.206	-0.22086	0.51108	1	FALSE	173.218	222.302	-0.35993	0.80333	1	FALSE	222.342	324.372	-0.54487	0.3069	1	FALSE	175.371	290.59	-0.72858	0.11161	0.97827	FALSE	169.592	131.397	0.36814	0.31611	1	FALSE
Novel00329	9.08741	6.75925	8.05538	4.38013	170.111	165.175	0.042481	0.96813	1	FALSE	173.949	255.744	-0.55604	0.19618	1	FALSE	237.367	217.206	0.12806	0.90443	1	FALSE	305.358	300.091	0.025101	0.97297	1	FALSE	241.111	339.069	-0.49188	0.2453	1	FALSE	198.01	129.582	0.61171	0.23153	1	FALSE
Novel00330	5.82689	4.84792	5.53629	3.76506	42.9529	49.3537	-0.2004	0.64799	1	FALSE	43.9165	63.2663	-0.52667	0.33297	1	FALSE	51.7704	64.6298	-0.32007	0.52463	1	FALSE	66.4229	75.7599	-0.18975	0.81134	1	FALSE	52.33	83.8772	-0.68064	0.24436	1	FALSE	48.8501	38.7367	0.33466	0.64533	1	FALSE
Novel00331	59.1319	61.9471	60.4023	27.25	1842.47	1190.96	0.62952	0.27329	1	FALSE	1894.11	2168.67	-0.19528	0.65188	1	FALSE	1759.04	1574.61	0.15979	0.69584	1	FALSE	2254.84	3264.66	-0.53391	0.39443	1	FALSE	1778.21	2873.03	-0.69215	0.27905	1	FALSE	1670.23	935.117	0.83683	0.1338	1	FALSE
Novel00332	3.86393	1.50718	1.38186	1.36789	36.7933	50.2517	-0.44973	0.43528	1	FALSE	37.4244	44.5201	-0.25048	0.83329	1	FALSE	98.1779	65.2216	0.59005	0.60429	1	FALSE	126.276	64.6011	0.96695	0.11231	0.9952	FALSE	99.5152	58.9968	0.75428	0.18731	1	FALSE	34.2807	39.4372	-0.20216	0.56207	1	FALSE
Novel00333	5.47979	4.53203	3.08031	3.0494	93.2519	91.848	0.021885	0.96133	1	FALSE	95.2061	85.1409	0.1612	0.67483	1	FALSE	115.663	120.95	-0.064482	0.82101	1	FALSE	148.854	164.27	-0.14217	0.76935	1	FALSE	117.399	112.887	0.056541	0.82137	1	FALSE	65.5075	72.2715	-0.14177	0.68892	1	FALSE
Novel00334	54.0113	273.826	111.16	177.252	1517.21	1510.75	0.0061595	0.86812	1	FALSE	1557.25	847.429	0.87783	0.27358	1	FALSE	307.094	2000.66	-2.7037	3.2208e-05	0.02088	DOWN	395.852	2683.62	-2.7611	0.015085	0.4628	DOWN	312.28	1123.92	-1.8476	0.040677	0.76645	DOWN	651.991	1185.92	-0.86309	0.15389	1	FALSE
Novel00335	2.63758	3.11899	3.23291	1.06858	7.93533	4.68507	0.76022	0.33316	1	FALSE	8.01389	11.2449	-0.4887	0.62751	1	FALSE	7.60673	6.22099	0.29013	0.6957	1	FALSE	9.8127	13.8443	-0.49657	0.39199	1	FALSE	7.74706	14.9082	-0.94439	0.21032	1	FALSE	8.72965	3.67257	1.2491	0.12965	1	FALSE
Novel00336	6.24934	5.78676	5.61538	1.82688	111.347	50.6633	1.136	0.084812	1	FALSE	113.806	137.088	-0.26853	0.43425	1	FALSE	124.257	66.8026	0.89534	0.26169	1	FALSE	159.051	196.334	-0.30382	0.51656	1	FALSE	125.419	181.78	-0.53544	0.29178	1	FALSE	106.342	39.8969	1.4144	0.075962	1	FALSE
Novel00337	9.18115	5.23512	3.35998	3.80101	33.6725	37.0217	-0.1368	0.85071	1	FALSE	34.323	28.8206	0.25207	0.67117	1	FALSE	59.2748	48.6844	0.28396	0.65189	1	FALSE	76.1933	59.2337	0.36325	0.50324	1	FALSE	59.9875	38.2109	0.65068	0.28262	1	FALSE	22.2219	29.0768	-0.38788	0.55167	1	FALSE
Novel00338	1.95761	3.76241	2.15527	2.67742	94.6966	99.452	-0.070688	0.94127	1	FALSE	97.6938	67.3671	0.53622	0.58943	1	FALSE	47.8833	131.663	-1.4593	0.048236	0.84069	DOWN	61.8138	168.283	-1.4449	0.13984	1	FALSE	48.7725	89.3222	-0.87295	0.12875	1	FALSE	52.0321	78.0019	-0.58411	0.49373	1	FALSE
Novel00339	8.7671	4.48992	7.48215	2.92601	23.3258	23.673	-0.021318	0.80741	1	FALSE	23.9289	48.581	-1.0216	0.072888	1	FALSE	45.8855	31.4913	0.54309	0.2317	1	FALSE	58.8419	41.258	0.51217	0.3484	1	FALSE	46.4014	64.397	-0.47283	0.36149	1	FALSE	37.5175	18.5488	1.0162	0.062313	1	FALSE
Novel00340	306.924	347.816	266.443	242.401	2634.63	2833.24	-0.10485	1	1	FALSE	2696	2667.25	0.015462	0.86649	1	FALSE	2404.61	3748.43	-0.64049	0.37883	1	FALSE	3089.89	4649.22	-0.58944	0.23237	1	FALSE	2437.18	3535.64	-0.53676	0.40315	1	FALSE	2051.89	2223.24	-0.11571	0.88028	1	FALSE
Novel00341	95.4342	40.1853	17.5803	23.3464	845.812	756.584	0.16084	0.79916	1	FALSE	862.159	500.219	0.78539	0.12032	1	FALSE	2049.07	991.178	1.0478	0.18413	1	FALSE	2622.16	1487.79	0.81758	0.21645	1	FALSE	2064.1	663.224	1.6379	0.035877	0.73804	UP	385.346	593.292	-0.62259	0.24004	1	FALSE
Novel00342	12.8585	9.72313	8.23061	7.41206	137.047	156.309	-0.18974	0.83037	1	FALSE	140.451	146.499	-0.060818	0.77323	1	FALSE	180.985	206.842	-0.19266	0.92709	1	FALSE	232.782	242.215	-0.057304	0.96942	1	FALSE	183.568	194.215	-0.081335	0.79142	1	FALSE	113.131	122.693	-0.11706	0.99554	1	FALSE
Novel00343	8.5022	5.61818	4.56885	5.40691	42.238	60.4726	-0.51774	0.40969	1	FALSE	43.3596	44.696	-0.043794	0.90798	1	FALSE	63.4133	79.7256	-0.33026	0.68812	1	FALSE	81.5374	74.7498	0.12539	0.68493	1	FALSE	64.2844	59.2673	0.11723	0.82683	1	FALSE	34.4409	47.4435	-0.46209	0.49683	1	FALSE
Novel00344	61.5611	39.0779	46.6308	33.9917	115.054	141.58	-0.2993	0.535	1	FALSE	118.927	170.117	-0.51645	0.25936	1	FALSE	177.241	187.397	-0.080382	0.97127	1	FALSE	227.878	204.814	0.15395	0.62815	1	FALSE	179.878	225.539	-0.32636	0.57589	1	FALSE	130.985	111.23	0.23586	0.66855	1	FALSE
Novel00345	16.6571	10.0543	6.07238	8.18362	96.0711	115.544	-0.26627	0.57304	1	FALSE	98.4631	73.1015	0.42968	0.55782	1	FALSE	158.246	151.601	0.061894	0.96895	1	FALSE	203.478	169.807	0.26097	0.51564	1	FALSE	160.435	96.9056	0.72734	0.24362	1	FALSE	56.4145	90.6129	-0.68365	0.27204	1	FALSE
Novel00346	5.44475	1.36125	1.17687	1.15338	8.24305	10.5635	-0.35783	0.6444	1	FALSE	8.38002	10.5999	-0.33902	0.95593	1	FALSE	34.308	13.6012	1.3348	0.37552	1	FALSE	44.2045	14.462	1.6119	0.094249	0.94088	FALSE	34.8069	14.0615	1.3076	0.1374	1	FALSE	8.14808	8.28909	-0.024754	0.76619	1	FALSE
Novel00347	15.4924	6.85573	16.4887	6.58908	135.156	184.618	-0.44992	0.51375	1	FALSE	138.426	387.091	-1.4836	0.026326	1	DOWN	297.172	244.264	0.28286	0.81514	1	FALSE	387.586	238.847	0.69843	0.60231	1	FALSE	306.344	512.894	-0.74351	0.4596	1	FALSE	298.492	145.146	1.0402	0.068794	1	FALSE
Novel00348	14.7315	14.4951	18.1076	9.31663	64.5263	60.2448	0.099052	0.9336	1	FALSE	66.1742	99.7682	-0.59231	0.21994	1	FALSE	65.116	79.4857	-0.28768	0.67367	1	FALSE	83.5111	114.124	-0.45057	0.52137	1	FALSE	65.8498	132.25	-1.006	0.06882	0.87869	FALSE	77.0232	47.3133	0.70305	0.22455	1	FALSE
Novel00349	6.96136	5.42974	5.00724	3.96633	34.8343	38.1423	-0.13088	0.9395	1	FALSE	35.7795	39.3832	-0.13845	0.68544	1	FALSE	42.6388	50.4653	-0.24312	1	1	FALSE	54.8481	61.6926	-0.16966	0.94913	1	FALSE	43.2126	52.2029	-0.27268	0.68823	1	FALSE	30.3829	29.8844	0.023865	0.81335	1	FALSE
Novel00350	2.28464	1.99575	1.66294	2.03878	12.485	20.1159	-0.68814	0.52777	1	FALSE	12.7847	13.6071	-0.089938	0.91706	1	FALSE	14.7419	26.6565	-0.85457	0.48393	1	FALSE	18.9642	22.0481	-0.21738	0.75755	1	FALSE	14.9688	18.0418	-0.26938	0.70829	1	FALSE	10.4914	15.7513	-0.58627	0.61001	1	FALSE
Novel00351	64.9735	35.0624	36.9395	31.7418	539.229	712.163	-0.40131	0.33993	1	FALSE	551.397	728.5	-0.40184	0.34743	1	FALSE	1011.86	930.916	0.12029	1	1	FALSE	1300.66	951.219	0.45139	0.35732	1	FALSE	1025.6	965.912	0.086511	1	1	FALSE	563.254	559.213	0.010386	0.96722	1	FALSE
Novel00352	0.135131	0.178716	0	1.45264	1.30496	13.8264	-3.4053	0.013871	1	DOWN	1.36733	0	Inf	0.60904	1	FALSE	0.887446	17.9178	-4.3356	0.006938	0.369	DOWN	1.15876	2.34907	-1.0195	0.97252	1	FALSE	0.91559	0	Inf	0.78669	1	FALSE	0	10.842	#NAME?	0.0028421	1	DOWN
Novel00353	11.2184	13.0203	9.84445	7.72822	320.883	287.008	0.16096	0.75838	1	FALSE	328.707	312.016	0.075187	0.887	1	FALSE	284.703	378.63	-0.41133	0.50522	1	FALSE	365.162	566.764	-0.63421	0.21857	1	FALSE	287.963	413.54	-0.52215	0.35262	1	FALSE	240.379	225.365	0.093048	0.86453	1	FALSE
Novel00354	0.204504	14.6794	14.1392	16.0487	44.8766	68.1984	-0.60378	0.3084	1	FALSE	46.5057	54.1897	-0.22061	0.85163	1	FALSE	0.586232	90.2692	-7.2666	1.0201e-14	2.4469e-10	DOWN	0.753048	80.0755	-6.7325	0.0030274	0.19881	DOWN	0.594016	71.849	-6.9183	0.0011557	0.14005	DOWN	41.5158	53.5335	-0.36678	0.49451	1	FALSE
Novel00355	0.717784	0.734172	0.56552	0.943417	6.57507	12.2145	-0.89351	0.49422	1	FALSE	6.73944	6.15707	0.13038	0.9167	1	FALSE	6.22761	16.2507	-1.3838	0.2046	1	FALSE	8.01934	11.6306	-0.53637	0.82341	1	FALSE	6.33206	8.16855	-0.36741	0.51538	1	FALSE	4.78261	9.58438	-1.0029	0.49854	1	FALSE
Novel00356	15.2695	13.3237	12.776	9.46324	192.303	196.588	-0.031798	0.84567	1	FALSE	197.348	232.205	-0.23465	0.5489	1	FALSE	217.94	259.081	-0.24947	0.65496	1	FALSE	280.397	340.246	-0.27911	0.7654	1	FALSE	221.062	307.824	-0.47766	0.36742	1	FALSE	179.218	154.57	0.21346	0.71451	1	FALSE
Novel00357	32.501	11.1289	8.06602	13.2432	201.799	347.779	-0.78525	0.10574	1	FALSE	207.441	191.552	0.11497	0.94175	1	FALSE	554.69	455.313	0.28482	0.82581	1	FALSE	712.422	357.514	0.99473	0.30377	1	FALSE	560.214	254.044	1.1409	0.36058	1	FALSE	147.724	272.966	-0.88581	0.10791	1	FALSE
Novel00358	19.8333	20.6959	9.98771	13.021	348.631	349.4	-0.0031769	0.70359	1	FALSE	356.169	228.903	0.63783	0.16531	1	FALSE	343.489	464.162	-0.43437	0.8158	1	FALSE	441.971	614.264	-0.47491	0.3503	1	FALSE	348.264	303.442	0.19876	0.54225	1	FALSE	175.961	274.168	-0.63981	0.34101	1	FALSE
Novel00359	1172.74	1371	1188.79	2186.49	13860.9	34229.9	-1.3042	0.034702	1	DOWN	14142.3	17019.4	-0.26716	0.81222	1	FALSE	12391.9	45116.6	-1.8643	0.0020179	0.20449	DOWN	15890.7	24398.9	-0.61863	0.174	1	FALSE	12526.3	22576.6	-0.84987	0.34518	1	FALSE	13101.3	26865.3	-1.036	0.068754	1	FALSE
Novel00360	0	0	0	0	0	0	NA	NA	NA	NA	0	0	NA	NA	NA	NA	0	0	NA	NA	NA	NA	0	0	NA	NA	NA	NA	0	0	NA	NA	NA	NA	0	0	NA	NA	NA	NA
Novel00361	43.6354	25.5177	28.4087	32.836	171.15	313.343	-0.87248	0.091349	1	FALSE	175.491	260.312	-0.56885	0.66209	1	FALSE	285.132	409.842	-0.52344	0.2715	1	FALSE	367.903	302.714	0.28137	0.51885	1	FALSE	290.283	345.403	-0.25082	0.91601	1	FALSE	200.095	245.832	-0.29698	0.56898	1	FALSE
Novel00362	67.8647	54.3627	31.8555	44.8401	1150.32	1339.25	-0.21938	0.50923	1	FALSE	1181.25	908.95	0.37804	0.4759	1	FALSE	1433.1	1760.66	-0.29697	0.47103	1	FALSE	1850.29	2036.38	-0.13826	0.95189	1	FALSE	1460.41	1205.54	0.27669	0.57191	1	FALSE	698.266	1053.72	-0.59364	0.19511	1	FALSE
Novel00363	1.75133	1.71777	1.18661	1.00404	20.8421	16.9858	0.29517	0.86113	1	FALSE	21.4885	18.1757	0.24155	0.96185	1	FALSE	20.3817	22.4403	-0.13881	0.8984	1	FALSE	26.3318	37.0148	-0.4913	0.77151	1	FALSE	20.7554	24.102	-0.21567	0.75346	1	FALSE	14.046	13.3805	0.07003	0.93296	1	FALSE
Novel00364	6.45227	7.00909	4.99866	3.74128	203.133	162.616	0.32096	0.57863	1	FALSE	207.978	188.987	0.13814	0.76824	1	FALSE	193.011	214.434	-0.15185	0.79339	1	FALSE	247.534	358.661	-0.53499	0.29018	1	FALSE	195.254	250.525	-0.3596	0.54703	1	FALSE	145.508	127.689	0.18847	0.77903	1	FALSE
Novel00365	1.92917	1.8559	2.51776	1.26078	13.4375	14.1995	-0.079569	0.97619	1	FALSE	13.7188	23.7313	-0.79063	0.20632	1	FALSE	14.2802	18.7991	-0.39664	0.806	1	FALSE	18.3363	23.6684	-0.36826	0.5998	1	FALSE	14.4492	31.4743	-1.1232	0.13122	1	FALSE	18.4212	11.1426	0.72527	0.22039	1	FALSE
Novel00366	3.03809	0.274517	0.268741	1.1481	5.91016	33.358	-2.4968	0.29791	1	FALSE	6.0653	7.68258	-0.34101	0.7532	1	FALSE	62.136	42.5397	0.54662	1	1	FALSE	80.2206	10.4616	2.9389	9.7995e-06	0.0058075	UP	63.2562	10.1932	2.6336	0.00018886	0.043166	UP	5.91605	26.1284	-2.1429	0.34817	1	FALSE
Novel00367	4.04091	3.20261	2.69689	2.32977	46.9788	52.7279	-0.16655	1	1	FALSE	48.0815	50.221	-0.062809	0.91777	1	FALSE	61.4157	69.997	-0.18869	0.99247	1	FALSE	78.781	82.9182	-0.073841	0.85685	1	FALSE	62.14	66.5523	-0.098965	0.82785	1	FALSE	38.7099	41.3898	-0.096573	0.97005	1	FALSE
Novel00368	5.09744	3.90473	3.75912	2.62158	58.8813	58.3176	0.013877	0.87157	1	FALSE	60.4792	69.0547	-0.1913	0.60958	1	FALSE	76.8531	77.561	-0.013229	0.80328	1	FALSE	98.6222	104.274	-0.080388	1	1	FALSE	77.8172	91.5174	-0.23396	0.6021	1	FALSE	53.2659	45.803	0.21777	0.55186	1	FALSE
Novel00369	2.04031	3.18907	3.51671	1.80877	78.5121	65.9481	0.25158	0.56511	1	FALSE	80.6686	104.163	-0.36877	0.34154	1	FALSE	50.2142	87.7426	-0.80518	0.43083	1	FALSE	64.508	139.076	-1.1083	0.10448	0.97375	FALSE	50.9133	138.049	-1.4391	0.0080036	0.38046	DOWN	80.4867	51.778	0.63641	0.16865	1	FALSE
Novel00370	3.63087	3.82507	2.4298	2.39669	88.717	86.1872	0.041736	0.66891	1	FALSE	90.7257	73.4409	0.30493	0.59484	1	FALSE	86.9462	114.796	-0.40087	0.86273	1	FALSE	111.224	156.503	-0.49272	0.32742	1	FALSE	87.7032	97.3609	-0.15071	0.77765	1	FALSE	56.5843	67.6461	-0.2576	0.9011	1	FALSE
Novel00371	0	0	0	0	0	0	NA	NA	NA	NA	0	0	NA	NA	NA	NA	0	0	NA	NA	NA	NA	0	0	NA	NA	NA	NA	0	0	NA	NA	NA	NA	0	0	NA	NA	NA	NA
Novel00372	2.87074	4.51453	2.21151	2.30058	22.2064	16.2054	0.4545	0.53217	1	FALSE	22.7761	13.5312	0.75123	0.44384	1	FALSE	13.4512	21.543	-0.67948	0.57305	1	FALSE	17.3251	39.2801	-1.1809	0.16943	1	FALSE	13.6458	17.9418	-0.39487	0.57814	1	FALSE	10.4684	12.7555	-0.28508	0.91896	1	FALSE
Novel00373	9.74829	13.3549	11.2123	10.0589	139.857	159.309	-0.18788	0.92545	1	FALSE	143.671	148.052	-0.043342	0.81173	1	FALSE	102.32	211.512	-1.0477	0.27234	1	FALSE	131.629	247.676	-0.91198	0.12599	1	FALSE	103.882	196.282	-0.91798	0.096412	0.95477	FALSE	114.19	124.926	-0.12964	0.95075	1	FALSE
Novel00374	8.26661	7.48928	8.84617	9.08452	29.4345	53.3152	-0.85704	0.22238	1	FALSE	30.14	43.303	-0.52278	0.3684	1	FALSE	32.5258	70.528	-1.1166	0.13792	1	FALSE	41.9314	51.9928	-0.31028	0.69353	1	FALSE	33.0923	57.3921	-0.79436	0.21252	1	FALSE	33.3775	41.8334	-0.32578	0.72178	1	FALSE
Novel00375	2.67306	2.71911	2.72138	2.06752	61.0479	71.4563	-0.22712	0.96967	1	FALSE	62.7248	80.2253	-0.35502	0.58587	1	FALSE	59.9764	95.0788	-0.66473	0.69343	1	FALSE	77.3762	108.117	-0.48264	0.50524	1	FALSE	61.0665	106.376	-0.80072	0.26125	1	FALSE	61.6868	56.0169	0.1391	0.69172	1	FALSE
Novel00376	4.60946	1.86589	2.64838	2.23205	10.362	18.2173	-0.814	0.29573	1	FALSE	10.6254	18.2501	-0.78039	0.35116	1	FALSE	25.8733	23.6206	0.13142	0.88774	1	FALSE	33.3446	18.3196	0.86406	0.17687	1	FALSE	26.3084	24.2051	0.12021	0.78782	1	FALSE	14.2153	14.2701	-0.0055537	0.96929	1	FALSE
Novel00377	12.9257	9.63326	11.5428	6.23194	312.587	298.776	0.065194	0.90495	1	FALSE	320.66	467.115	-0.54274	0.19178	1	FALSE	418.827	394.572	0.086063	0.79063	1	FALSE	539.057	552.927	-0.03665	0.92284	1	FALSE	425.282	619.306	-0.54223	0.21607	1	FALSE	361.286	234.514	0.62347	0.20308	1	FALSE
Novel00378	3.1421	5.43243	3.54619	3.16936	52.8164	41.6988	0.34098	0.96163	1	FALSE	54.4735	44.1758	0.3023	0.7354	1	FALSE	29.7926	54.5611	-0.87292	0.085895	0.96481	FALSE	38.1033	93.8789	-1.3009	0.32728	1	FALSE	30.0684	58.5749	-0.96203	0.55125	1	FALSE	33.8331	32.7568	0.04664	0.77128	1	FALSE
Novel00379	15.6025	13.2383	10.9606	8.56417	218.55	207.721	0.073318	0.84416	1	FALSE	224.541	228.085	-0.022593	0.83643	1	FALSE	252.467	275.506	-0.12598	0.94585	1	FALSE	324.443	387.072	-0.25464	0.84552	1	FALSE	255.736	302.382	-0.24171	0.66054	1	FALSE	175.921	163.189	0.10838	0.72266	1	FALSE
Novel00380	6.24119	21.991	24.012	16.3079	203.254	220.667	-0.11859	0.81804	1	FALSE	208.187	284.917	-0.45266	0.29851	1	FALSE	57.8049	291.055	-2.332	0.00019277	0.062486	DOWN	74.3232	359.14	-2.2727	0.015237	0.46571	DOWN	58.6521	377.876	-2.6877	2.9451e-06	0.0018831	DOWN	220.107	173.202	0.34575	0.47919	1	FALSE
Novel00381	8.67799	9.39911	8.15378	3.73233	193.928	116.764	0.73193	0.19501	1	FALSE	198.189	216.167	-0.12527	0.7099	1	FALSE	185.238	154.113	0.26539	0.62861	1	FALSE	237.596	341.872	-0.52495	0.28374	1	FALSE	187.347	286.561	-0.61313	0.18993	1	FALSE	167.094	91.6993	0.86568	0.11295	1	FALSE
Novel00382	178.035	410.871	528.946	158.615	5630.13	3271.6	0.78317	0.33338	1	FALSE	5745.24	8998.72	-0.64735	0.39202	1	FALSE	2542.15	4344.32	-0.77308	0.4072	1	FALSE	3254.56	9917.7	-1.6075	0.13766	1	FALSE	2569.51	11934.6	-2.2156	0.069483	0.8795	FALSE	6998.25	2568.7	1.446	0.1401	1	FALSE
Novel00383	18.7405	22.5784	20.834	14.7886	311.651	303.75	0.037049	0.85627	1	FALSE	319.988	358.014	-0.162	0.6002	1	FALSE	260.446	402.717	-0.62878	0.41118	1	FALSE	334.243	551.666	-0.7229	0.21038	1	FALSE	263.692	474.586	-0.84781	0.089901	0.94151	FALSE	276.44	238.454	0.21325	0.54074	1	FALSE
Novel00384	34.9958	26.7096	22.6141	28.9823	80.0355	128.896	-0.68749	0.24367	1	FALSE	81.96	89.5283	-0.12742	0.86874	1	FALSE	104.927	169.853	-0.6949	0.27756	1	FALSE	134.904	141.347	-0.067304	1	1	FALSE	106.33	118.708	-0.15887	0.89555	1	FALSE	68.9303	101.231	-0.55444	0.33683	1	FALSE
Novel00385	7.05414	2.96781	1.57789	1.18537	27.5347	16.0822	0.77578	0.32161	1	FALSE	28.0875	18.0935	0.63446	0.58857	1	FALSE	66.5088	21.1464	1.6531	0.020188	0.59784	UP	85.1919	48.4822	0.81326	0.16927	1	FALSE	67.1546	23.9852	1.4853	0.053029	0.81966	FALSE	14.031	12.6388	0.15076	0.76075	1	FALSE
Novel00386	33.6121	34.0472	33.8482	36.1069	149.069	237.47	-0.67176	0.28974	1	FALSE	153.039	187.098	-0.2899	0.55793	1	FALSE	147.688	313.805	-1.0873	0.10852	1	FALSE	189.959	263.825	-0.47389	0.46392	1	FALSE	149.848	247.992	-0.72679	0.2136	1	FALSE	144.146	186.271	-0.36988	0.6084	1	FALSE
Novel00387	2.51033	1.22824	1.9742	1.31943	3.4073	5.56656	-0.70816	0.51587	1	FALSE	3.47964	7.5618	-1.1198	0.36972	1	FALSE	7.1106	7.27011	-0.032006	0.95953	1	FALSE	9.1736	6.0037	0.61164	0.55829	1	FALSE	7.23729	10.0285	-0.47059	0.78971	1	FALSE	5.80963	4.36066	0.4139	0.87467	1	FALSE
Novel00388	22.6642	5.33777	4.98439	4.14618	97.2156	112.028	-0.2046	0.57397	1	FALSE	99.5178	114.254	-0.19922	0.47878	1	FALSE	406.138	146.196	1.4741	0.091353	0.97412	FALSE	520.62	171.637	1.6009	0.022769	0.55472	UP	409.801	151.489	1.4357	0.10976	0.97455	FALSE	88.5744	87.8328	0.01213	0.9392	1	FALSE
Novel00389	14.5132	4.4	5.52833	2.32115	104.633	80.3091	0.3817	0.59298	1	FALSE	106.553	166.817	-0.6467	0.3495	1	FALSE	376.912	106.665	1.8211	0.3277	1	FALSE	480.963	183.917	1.3869	0.40888	1	FALSE	379.63	220.99	0.78061	0.62187	1	FALSE	128.466	63.3917	1.019	0.22602	1	FALSE
Novel00390	0.22294	0.635048	0.823505	0.692916	1.08105	1.73965	-0.68637	0.73702	1	FALSE	1.09102	1.90843	-0.80671	0.77191	1	FALSE	0.432054	2.26038	-2.3873	0.21533	1	FALSE	0.55596	1.88598	-1.7623	0.40537	1	FALSE	0.439441	2.53041	-2.5256	0.23516	1	FALSE	1.47744	1.37016	0.10876	1	1	FALSE
Novel00391	1.9902	2.88334	1.94354	1.29294	12.1297	8.30862	0.54586	0.5757	1	FALSE	12.3193	11.3542	0.11769	0.82344	1	FALSE	9.0449	10.8778	-0.26622	0.63502	1	FALSE	11.5952	21.2634	-0.87484	0.1773	1	FALSE	9.13664	15.0535	-0.72037	0.39633	1	FALSE	8.76138	6.53781	0.42235	0.76149	1	FALSE
Novel00392	0.993512	0.676383	0.605564	0.396464	8.82071	7.67137	0.20141	0.9364	1	FALSE	8.99129	10.4392	-0.21542	0.92187	1	FALSE	13.6622	10.0675	0.44049	0.79313	1	FALSE	17.556	15.513	0.17849	0.94475	1	FALSE	13.8423	13.8346	0.00079392	1	1	FALSE	8.04095	6.03886	0.41309	0.79634	1	FALSE
Novel00393	4.80685	6.47963	4.92545	3.64003	28.4425	23.9837	0.246	0.75605	1	FALSE	29.1632	27.389	0.090552	0.9847	1	FALSE	21.4185	31.5521	-0.55888	0.44443	1	FALSE	27.5004	50.2849	-0.87067	0.17771	1	FALSE	21.6927	36.3052	-0.74297	0.25602	1	FALSE	21.1227	18.8057	0.16762	0.80185	1	FALSE
Novel00394	87.1953	56.1377	38.7	41.5024	344.431	382.407	-0.15089	0.85292	1	FALSE	352.502	300.351	0.23099	0.80479	1	FALSE	511.404	504.697	0.019046	0.81033	1	FALSE	656.508	608.11	0.11048	0.71493	1	FALSE	516.519	398.191	0.37536	0.64091	1	FALSE	231.923	299.91	-0.37089	0.65127	1	FALSE
Novel00395	9.81749	5.66042	5.67759	3.91642	96.8589	98.7199	-0.027457	0.89839	1	FALSE	99.2498	122.34	-0.30176	0.44623	1	FALSE	164.109	129.801	0.33836	0.54844	1	FALSE	211.219	171.174	0.30327	0.41576	1	FALSE	166.435	162.2	0.037178	1	1	FALSE	94.5531	77.4618	0.28764	0.57851	1	FALSE
Novel00396	99.8065	44.2776	42.4225	53.0007	605.888	1084.67	-0.84013	0.13321	1	FALSE	620.872	738.465	-0.25024	0.62205	1	FALSE	1360.82	1425.37	-0.066854	0.94217	1	FALSE	1755.29	1070.75	0.7131	0.12223	1	FALSE	1384.68	978.867	0.50037	0.33736	1	FALSE	568.859	850.3	-0.5799	0.31217	1	FALSE
Novel00397	3.4094	3.26032	2.16527	3.13242	67.6113	94.9929	-0.49056	0.39581	1	FALSE	69.4346	57.3326	0.2763	0.85544	1	FALSE	69.2322	125.35	-0.85644	0.21801	1	FALSE	89.3564	119.705	-0.42184	0.6397	1	FALSE	70.4776	76.0365	-0.10953	0.75691	1	FALSE	44.3247	74.582	-0.75072	0.29872	1	FALSE
Novel00398	9.53834	7.63537	5.64919	4.467	118.02	102.019	0.21019	0.73597	1	FALSE	120.885	112.818	0.099648	0.96268	1	FALSE	149.661	134.718	0.15175	0.77987	1	FALSE	192.397	208.468	-0.11574	0.879	1	FALSE	151.748	149.582	0.020745	0.94457	1	FALSE	87.0863	80.1759	0.11928	0.78967	1	FALSE
Novel00399	26.0056	20.6359	19.0249	17.5564	336.299	426.743	-0.34362	0.60418	1	FALSE	345.05	394.875	-0.19459	0.63075	1	FALSE	428.197	564.391	-0.39842	0.60435	1	FALSE	550.451	594.91	-0.11206	0.91663	1	FALSE	434.301	523.5	-0.26949	0.56978	1	FALSE	304.564	334.97	-0.13729	0.92843	1	FALSE
Novel00400	31.3323	17.9498	18.8039	17.0197	199.107	272.947	-0.45508	0.29472	1	FALSE	204.2	266.257	-0.38284	0.39212	1	FALSE	343.321	357.158	-0.057007	0.76147	1	FALSE	441.148	352.114	0.32522	0.40645	1	FALSE	347.718	353.031	-0.021878	0.92193	1	FALSE	205.504	214.241	-0.060072	0.84561	1	FALSE
Novel00401	0	0	0	0	0	0	NA	NA	NA	NA	0	0	NA	NA	NA	NA	0	0	NA	NA	NA	NA	0	0	NA	NA	NA	NA	0	0	NA	NA	NA	NA	0	0	NA	NA	NA	NA
Novel00402	1.11809	2.23253	0.891971	2.17291	25.7645	34.3659	-0.41559	0.44129	1	FALSE	26.7196	13.5686	0.97763	0.50354	1	FALSE	12.5888	45.0452	-1.8392	0.0042496	0.30162	DOWN	16.1729	45.9771	-1.5073	0.42716	1	FALSE	12.7592	17.994	-0.49598	0.81698	1	FALSE	10.4	27.0232	-1.3776	0.023992	1	DOWN
Novel00403	2.08971	0.90078	1.39816	1.16841	8.52752	17.3147	-1.0218	0.26173	1	FALSE	8.68695	17.1914	-0.98477	0.2499	1	FALSE	20.4787	22.832	-0.15693	0.95657	1	FALSE	26.3124	14.994	0.81135	0.29298	1	FALSE	20.7455	22.7827	-0.13513	0.91094	1	FALSE	13.239	13.5738	-0.036034	1	1	FALSE
Novel00404	185.886	118.958	108.027	118.293	273.124	405.958	-0.57177	0.34625	1	FALSE	280.481	318.043	-0.18132	0.74438	1	FALSE	423.829	535.841	-0.33832	0.6937	1	FALSE	544.984	483.531	0.17261	0.58824	1	FALSE	429.8	421.624	0.027707	0.86152	1	FALSE	244.715	318.341	-0.37947	0.53588	1	FALSE
Novel00405	4.78645	3.33438	2.6506	3.92173	24.5839	44.1939	-0.84613	0.21023	1	FALSE	25.1579	26.5447	-0.077414	1	1	FALSE	35.2288	58.0654	-0.72092	0.32651	1	FALSE	45.2893	43.3916	0.061755	0.84085	1	FALSE	35.6868	35.2011	0.019772	0.79975	1	FALSE	20.3981	34.6266	-0.76345	0.21628	1	FALSE
Novel00406	3781.05	5352.22	6470.65	5645.21	11421.5	18009.4	-0.657	0.32158	1	FALSE	11753.5	17365.5	-0.56313	0.22089	1	FALSE	7973.66	23889.9	-1.5831	0.052169	0.85892	FALSE	10264.1	20255.2	-0.98068	0.11724	1	FALSE	8097.79	23022.3	-1.5074	0.0070384	0.36009	DOWN	13388.9	14126.9	-0.0774	0.91614	1	FALSE
Novel00407	5.37653	2.6004	2.40081	3.50153	51.7268	100.075	-0.9521	0.16524	1	FALSE	52.8686	60.8859	-0.2037	0.60309	1	FALSE	106.474	130.232	-0.29058	0.42077	1	FALSE	137.311	91.2382	0.58973	0.26193	1	FALSE	108.34	80.7593	0.42386	0.70686	1	FALSE	47.1883	78.4955	-0.73418	0.32328	1	FALSE
Novel00408	0	0	0	0	0	0	NA	NA	NA	NA	0	0	NA	NA	NA	NA	0	0	NA	NA	NA	NA	0	0	NA	NA	NA	NA	0	0	NA	NA	NA	NA	0	0	NA	NA	NA	NA
Novel00409	126.148	25.5218	27.8232	70.1474	106.45	407.26	-1.9358	0.13851	1	FALSE	109.529	147.889	-0.4332	0.35487	1	FALSE	501.553	525.863	-0.068285	0.71579	1	FALSE	649.715	188.804	1.7829	0.039181	0.69349	UP	512.648	196.133	1.3861	0.12771	1	FALSE	113.986	319.044	-1.4849	0.21658	1	FALSE
Novel00410	9.35908	11.9225	8.35349	9.1218	237.349	267.518	-0.17263	0.78455	1	FALSE	243.927	215.433	0.17921	0.78442	1	FALSE	186.116	353.944	-0.92732	0.16973	1	FALSE	240.083	420.417	-0.80829	0.1884	1	FALSE	189.453	285.639	-0.59235	0.34325	1	FALSE	165.9	210.141	-0.34105	0.59773	1	FALSE
Novel00411	8.48816	8.28555	8.74226	5.96046	29.1164	31.2432	-0.10171	0.98485	1	FALSE	29.8548	38.5351	-0.36821	0.53864	1	FALSE	29.949	41.4069	-0.46736	0.64892	1	FALSE	38.5037	51.4849	-0.41915	0.56418	1	FALSE	30.3786	51.0746	-0.74955	0.25987	1	FALSE	29.6799	24.5245	0.27526	0.60977	1	FALSE
Novel00412	15.4932	16.2129	9.68542	15.721	455.77	667.528	-0.55052	0.36179	1	FALSE	467.684	361.596	0.37115	0.45333	1	FALSE	445.478	880.55	-0.98305	0.1146	1	FALSE	573.9	806.124	-0.4902	0.38115	1	FALSE	452.841	479.426	-0.082302	0.98445	1	FALSE	278.227	523.904	-0.91304	0.11455	1	FALSE
Novel00413	33.3453	24.2939	31.5945	24.005	317.046	462.911	-0.54604	0.4013	1	FALSE	325.832	510.407	-0.64752	0.15151	1	FALSE	431.831	613.712	-0.5071	0.56072	1	FALSE	555.732	561.68	-0.01536	0.84288	1	FALSE	438.491	676.611	-0.62578	0.20431	1	FALSE	394.06	363.379	0.11694	0.65421	1	FALSE
Novel00414	32.9553	27.0951	24.5875	27.0957	275.234	401.766	-0.5457	0.31798	1	FALSE	282.58	316.931	-0.16551	0.60976	1	FALSE	326.437	530	-0.69919	0.29313	1	FALSE	420.222	487.2	-0.21336	0.92249	1	FALSE	331.244	420.239	-0.34332	0.5117	1	FALSE	244.665	315.451	-0.36661	0.60155	1	FALSE
Novel00415	2.12954	1.60867	0.845874	1.84678	17.3793	28.4012	-0.70858	0.44006	1	FALSE	18.0818	10.7143	0.75499	0.65178	1	FALSE	21.4879	37.6965	-0.81091	0.44533	1	FALSE	27.7993	31.1023	-0.16197	0.86246	1	FALSE	21.9404	14.192	0.62851	0.34312	1	FALSE	8.20697	22.2831	-1.441	0.05642	1	FALSE
Novel00416	36.864	48.3537	55.5966	28.3293	405.703	354.668	0.19395	0.62809	1	FALSE	417.123	570.821	-0.45256	0.23473	1	FALSE	309.951	471	-0.60369	0.58748	1	FALSE	397.556	719.059	-0.85495	0.23954	1	FALSE	313.77	756.747	-1.2701	0.009894	0.42444	DOWN	441.259	278.167	0.66567	0.13155	1	FALSE
Novel00417	2.46378	2.43099	3.41347	1.28071	14.1698	11.5062	0.30041	0.54325	1	FALSE	14.5784	24.3264	-0.73869	0.15806	1	FALSE	14.2004	15.4215	-0.11901	0.78266	1	FALSE	18.2234	25.1266	-0.46342	0.64366	1	FALSE	14.3742	32.2537	-1.166	0.056386	0.83066	FALSE	18.8366	9.02191	1.062	0.057468	1	FALSE
Novel00418	0.57536	2.03393	0.78813	0.971593	9.74892	7.16535	0.44421	0.71657	1	FALSE	9.98447	4.98894	1.001	0.59528	1	FALSE	2.51664	9.54194	-1.9228	0.48231	1	FALSE	3.25964	17.2327	-2.4024	0.38975	1	FALSE	2.56838	6.61813	-1.3656	0.49944	1	FALSE	3.83018	5.60271	-0.54871	0.82575	1	FALSE
Novel00419	1.2647	2.39327	1.2007	3.14252	20.0902	38.4455	-0.93633	0.56839	1	FALSE	20.9802	11.4751	0.87052	0.72222	1	FALSE	9.85902	51.3769	-2.3816	0.25529	1	FALSE	12.7879	36.0655	-1.4958	0.65244	1	FALSE	10.1025	15.2009	-0.58945	0.64724	1	FALSE	8.81226	30.1204	-1.7732	0.22925	1	FALSE
Novel00420	1.37563	3.32291	2.71618	1.38765	23.5642	14.7669	0.67423	0.29054	1	FALSE	24.267	23.8651	0.024094	0.90207	1	FALSE	9.66339	19.6397	-1.0232	0.40319	1	FALSE	12.4041	41.8198	-1.7534	0.030097	0.62026	DOWN	9.78809	31.638	-1.6926	0.019947	0.56976	DOWN	18.4005	11.577	0.66848	0.25664	1	FALSE
Novel00421	18.1966	10.9943	8.98281	6.61056	96.2703	84.9338	0.18075	0.88842	1	FALSE	98.2419	103.184	-0.070809	0.86428	1	FALSE	163.727	111.486	0.55443	0.48309	1	FALSE	210.026	169.513	0.30917	0.60501	1	FALSE	165.529	136.803	0.27498	0.72229	1	FALSE	79.6785	66.805	0.25423	0.74336	1	FALSE
Novel00422	2.05267	1.14479	2.4471	0.804307	15.285	17.1693	-0.16772	1	1	FALSE	15.5887	42.0468	-1.4315	0.29363	1	FALSE	29.3043	22.6467	0.37181	0.56492	1	FALSE	37.6031	26.8959	0.48346	0.60069	1	FALSE	29.6724	55.773	-0.91045	0.35569	1	FALSE	32.8001	13.45	1.2861	0.31634	1	FALSE
Novel00423	41.9848	60.6946	49.2047	39.557	238.525	230.412	0.049929	0.89327	1	FALSE	245.008	245.256	-0.0014602	0.90108	1	FALSE	164.767	304.884	-0.88783	0.19846	1	FALSE	211.671	422.344	-0.9966	0.090316	0.9342	FALSE	166.938	325.135	-0.96173	0.089511	0.94053	FALSE	189.08	180.893	0.063854	0.81895	1	FALSE
Novel00424	0	0	0	0	0	0	NA	NA	NA	NA	0	0	NA	NA	NA	NA	0	0	NA	NA	NA	NA	0	0	NA	NA	NA	NA	0	0	NA	NA	NA	NA	0	0	NA	NA	NA	NA
Novel00425	2.34642	1.72735	1.01305	1.51404	29.3065	39.1458	-0.41764	0.64488	1	FALSE	30.1327	22.4553	0.42427	0.56296	1	FALSE	38.4757	51.8619	-0.43073	0.83775	1	FALSE	49.559	51.9281	-0.067368	0.83563	1	FALSE	39.0353	29.7755	0.39065	0.47649	1	FALSE	17.2907	30.6904	-0.82779	0.29352	1	FALSE
Novel00426	1.82491	2.90445	1.52651	5.13098	32.8222	84.9965	-1.3727	0.01427	1	DOWN	33.6631	22.5966	0.57506	0.50705	1	FALSE	20.5112	110.938	-2.4353	0.00034163	0.082775	DOWN	26.49	58.0311	-1.1314	0.09824	0.95064	FALSE	20.8846	29.9691	-0.52103	0.41087	1	FALSE	17.4774	66.7091	-1.9324	0.0029884	1	DOWN
Novel00427	73.8779	53.7237	43.8507	34.0027	562.986	535.582	0.071992	0.80154	1	FALSE	577.653	573.812	0.0096265	0.80523	1	FALSE	765.467	709.011	0.11053	0.6307	1	FALSE	982.432	995.998	-0.019786	0.85872	1	FALSE	774.314	760.705	0.025581	0.89746	1	FALSE	443.445	420.134	0.077904	0.6785	1	FALSE
Novel00428	0.985695	0.180955	0.344955	0.0585591	0.814553	0.391886	1.0556	0.90241	1	FALSE	0.81893	2.26187	-1.4657	0.66739	1	FALSE	4.87777	0.522418	3.2229	0.13646	1	FALSE	6.33021	1.41603	2.1604	0.20503	1	FALSE	4.99358	2.99776	0.73619	0.55425	1	FALSE	1.73559	0.31087	2.481	0.42678	1	FALSE
Novel00429	0.141656	1.06826	0.195926	0.506183	22.6974	17.4311	0.38086	0.6159	1	FALSE	22.9575	6.11216	1.9092	0.12688	1	FALSE	3.32827	22.9335	-2.7846	0.0014014	0.1788	DOWN	4.28138	39.6464	-3.211	0.0339	0.65321	DOWN	3.37487	8.10385	-1.2638	0.34164	1	FALSE	4.69919	13.697	-1.5434	0.055218	1	FALSE
Novel00430	1.18917	4.89269	1.31959	2.35172	30.0994	23.1521	0.37859	0.37888	1	FALSE	30.715	11.5843	1.4068	0.027862	1	UP	7.82633	30.7824	-1.9757	0.039921	0.79733	DOWN	10.0849	52.981	-2.3933	0.00065515	0.081636	DOWN	7.96056	15.3635	-0.94857	0.37935	1	FALSE	8.89952	18.173	-1.03	0.21157	1	FALSE
Novel00431	2.96292	22.7644	12.4015	21.7308	243.261	368.048	-0.59739	0.65623	1	FALSE	249.726	175.768	0.50667	0.42664	1	FALSE	32.4721	489.348	-3.9136	0.005065	0.32925	DOWN	41.9102	430.353	-3.3601	0.0037748	0.22108	DOWN	33.0721	233.01	-2.8167	1.2443e-05	0.0055161	DOWN	135.193	288.499	-1.0935	0.19583	1	FALSE
Novel00432	3.17244	0.573993	0.706878	0.535858	14.3304	19.9511	-0.47739	0.70931	1	FALSE	14.5832	24.9832	-0.77665	0.36074	1	FALSE	83.4436	26.5473	1.6522	0.00994	0.43979	UP	107.174	25.1713	2.0901	0.00089322	0.1011	UP	84.5006	33.1385	1.3505	0.028626	0.66673	UP	19.2423	15.7386	0.28997	0.75725	1	FALSE
Novel00433	58.3355	60.4536	49.5436	52.4101	1111.56	1438.68	-0.37215	0.57538	1	FALSE	1138.01	1177.46	-0.049173	0.87298	1	FALSE	1085.27	1902.97	-0.8102	0.22091	1	FALSE	1395.53	1962.83	-0.49213	0.37664	1	FALSE	1100.78	1561.12	-0.50405	0.34187	1	FALSE	908.014	1129.86	-0.31535	0.6697	1	FALSE
Novel00434	1.14287	3.25064	1.35973	2.75724	30.9781	39.4377	-0.34833	0.71675	1	FALSE	31.975	16.9047	0.91952	0.4576	1	FALSE	10.8042	52.2816	-2.2747	0.0047534	0.31863	DOWN	13.9438	55.0606	-1.9814	0.15021	1	FALSE	11.0041	22.4232	-1.027	0.17088	1	FALSE	13.0538	30.937	-1.2449	0.12475	1	FALSE
Novel00435	8.45549	20.7944	15.7325	9.75481	415.791	286.04	0.53964	0.43461	1	FALSE	426.219	393.161	0.11648	0.83015	1	FALSE	171.909	375.728	-1.128	0.041594	0.81182	DOWN	221.433	734.908	-1.7307	0.0014736	0.13133	DOWN	174.735	521.297	-1.5769	0.043839	0.77933	DOWN	304.969	224.656	0.44095	0.39618	1	FALSE
Novel00436	0.79876	2.32383	1.6583	1.55564	10.5592	10.1516	0.056789	1	1	FALSE	10.8695	9.19525	0.24132	0.8408	1	FALSE	3.45331	13.3884	-1.9549	0.059313	0.88595	FALSE	4.43514	18.7337	-2.0786	0.031791	0.63525	DOWN	3.49377	12.1842	-1.8022	0.11252	0.98114	FALSE	7.06551	7.969	-0.1736	0.84431	1	FALSE
Novel00437	2.07867	2.34447	2.01598	2.29731	51.8463	75.1105	-0.53477	0.41252	1	FALSE	53.008	58.4303	-0.14051	0.81668	1	FALSE	46.2242	99.1789	-1.1014	0.10146	0.99949	FALSE	59.4583	91.4728	-0.62146	0.43576	1	FALSE	46.917	77.4907	-0.72391	0.24566	1	FALSE	45.0307	58.9556	-0.38872	0.57667	1	FALSE
Novel00438	0.838307	3.26578	2.36469	0.9329	15.0402	6.07938	1.3068	0.43944	1	FALSE	15.3445	13.1534	0.22229	0.99773	1	FALSE	3.91897	8.09077	-1.0458	0.37542	1	FALSE	5.03894	26.4955	-2.3946	0.22553	1	FALSE	3.97925	17.4386	-2.1317	0.031412	0.6958	DOWN	10.2071	4.79043	1.0913	0.1807	1	FALSE
Novel00439	91.1914	134.827	107.631	63.9233	454.672	321.317	0.50083	0.31862	1	FALSE	466.746	448.45	0.057694	0.90265	1	FALSE	302.265	425.959	-0.4949	0.62702	1	FALSE	388.397	804.825	-1.0511	0.1136	0.9969	FALSE	306.278	594.464	-0.95675	0.072637	0.89076	FALSE	346.134	252.042	0.45767	0.2981	1	FALSE
Novel00440	26.5249	33.309	36.4803	18.3519	498.922	406.383	0.29597	0.53529	1	FALSE	512.828	664.879	-0.37462	0.27114	1	FALSE	398.547	538.924	-0.43533	0.6526	1	FALSE	510.822	884.072	-0.79134	0.26666	1	FALSE	403.104	881.429	-1.1287	0.025062	0.62242	DOWN	514.46	318.881	0.69004	0.12549	1	FALSE
Novel00441	1.91447	1.48454	1.84302	1.07416	6.82069	7.67364	-0.16999	1	1	FALSE	6.94451	11.4571	-0.7223	0.58004	1	FALSE	9.61806	10.1659	-0.079915	0.9751	1	FALSE	12.3024	11.9826	0.038005	0.85816	1	FALSE	9.70328	15.182	-0.64581	0.51883	1	FALSE	8.80111	6.03673	0.54392	0.61682	1	FALSE
Novel00442	68.1415	46.2279	47.7881	40.9722	340.282	446.058	-0.3905	0.49119	1	FALSE	348.444	451.73	-0.37454	0.43835	1	FALSE	491.426	588.292	-0.25956	0.75455	1	FALSE	630.63	600.98	0.069479	0.71733	1	FALSE	496.558	598.894	-0.27034	0.65722	1	FALSE	348.455	350.311	-0.007665	0.97195	1	FALSE
Novel00443	1.59763	1.23995	0.95329	0.804149	23.5296	22.2582	0.08014	0.97879	1	FALSE	24.0991	24.3458	-0.014691	1	1	FALSE	30.3834	29.1922	0.057699	1	1	FALSE	39.0759	41.5547	-0.088732	0.99233	1	FALSE	30.7915	32.287	-0.068418	1	1	FALSE	18.757	17.4966	0.10036	1	1	FALSE
Novel00444	129.073	172.295	101.657	106.578	1994.28	1955.21	0.028543	0.82816	1	FALSE	2030.9	1571.74	0.36975	0.37118	1	FALSE	1571.85	2572.09	-0.71048	0.25543	1	FALSE	2019.59	3504.87	-0.7953	0.079695	0.90108	FALSE	1592.32	2083.12	-0.38762	0.56643	1	FALSE	1209.51	1532.47	-0.34144	0.53792	1	FALSE
Novel00445	1.51729	1.93528	0.976549	1.37836	39.2161	39.594	-0.013835	0.73617	1	FALSE	40.3507	24.8675	0.69833	0.42457	1	FALSE	29.8003	51.7637	-0.79662	0.16547	1	FALSE	38.3354	69.5431	-0.85923	0.26755	1	FALSE	30.2193	32.9764	-0.12596	0.78302	1	FALSE	19.2186	31.0786	-0.69342	0.28667	1	FALSE
Novel00446	537.57	904.719	791.223	574.943	5138.79	4951.03	0.0537	0.79459	1	FALSE	5285.12	5547.63	-0.069936	0.77901	1	FALSE	3058.75	6558.68	-1.1005	0.1836	1	FALSE	3934.57	9108.25	-1.211	0.036973	0.68378	DOWN	3104.63	7352.05	-1.2437	0.02335	0.60648	DOWN	4275.96	3881	0.13982	0.63837	1	FALSE
Novel00447	14.4638	6.5683	8.29766	1.07089	13.485	3.51055	1.9416	0.27266	1	FALSE	14.0268	19.0894	-0.44458	0.49816	1	FALSE	27.8147	4.70292	2.5642	0.00073033	0.12993	UP	35.7547	24.1289	0.56737	0.29272	1	FALSE	28.1953	25.3067	0.15594	0.82667	1	FALSE	14.8571	2.73889	2.4395	0.10481	1	FALSE
Novel00448	2.12863	1.80678	0.963767	1.76013	34.5758	48.6165	-0.49168	0.31838	1	FALSE	35.5439	23.9589	0.56904	0.48177	1	FALSE	40.1446	63.7167	-0.66647	0.24744	1	FALSE	51.6719	61.258	-0.24552	0.87539	1	FALSE	40.7368	31.7743	0.35847	0.62816	1	FALSE	18.4902	38.1736	-1.0458	0.10553	1	FALSE
Novel00449	15.6222	16.0679	12.228	10.9887	373.501	382.011	-0.032499	0.99087	1	FALSE	382.627	360.646	0.085358	1	1	FALSE	361.458	504.2	-0.48017	0.5153	1	FALSE	464.798	659.895	-0.50563	0.42288	1	FALSE	366.418	478.109	-0.38385	0.44672	1	FALSE	278.396	299.771	-0.10672	0.96804	1	FALSE
Novel00450	0.620391	0.483827	0.693674	0.318138	14.9918	14.1148	0.086969	1	1	FALSE	15.2843	27.412	-0.84275	0.20118	1	FALSE	20.1625	18.6461	0.1128	0.98421	1	FALSE	25.7793	26.3769	-0.033061	0.85499	1	FALSE	20.3226	36.3441	-0.83863	0.21431	1	FALSE	21.2721	11.1384	0.93342	0.29232	1	FALSE
Novel00451	2933.56	3713.59	4070.62	3337.28	13992.1	18704.1	-0.41874	0.53557	1	FALSE	14390.8	19334.3	-0.42602	0.34737	1	FALSE	10942.2	24790.5	-1.1799	0.091783	0.97609	FALSE	14079.3	24802.2	-0.81689	0.18767	1	FALSE	11106.4	25631.6	-1.2065	0.031327	0.6958	DOWN	14902.7	14677.3	0.02199	0.8231	1	FALSE
Novel00452	6.44223	5.45341	4.58021	4.22502	121.693	137.185	-0.17287	0.72164	1	FALSE	124.984	128.049	-0.034955	0.8497	1	FALSE	141.762	181.041	-0.35285	0.61148	1	FALSE	182.252	215.464	-0.24151	0.84073	1	FALSE	143.693	169.735	-0.2403	0.68054	1	FALSE	98.7169	107.759	-0.12644	0.86839	1	FALSE
Novel00453	0.417099	1.41965	0.922957	0.697778	15.0317	10.9621	0.45548	0.6429	1	FALSE	15.4766	12.5443	0.30305	0.73431	1	FALSE	4.42684	14.4187	-1.7036	0.074667	0.93235	FALSE	5.73192	26.6655	-2.2179	0.01185	0.40853	DOWN	4.52779	16.6298	-1.8769	0.050441	0.80556	FALSE	9.64782	8.59357	0.16695	0.93265	1	FALSE
Novel00454	3.12949	6.22285	3.99018	2.09421	26.6563	14.6806	0.86057	0.31104	1	FALSE	27.4936	19.4829	0.49689	0.70332	1	FALSE	12.745	19.6712	-0.62615	1	1	FALSE	16.2644	47.3715	-1.5423	0.16001	1	FALSE	12.8056	25.8015	-1.0107	0.386	1	FALSE	15.0049	11.4535	0.38965	0.56785	1	FALSE
Novel00455	1.14661	0.705211	0.433479	0.303735	16.8685	12.1355	0.47509	0.6856	1	FALSE	16.9699	15.3858	0.14138	0.75629	1	FALSE	29.7383	15.8876	0.90443	0.61769	1	FALSE	38.0529	29.3276	0.37575	0.96027	1	FALSE	29.8958	20.398	0.55151	0.66937	1	FALSE	11.8568	9.52831	0.31543	0.8196	1	FALSE
Novel00456	14.5751	4.81587	3.94087	6.10191	82.8221	154.236	-0.89705	0.083346	1	FALSE	84.6831	91.8118	-0.11661	0.85759	1	FALSE	254.338	201.43	0.33647	0.77481	1	FALSE	327.058	146.091	1.1627	0.027728	0.60139	UP	257.941	121.784	1.0827	0.056697	0.83066	FALSE	70.7665	121.023	-0.77414	0.14375	1	FALSE
Novel00457	1.64839	0.383768	0.970695	0.299784	5.67381	6.59569	-0.21721	0.77292	1	FALSE	5.79851	18.0192	-1.6358	0.22532	1	FALSE	24.6845	8.60289	1.5207	0.5949	1	FALSE	32.2759	10.0041	1.6899	0.45649	1	FALSE	25.5172	23.8648	0.096586	0.88104	1	FALSE	13.8062	5.17048	1.4169	0.30393	1	FALSE
Novel00458	7.22832	5.97263	3.16848	3.76745	55.2683	52.6615	0.069703	0.83121	1	FALSE	56.8877	36.097	0.65624	0.49479	1	FALSE	64.6548	69.7187	-0.10879	0.84123	1	FALSE	83.3747	98.0257	-0.23355	0.97771	1	FALSE	65.7165	47.8583	0.45749	0.6133	1	FALSE	27.9507	41.2755	-0.5624	0.63043	1	FALSE
Novel00459	8.07302	6.04623	6.00353	4.81846	80.2838	98.0429	-0.2883	0.74618	1	FALSE	82.1773	103.157	-0.32803	0.55452	1	FALSE	110.013	129.61	-0.2365	0.8427	1	FALSE	141.546	141.71	-0.0016704	1	1	FALSE	111.643	136.74	-0.29254	0.5927	1	FALSE	79.5507	76.9444	0.048059	0.84315	1	FALSE
Novel00460	36.3378	31.3211	25.885	19.669	744.905	710.433	0.068358	0.72535	1	FALSE	762.242	782.361	-0.037586	0.8615	1	FALSE	870.981	942.91	-0.11448	0.88335	1	FALSE	1117.6	1314.88	-0.23453	0.7034	1	FALSE	881.116	1037.11	-0.23516	0.60985	1	FALSE	603.633	557.62	0.11439	0.65069	1	FALSE
Novel00461	0.829724	0.353384	0.604368	0.249364	3.04193	3.33618	-0.13321	1	1	FALSE	3.11508	6.23552	-1.0012	0.3131	1	FALSE	7.31846	4.43384	0.72298	0.47052	1	FALSE	9.39194	5.37297	0.8057	0.44911	1	FALSE	7.41203	8.2612	-0.15648	0.77191	1	FALSE	4.8192	2.61434	0.88235	0.34408	1	FALSE
Novel00462	31.1565	19.1485	14.8105	12.97	111.361	109.801	0.020352	1	1	FALSE	114.692	105.128	0.12561	0.89332	1	FALSE	175.316	145.614	0.26781	0.45907	1	FALSE	225.339	197.675	0.18897	0.48679	1	FALSE	177.75	139.389	0.35073	0.67934	1	FALSE	81.2338	86.148	-0.084737	0.87712	1	FALSE
Novel00463	0.736831	2.09819	1.07702	1.54585	7.96728	8.13992	-0.030927	1	1	FALSE	8.16964	4.66499	0.8084	0.95476	1	FALSE	2.82487	10.8547	-1.9421	0.13802	1	FALSE	3.59292	14.0976	-1.9722	0.3802	1	FALSE	2.8367	6.18915	-1.1255	0.48017	1	FALSE	3.65788	6.40793	-0.80885	0.8743	1	FALSE
Novel00464	22.2702	20.7861	21.8324	14.4602	87.6926	91.6784	-0.064125	1	1	FALSE	89.9801	115.813	-0.36412	0.44637	1	FALSE	93.9609	121.394	-0.36957	0.7424	1	FALSE	120.844	155.153	-0.36054	0.61374	1	FALSE	95.3441	153.525	-0.68726	0.2216	1	FALSE	89.2994	71.9009	0.31264	0.48762	1	FALSE
Novel00465	99.4105	56.4515	48.9399	57.969	570.834	858.567	-0.58886	0.22924	1	FALSE	585.813	634.33	-0.11479	0.75327	1	FALSE	999.128	1125.97	-0.17243	0.6972	1	FALSE	1290.11	1010.02	0.35311	0.37081	1	FALSE	1018.02	841.029	0.27554	0.61504	1	FALSE	489.014	673.521	-0.46185	0.38963	1	FALSE
Novel00466	7.05124	6.91909	5.75234	4.62045	60.8941	60.0738	0.019565	0.98107	1	FALSE	62.4374	65.1427	-0.061195	0.90994	1	FALSE	62.052	79.3642	-0.35501	0.66712	1	FALSE	80.0708	107.662	-0.42716	0.54847	1	FALSE	63.1747	86.3593	-0.451	0.51162	1	FALSE	50.1725	47.1856	0.088553	0.88583	1	FALSE
Novel00467	15.7867	14.5599	13.5173	7.21348	180.969	136.678	0.40496	0.37663	1	FALSE	185.206	207.095	-0.16116	0.63911	1	FALSE	199.575	181.205	0.13931	0.61342	1	FALSE	256.153	319.46	-0.31863	0.5653	1	FALSE	202.02	274.433	-0.44196	0.32528	1	FALSE	159.962	107.249	0.57676	0.21335	1	FALSE
Novel00468	2.80527	1.75235	3.56437	1.97755	29.6695	47.9372	-0.69217	0.26609	1	FALSE	30.5051	72.7891	-1.2547	0.014295	1	DOWN	47.0563	63.4274	-0.43072	0.55735	1	FALSE	60.4821	52.5912	0.20169	0.63982	1	FALSE	47.7422	96.496	-1.0152	0.045539	0.78418	DOWN	56.3169	37.6583	0.5806	0.25476	1	FALSE
Novel00469	14.4942	13.9901	12.4059	11.7848	59.4818	74.6363	-0.32743	0.55909	1	FALSE	60.901	67.1013	-0.13987	0.76392	1	FALSE	62.5496	98.1458	-0.64993	0.28245	1	FALSE	80.454	105.028	-0.38454	0.53036	1	FALSE	63.4501	88.9396	-0.4872	0.39448	1	FALSE	51.7606	58.5918	-0.17885	0.78492	1	FALSE
Novel00470	2.96519	2.25887	1.74061	1.76925	33.0998	38.2762	-0.20963	0.76675	1	FALSE	34.0239	32.5592	0.063486	1	1	FALSE	43.9174	50.6148	-0.20477	0.841	1	FALSE	56.5594	58.6364	-0.05203	1	1	FALSE	44.6382	43.1617	0.048525	0.96777	1	FALSE	25.0847	30.0655	-0.2613	0.75138	1	FALSE
Novel00471	25.2342	11.2139	18.2809	21.9265	180.486	523.403	-1.536	0.013092	1	DOWN	185.46	400.344	-1.1101	0.3326	1	FALSE	400.548	693.818	-0.79258	0.31273	1	FALSE	516.617	319.712	0.69232	0.11603	1	FALSE	407.652	531.122	-0.38171	0.80038	1	FALSE	307.719	410.758	-0.41668	0.58019	1	FALSE
Novel00472	0.737332	0.447683	0.393087	0.444248	11.1147	16.8927	-0.60393	0.45508	1	FALSE	11.3033	12.5469	-0.15059	0.98348	1	FALSE	19.0388	22.1766	-0.2201	0.74335	1	FALSE	24.5093	19.5141	0.32881	0.73481	1	FALSE	19.3228	16.6224	0.21718	0.77525	1	FALSE	9.6614	13.2633	-0.45714	0.52697	1	FALSE
Novel00473	1.65274	1.83601	1.29352	1.12464	47.5385	44.9776	0.079892	0.76146	1	FALSE	48.6579	44.1909	0.13893	0.91706	1	FALSE	44.077	59.5663	-0.43447	0.68117	1	FALSE	56.7244	83.9071	-0.56482	0.31889	1	FALSE	44.7472	58.5999	-0.3891	0.45675	1	FALSE	34.1368	35.2948	-0.048132	0.8942	1	FALSE
Novel00474	1.0234	1.27453	0.67008	0.801404	37.4665	35.9027	0.061508	0.77595	1	FALSE	38.3838	24.928	0.62273	0.33141	1	FALSE	29.8018	47.6917	-0.67834	0.56364	1	FALSE	38.3882	66.1872	-0.78589	0.25656	1	FALSE	30.2487	33.0327	-0.12702	0.98123	1	FALSE	19.1885	28.1932	-0.5551	0.5191	1	FALSE
Novel00475	0.818158	1.07163	0.561947	0.455872	20.0977	12.7773	0.65345	0.3794	1	FALSE	20.6585	13.5557	0.60784	0.53395	1	FALSE	15.2797	16.8947	-0.14496	1	1	FALSE	19.603	35.6062	-0.86105	0.25573	1	FALSE	15.4563	17.9776	-0.21801	0.71776	1	FALSE	10.4715	10.023	0.063158	0.85107	1	FALSE
Novel00476	6.65911	9.83707	8.11742	4.89536	171.209	130.662	0.38992	0.33217	1	FALSE	175.74	176.725	-0.0080653	0.82066	1	FALSE	117.411	173.984	-0.56739	0.7249	1	FALSE	150.499	302.968	-1.0094	0.071568	0.86516	FALSE	118.703	234.264	-0.98078	0.057642	0.83264	FALSE	136.484	102.502	0.41309	0.27781	1	FALSE
Novel00477	8.42495	7.60107	5.2937	5.89326	133.993	157.61	-0.2342	0.75344	1	FALSE	137.207	120.121	0.19187	0.90384	1	FALSE	150.285	207.943	-0.46848	0.52862	1	FALSE	193.356	236.618	-0.2913	0.64154	1	FALSE	152.476	159.275	-0.062931	0.75638	1	FALSE	92.8873	123.648	-0.41269	0.63612	1	FALSE
Novel00478	102.426	129.678	131.013	61.041	1706.4	1228.2	0.4744	0.2664	1	FALSE	1749.86	2141.95	-0.29169	0.54415	1	FALSE	1365.59	1633.85	-0.25876	0.99058	1	FALSE	1751.95	3016.99	-0.78415	0.15121	1	FALSE	1381.46	2838.21	-1.0388	0.05934	0.84332	FALSE	1650.68	964.079	0.77584	0.1103	1	FALSE
Novel00479	3.0712	3.36246	4.35285	3.42691	14.7927	21.6965	-0.55257	0.38717	1	FALSE	15.1976	23.9705	-0.65741	0.26745	1	FALSE	13.3571	28.5975	-1.0983	0.14698	1	FALSE	17.2353	26.1962	-0.604	0.51093	1	FALSE	13.5957	31.7764	-1.2248	0.0822	0.91541	FALSE	18.5093	17.0569	0.1179	0.86779	1	FALSE
Novel00480	8.54533	4.11264	3.57712	3.42784	53.6076	67.5135	-0.33274	0.68079	1	FALSE	54.9054	59.9301	-0.12633	0.80578	1	FALSE	111.316	89.2778	0.31828	0.46766	1	FALSE	143.207	94.6909	0.5968	0.22594	1	FALSE	112.901	79.448	0.50698	0.39031	1	FALSE	46.1962	52.977	-0.19759	0.85597	1	FALSE
Novel00481	5.28863	7.06348	7.93915	4.33633	101.035	93.3668	0.11387	0.73243	1	FALSE	103.579	141.32	-0.44823	0.26255	1	FALSE	76.7924	123.782	-0.68877	0.42789	1	FALSE	98.1167	178.624	-0.86435	0.1218	1	FALSE	77.3635	187.362	-1.2761	0.020493	0.57772	DOWN	109.378	73.2633	0.57817	0.19484	1	FALSE
Novel00482	23.2073	4.51573	4.03295	14.5832	63.629	287.693	-2.1768	0.063982	1	FALSE	65.2463	76.8656	-0.23644	0.82716	1	FALSE	319.147	372.671	-0.22368	0.5371	1	FALSE	411.809	112.549	1.8714	0.00068438	0.083563	UP	324.994	101.994	1.6719	0.0080847	0.38194	UP	59.1612	225.513	-1.9305	0.089303	1	FALSE
Novel00483	1.96128	2.67881	1.73515	1.77414	39.4826	38.4041	0.039958	1	1	FALSE	40.6228	31.2957	0.37633	0.86645	1	FALSE	28.4488	50.7521	-0.8351	0.28438	1	FALSE	36.5325	70.0131	-0.93845	0.18502	1	FALSE	28.8105	41.4954	-0.52636	0.27107	1	FALSE	24.2444	30.1315	-0.31362	0.87479	1	FALSE
Novel00484	2.73159	1.02406	1.57653	0.673046	3.9609	3.65254	0.11693	0.95012	1	FALSE	4.07084	7.50395	-0.88232	0.30989	1	FALSE	10.027	4.74065	1.0807	0.42235	1	FALSE	12.9333	7.01745	0.88207	0.21761	1	FALSE	10.1877	9.94744	0.034428	1	1	FALSE	5.79777	2.86594	1.0165	0.43127	1	FALSE
Novel00485	65.1918	69.7141	47.3576	38.7583	444.926	368.041	0.2737	0.58567	1	FALSE	456.835	380.138	0.26515	0.70001	1	FALSE	409.493	487.108	-0.2504	0.87167	1	FALSE	525.861	787.556	-0.5827	0.39158	1	FALSE	414.412	503.869	-0.28198	0.65139	1	FALSE	292.934	288.896	0.020027	0.87603	1	FALSE
Novel00486	8.82076	0.99937	0.2937	1.99439	2.99117	8.11443	-1.4398	0.28686	1	FALSE	3.06276	1.10521	1.4705	0.68238	1	FALSE	23.7493	10.4624	1.1827	0.553	1	FALSE	30.5028	5.28669	2.5285	0.081266	0.90412	FALSE	23.9894	1.46677	4.0317	0.047497	0.79464	UP	0.857863	6.35752	-2.8896	0.14431	1	FALSE
Novel00487	1.47571	0.762195	0.834455	1.50802	4.53038	13.0238	-1.5234	0.15401	1	FALSE	4.62557	5.90651	-0.35268	0.75691	1	FALSE	8.78429	17.2318	-0.97208	0.36306	1	FALSE	11.1649	7.98902	0.48288	0.8529	1	FALSE	8.80785	7.82964	0.16984	0.99115	1	FALSE	4.56419	10.21	-1.1616	0.28606	1	FALSE
Novel00488	111.673	110.161	105.488	72.229	300.803	290.206	0.051741	1	1	FALSE	308.808	357.774	-0.21234	0.53705	1	FALSE	304.277	382.545	-0.33024	0.61462	1	FALSE	391.07	532.461	-0.44525	0.49922	1	FALSE	308.573	474.288	-0.62015	0.20524	1	FALSE	276.192	227.635	0.27895	0.55224	1	FALSE
Novel00489	9.0434	2.73377	1.13127	4.9696	6.83313	19.1487	-1.4866	0.058844	1	FALSE	6.93498	3.98007	0.8011	0.45752	1	FALSE	23.4366	24.9491	-0.090225	0.77205	1	FALSE	30.2588	11.977	1.3371	0.075887	0.88075	FALSE	23.8558	5.28028	2.1757	0.015154	0.50504	UP	3.0756	15.0135	-2.2873	0.010427	1	DOWN
Novel00490	1.42786	1.82612	1.88837	0.868345	20.0104	14.1006	0.50499	0.45591	1	FALSE	20.5957	24.423	-0.2459	0.67546	1	FALSE	15.5155	18.7456	-0.27285	0.95875	1	FALSE	19.9336	35.4883	-0.83214	0.29364	1	FALSE	15.7189	32.348	-1.0412	0.26433	1	FALSE	18.8288	11.0773	0.76533	0.30324	1	FALSE
Novel00491	0.733711	0.521383	0.240422	0.288237	2.62635	2.20479	0.25241	0.95128	1	FALSE	2.63907	1.60644	0.71616	0.64041	1	FALSE	4.09202	2.90003	0.49674	0.92453	1	FALSE	5.27837	4.56347	0.20996	1	1	FALSE	4.16017	2.12727	0.96764	0.61598	1	FALSE	1.23916	1.74243	-0.49174	0.82467	1	FALSE
Novel00492	3.33074	29.308	14.0993	3.96537	502.222	96.3166	2.3825	0.12194	1	FALSE	513.236	290.295	0.8221	0.63178	1	FALSE	57.2264	127.423	-1.1549	0.058584	0.88186	FALSE	73.4002	885.866	-3.5932	0.039761	0.69807	DOWN	57.908	384.837	-2.7324	0.015599	0.51564	DOWN	225.248	75.8032	1.5712	0.081403	1	FALSE
Novel00493	66.9099	50.0687	46.6481	33.5345	296.186	297.008	-0.0040018	0.99918	1	FALSE	303.464	344.877	-0.18456	0.56043	1	FALSE	400.504	391.365	0.0333	0.91902	1	FALSE	514.374	523.317	-0.024869	1	1	FALSE	405.645	457.15	-0.17245	0.57785	1	FALSE	266.641	233.049	0.19427	0.61913	1	FALSE
Novel00494	1.51388	1.20444	0.90748	0.811061	22.8752	23.1056	-0.014457	0.95158	1	FALSE	23.5728	21.9297	0.10424	1	1	FALSE	28.2913	30.6506	-0.11555	0.89914	1	FALSE	36.5098	40.6135	-0.15368	1	1	FALSE	28.8163	29.0792	-0.013101	0.9972	1	FALSE	16.9063	18.1144	-0.099577	0.97833	1	FALSE
Novel00495	0.766663	0.0738635	0.127986	0.232826	0.592732	2.3769	-2.0036	0.19543	1	FALSE	0.613926	1.44964	-1.2396	0.79943	1	FALSE	5.68226	3.07074	0.88788	0.76593	1	FALSE	7.3635	1.05721	2.8001	0.034939	0.66377	UP	5.81249	1.92465	1.5946	0.24648	1	FALSE	1.11044	1.86911	-0.75122	0.55417	1	FALSE
Novel00496	1.88655	2.37993	5.06242	2.71427	4.02409	7.23748	-0.84682	0.59283	1	FALSE	4.11363	10.7927	-1.3916	0.15697	1	FALSE	3.27446	9.60999	-1.5533	0.29927	1	FALSE	4.19923	7.09816	-0.75732	0.4843	1	FALSE	3.31388	14.302	-2.1096	0.033322	0.71402	DOWN	8.2991	5.66517	0.55084	0.47523	1	FALSE
Novel00497	14.3574	12.0748	10.6928	9.18565	191.045	220.944	-0.20977	0.90677	1	FALSE	196.269	212.586	-0.11521	0.69413	1	FALSE	228.768	293.41	-0.35903	0.84053	1	FALSE	294.141	338.313	-0.20185	0.81408	1	FALSE	232.095	281.814	-0.28003	0.53099	1	FALSE	164.054	173.287	-0.07899	0.86043	1	FALSE
Novel00498	7.33244	5.41654	5.8951	4.00045	108.377	120.692	-0.15528	0.94387	1	FALSE	111.059	147.352	-0.40794	0.31094	1	FALSE	144.854	160.014	-0.1436	0.91616	1	FALSE	185.926	191.547	-0.042971	0.914	1	FALSE	146.537	195.363	-0.41489	0.34723	1	FALSE	113.972	94.678	0.26758	0.43397	1	FALSE
Novel00499	20.3056	9.18946	8.05722	9.38937	119.229	176.127	-0.56288	0.26323	1	FALSE	122.401	135.304	-0.14459	0.55705	1	FALSE	258.984	229.075	0.17705	1	1	FALSE	333.557	211.005	0.66066	0.13482	1	FALSE	262.912	179.475	0.5508	0.45489	1	FALSE	104.754	138.12	-0.39892	0.54697	1	FALSE
Novel00500	36.5612	14.2022	25.5667	7.28625	61.2693	47.1438	0.3781	0.64495	1	FALSE	62.6707	131.881	-1.0734	0.30788	1	FALSE	160.393	62.6788	1.3556	0.19947	1	FALSE	206.62	108.162	0.93378	0.41874	1	FALSE	163.289	174.902	-0.099115	0.63245	1	FALSE	102.719	36.9713	1.4742	0.20094	1	FALSE
Novel00501	4.31236	7.52712	5.48342	3.31265	145.154	96.2207	0.59317	0.24514	1	FALSE	148.499	136.061	0.12621	0.84942	1	FALSE	86.182	127.751	-0.56787	0.47605	1	FALSE	110.849	256.146	-1.2084	0.020862	0.53642	DOWN	87.5052	180.36	-1.0434	0.06301	0.85919	FALSE	104.888	75.6144	0.47212	0.35028	1	FALSE
Novel00502	5.09245	5.0993	3.07864	2.72767	38.4087	30.9713	0.3105	0.6899	1	FALSE	39.3987	30.0802	0.38934	0.51231	1	FALSE	39.3268	40.6774	-0.048717	0.906	1	FALSE	50.471	67.9173	-0.42832	0.48164	1	FALSE	39.8089	39.8703	-0.0022259	0.9636	1	FALSE	23.1394	24.2871	-0.069836	0.86284	1	FALSE
Novel00503	7.09674	6.69138	6.89617	6.02526	120.089	156.955	-0.38625	0.50747	1	FALSE	123.536	156.234	-0.33878	0.43629	1	FALSE	126.357	207.763	-0.71743	0.29792	1	FALSE	162.556	212.914	-0.38933	0.62959	1	FALSE	128.266	207.143	-0.69149	0.21238	1	FALSE	120.474	123.305	-0.033509	0.96071	1	FALSE
Novel00504	0.21404	1.59294	0.810023	1.12129	18.2314	19.745	-0.11506	0.96044	1	FALSE	18.793	12.146	0.62972	0.49447	1	FALSE	2.46283	26.3297	-3.4183	0.022224	0.61748	DOWN	3.17749	32.365	-3.3485	0.043006	0.72025	DOWN	2.50738	16.0977	-2.6826	0.050019	0.80433	FALSE	9.30626	15.4951	-0.73554	0.43782	1	FALSE
Novel00505	3.74886	1.45233	0.712451	2.64546	3.4705	9.78421	-1.4953	0.11542	1	FALSE	3.52243	2.21943	0.66638	0.75849	1	FALSE	9.32469	12.7531	-0.45172	0.5318	1	FALSE	12.0355	6.08441	0.98411	0.33907	1	FALSE	9.49549	2.94302	1.6899	0.21231	1	FALSE	1.7213	7.66309	-2.1544	0.05484	1	FALSE
Novel00506	11.8644	16.6969	11.9013	7.54968	308.121	199.534	0.62687	0.40239	1	FALSE	314.826	277.527	0.18192	0.7519	1	FALSE	219.677	264.176	-0.26611	0.66774	1	FALSE	282.167	543.297	-0.94519	0.18654	1	FALSE	222.498	367.837	-0.72527	0.21529	1	FALSE	213.792	157.132	0.44423	0.46875	1	FALSE
Novel00507	1.92972	0.923505	1.32816	1.09142	9.81813	16.4088	-0.74095	0.5324	1	FALSE	10.2212	15.8537	-0.63325	0.52159	1	FALSE	19.4563	21.8958	-0.17042	1	1	FALSE	24.9665	17.5821	0.50589	0.44524	1	FALSE	19.7054	20.9959	-0.091515	0.99608	1	FALSE	12.1739	12.8808	-0.081432	0.99662	1	FALSE
Novel00508	9.10199	4.25215	13.5747	3.37829	80.9491	101.064	-0.32018	0.68825	1	FALSE	82.5636	328.65	-1.993	0.32615	1	FALSE	185.201	132.874	0.47904	0.44194	1	FALSE	237.85	142.449	0.7396	0.2556	1	FALSE	187.71	435.983	-1.2158	0.38509	1	FALSE	257.103	79.213	1.6985	0.3709	1	FALSE
Novel00509	3.30957	2.54188	5.0613	2.27723	24.0303	31.5981	-0.39498	0.62574	1	FALSE	24.5667	59.3275	-1.272	0.046767	1	DOWN	32.6241	41.9573	-0.36298	0.66921	1	FALSE	41.904	42.3779	-0.016224	0.91388	1	FALSE	33.0711	78.6027	-1.249	0.067022	0.87085	FALSE	45.7684	24.8886	0.87886	0.17126	1	FALSE
Novel00510	0.638493	0.331833	0.238069	0.196808	2.99726	2.69666	0.15247	1	1	FALSE	3.04799	2.88386	0.079855	1	1	FALSE	6.24961	3.52511	0.8261	0.68174	1	FALSE	8.07421	5.26185	0.61775	0.71342	1	FALSE	6.38016	3.82299	0.73889	0.65113	1	FALSE	2.22331	2.11752	0.070333	1	1	FALSE
Novel00511	42.1027	24.2892	25.0736	30.2309	422.083	765.304	-0.85851	0.1011	1	FALSE	433.367	564.906	-0.38242	0.47077	1	FALSE	724.872	1005.46	-0.47206	0.391	1	FALSE	935.605	747.176	0.32445	0.39143	1	FALSE	738.377	749.059	-0.020722	0.93928	1	FALSE	434.831	600.476	-0.46565	0.36586	1	FALSE
Novel00512	2.13481	0.454048	1.1472	0.900954	5.17097	16.2066	-1.6481	0.14338	1	FALSE	5.25963	17.2184	-1.7109	0.05821	1	FALSE	26.4899	21.5922	0.29493	0.56395	1	FALSE	34.072	9.07663	1.9084	0.016505	0.48509	UP	26.8859	22.8111	0.23711	0.76909	1	FALSE	13.2557	12.7545	0.055613	0.87928	1	FALSE
Novel00513	5.43834	2.44751	2.28062	5.02289	53.7644	161.207	-1.5842	0.025848	1	DOWN	55.0163	65.8265	-0.25881	0.77017	1	FALSE	117.966	210.1	-0.83271	0.13707	1	FALSE	151.805	94.9089	0.67761	0.16222	1	FALSE	119.648	87.2725	0.4552	0.31888	1	FALSE	50.595	126.398	-1.3209	0.038926	1	DOWN
Novel00514	87.2908	90.9034	78.5209	51.304	1779.19	1500.29	0.24598	0.54894	1	FALSE	1822.93	1939.79	-0.089645	0.85811	1	FALSE	1767.97	1993.74	-0.17338	0.92614	1	FALSE	2265.72	3143.32	-0.47232	0.33123	1	FALSE	1787.5	2570.57	-0.52414	0.31283	1	FALSE	1494.31	1179.78	0.34096	0.46448	1	FALSE
Novel00515	3.14354	3.3419	1.37124	1.51905	29.0818	20.18	0.52719	0.33968	1	FALSE	29.6868	15.292	0.95705	0.14287	1	FALSE	27.5256	26.8364	0.036583	0.74517	1	FALSE	35.2767	51.2199	-0.53799	0.40562	1	FALSE	27.7712	20.2617	0.45483	0.46912	1	FALSE	11.7671	15.8678	-0.43133	0.66128	1	FALSE
Novel00516	28.5118	34.4673	24.1776	23.8845	111.248	117.968	-0.084617	0.96972	1	FALSE	113.922	100.159	0.18575	0.78518	1	FALSE	89.8867	155.542	-0.79113	0.32122	1	FALSE	115.396	196.467	-0.7677	0.24618	1	FALSE	90.8274	132.769	-0.54772	0.42224	1	FALSE	77.213	92.4657	-0.26007	0.75034	1	FALSE
Novel00517	1.45833	1.08321	0.947926	0.691155	8.18484	6.98418	0.22886	0.8414	1	FALSE	8.44071	9.03193	-0.09767	0.68286	1	FALSE	10.2771	8.97775	0.19501	0.86433	1	FALSE	13.2408	14.5415	-0.13518	0.851	1	FALSE	10.4255	11.9821	-0.20076	0.75858	1	FALSE	7.00034	5.48454	0.35205	0.93421	1	FALSE
Novel00518	4.61153	5.48009	8.02064	4.96837	38.0761	48.9862	-0.36349	0.44551	1	FALSE	39.1508	66.3008	-0.75999	0.21159	1	FALSE	31.5736	64.4505	-1.0295	0.096041	0.9902	FALSE	40.5391	67.4915	-0.73539	0.32985	1	FALSE	31.9802	87.834	-1.4576	0.049983	0.80433	DOWN	51.0435	38.4773	0.40772	0.58042	1	FALSE
Novel00519	4.67848	25.1016	11.8828	17.0047	461.482	485.725	-0.073867	0.89346	1	FALSE	474.946	293.186	0.69595	0.43491	1	FALSE	85.7985	645.888	-2.9123	0.022663	0.62198	DOWN	110.529	818.182	-2.888	0.024178	0.56902	DOWN	87.1461	388.859	-2.1577	0.0061069	0.34524	DOWN	225.876	380.856	-0.75371	0.3988	1	FALSE
Novel00520	0.633996	1.93234	1.52151	1.93231	7.78378	10.9354	-0.49047	0.49612	1	FALSE	8.02648	7.08117	0.18078	1	1	FALSE	2.43369	14.4333	-2.5682	0.012077	0.48021	DOWN	3.13416	13.8307	-2.1417	0.061809	0.81435	FALSE	2.47171	9.37958	-1.924	0.095855	0.95477	FALSE	5.45307	8.59074	-0.65571	0.49985	1	FALSE
Novel00521	0.654812	5.9321	2.31297	6.25046	24.8736	41.3177	-0.73214	0.7398	1	FALSE	25.6978	12.3721	1.0546	0.42798	1	FALSE	2.8482	55.2203	-4.2771	0.052838	0.85986	FALSE	3.63976	44.2408	-3.6035	0.058926	0.8045	FALSE	2.87341	16.4008	-2.5129	0.0072176	0.36313	DOWN	9.52153	32.3615	-1.765	0.25706	1	FALSE
Novel00522	165.053	120.76	107.175	102.467	484.916	601.683	-0.31127	0.44383	1	FALSE	496.618	554.938	-0.16019	0.66315	1	FALSE	667.458	787.414	-0.23845	0.5231	1	FALSE	859.176	856.518	0.0044701	0.91123	1	FALSE	677.727	735.82	-0.11865	0.74749	1	FALSE	428.414	472.206	-0.14041	0.75056	1	FALSE
Novel00523	29.029	19.855	15.0328	13.2627	153.937	152.612	0.012468	0.97586	1	FALSE	157.319	144.354	0.12408	0.8576	1	FALSE	226.51	201.329	0.17002	0.73363	1	FALSE	290.953	271.455	0.10007	0.80501	1	FALSE	229.406	191.271	0.26229	0.66174	1	FALSE	111.245	119.841	-0.10738	0.89263	1	FALSE
Novel00524	2.91162	1.35213	1.33614	1.31387	3.1202	4.78165	-0.61587	0.63131	1	FALSE	3.16053	4.12786	-0.38523	0.78369	1	FALSE	7.05366	6.17609	0.19168	1	1	FALSE	9.07891	5.45989	0.73365	0.56014	1	FALSE	7.15454	5.47343	0.38641	0.90313	1	FALSE	3.19874	3.73998	-0.22553	0.88489	1	FALSE
Novel00525	1.18865	0.218956	0.718961	0.967102	0.508926	3.82917	-2.9115	0.41179	1	FALSE	0.524113	2.42508	-2.2101	0.46315	1	FALSE	2.85146	5.1081	-0.84109	0.95976	1	FALSE	3.71319	0.902632	2.0405	0.37388	1	FALSE	2.93599	3.21723	-0.13197	1	1	FALSE	1.8563	2.98837	-0.68692	0.87101	1	FALSE
Novel00526	8.38438	18.4159	15.7344	5.4313	394.483	169.628	1.2176	0.11026	1	FALSE	403.903	409.813	-0.020955	0.70986	1	FALSE	181.701	224.814	-0.30717	0.6918	1	FALSE	233.508	696.815	-1.5773	0.067693	0.84263	FALSE	184.325	543.383	-1.5597	0.086288	0.92983	FALSE	318.256	133.314	1.2554	0.12683	1	FALSE
Novel00527	0.942474	1.21103	0.817425	0.477373	7.71006	5.49783	0.48788	0.45253	1	FALSE	7.83583	7.27782	0.10658	0.70671	1	FALSE	6.72509	7.34961	-0.12812	0.85384	1	FALSE	8.65043	13.5221	-0.64448	0.33155	1	FALSE	6.83043	9.64432	-0.4977	0.74536	1	FALSE	5.5825	4.29501	0.37825	0.63573	1	FALSE
Novel00528	4.88636	4.8994	5.09794	5.9556	29.3684	53.2839	-0.85944	0.19917	1	FALSE	30.0651	39.5953	-0.39724	0.53098	1	FALSE	29.5883	70.3458	-1.2494	0.074143	0.92919	FALSE	38.0802	51.8562	-0.44547	0.50947	1	FALSE	30.0379	52.494	-0.80537	0.23232	1	FALSE	30.5099	41.8348	-0.45543	0.51526	1	FALSE
Novel00529	5.22951	4.36992	4.43505	4.18278	43.3521	61.1796	-0.49695	0.45828	1	FALSE	44.4881	55.2971	-0.31378	0.48613	1	FALSE	52.677	80.9617	-0.62007	0.38276	1	FALSE	67.6855	76.704	-0.18046	0.81227	1	FALSE	53.4207	73.3072	-0.45656	0.35873	1	FALSE	42.6933	48.0536	-0.17063	0.92761	1	FALSE
Novel00530	26.856	22.8788	20.235	13.6433	352.505	313.556	0.16892	0.72482	1	FALSE	361.071	396.866	-0.13637	0.71315	1	FALSE	424.226	414.742	0.032618	0.89009	1	FALSE	544.331	622.65	-0.19394	0.71129	1	FALSE	429.358	526.072	-0.29308	0.49957	1	FALSE	306.3	246.366	0.31414	0.50697	1	FALSE
Novel00531	13.0719	21.9858	27.3453	7.91444	163.144	86.989	0.90724	0.098696	1	FALSE	166.813	247.46	-0.56897	0.3117	1	FALSE	101.515	115.655	-0.18814	0.88674	1	FALSE	130.23	287.781	-1.1439	0.022086	0.54983	DOWN	102.818	327.858	-1.673	0.044737	0.78076	DOWN	191.111	68.446	1.4814	0.046454	1	UP
Novel00532	5.16182	0.986104	0.626018	0.783287	15.1615	17.6032	-0.21543	0.69303	1	FALSE	15.5352	12.6227	0.29953	0.78502	1	FALSE	76.2432	23.1042	1.7225	0.14859	1	FALSE	98.3779	26.7904	1.8766	0.073152	0.87258	FALSE	77.4574	16.7398	2.2101	0.076628	0.90814	FALSE	9.73995	13.8237	-0.50516	0.50594	1	FALSE
Novel00533	420.78	486.487	406.828	271.476	1960.04	1666.97	0.23365	0.59629	1	FALSE	2006.3	2107.44	-0.070952	0.87146	1	FALSE	1713.27	2202.96	-0.36269	0.67507	1	FALSE	2196.34	3459.94	-0.65564	0.23036	1	FALSE	1730.4	2793.37	-0.6909	0.21848	1	FALSE	1624.85	1308.32	0.3126	0.51464	1	FALSE
Novel00534	33.3345	28.0517	18.554	15.389	232.755	190.814	0.28665	0.61886	1	FALSE	238.562	194.537	0.29432	0.68358	1	FALSE	265.979	251.555	0.080438	0.74695	1	FALSE	341.93	411.403	-0.26685	0.8812	1	FALSE	269.144	257.876	0.061701	0.86645	1	FALSE	150.051	149.68	0.0035745	0.92782	1	FALSE
Novel00535	9.44367	19.6519	13.056	8.00233	144.729	84.4215	0.77767	0.27331	1	FALSE	148.701	125.01	0.25037	0.74873	1	FALSE	68.8093	111.404	-0.69513	0.25537	1	FALSE	87.9117	256.391	-1.5442	0.086391	0.92514	FALSE	69.312	165.794	-1.2582	0.13285	1	FALSE	96.1902	66.3004	0.53687	0.41998	1	FALSE
Novel00536	0	0	0	0	0	0	NA	NA	NA	NA	0	0	NA	NA	NA	NA	0	0	NA	NA	NA	NA	0	0	NA	NA	NA	NA	0	0	NA	NA	NA	NA	0	0	NA	NA	NA	NA
Novel00537	82.8655	38.4425	40.0835	51.285	80.2793	161.177	-1.0055	0.08472	1	FALSE	82.1138	111.74	-0.44444	0.50816	1	FALSE	176.47	211.569	-0.26171	0.61707	1	FALSE	227.233	141.638	0.68196	0.19698	1	FALSE	179.257	148.162	0.27486	0.55929	1	FALSE	85.9946	126.418	-0.55588	0.30058	1	FALSE
Novel00538	3.45437	2.33368	1.60748	1.27072	24.3692	19.7717	0.30162	0.6204	1	FALSE	25.1277	20.9543	0.26203	0.9001	1	FALSE	35.177	26.3151	0.41874	0.33943	1	FALSE	45.1954	43.2972	0.061902	0.70958	1	FALSE	35.6627	27.7866	0.36003	0.67083	1	FALSE	16.1604	15.498	0.060389	0.7322	1	FALSE
Novel00539	6.12449	5.4651	5.7495	4.6638	71.1802	93.0738	-0.3869	0.6643	1	FALSE	73.0095	97.6169	-0.41905	0.42999	1	FALSE	81.5775	123.313	-0.59608	0.49401	1	FALSE	104.967	125.862	-0.26191	0.67214	1	FALSE	82.8232	129.429	-0.64405	0.25387	1	FALSE	75.2842	73.0177	0.0441	0.79623	1	FALSE
Novel00540	1.57542	1.04184	0.747237	1.56267	1.52678	3.16067	-1.0497	0.36749	1	FALSE	1.57234	1.29544	0.27947	1	1	FALSE	2.30285	4.11558	-0.83768	0.44011	1	FALSE	2.98391	2.7079	0.14003	0.94586	1	FALSE	2.35384	1.71466	0.45709	0.90048	1	FALSE	0.9953	2.49085	-1.3234	0.35424	1	FALSE
Novel00541	1.01362	0.881907	0.598779	1.00246	3.1202	5.54097	-0.8285	0.59595	1	FALSE	3.16053	2.88386	0.13216	0.94343	1	FALSE	3.75453	7.33388	-0.96594	0.48686	1	FALSE	4.84086	5.45989	-0.17361	0.84615	1	FALSE	3.81534	3.82299	-0.0028866	1	1	FALSE	2.22331	4.35677	-0.97055	0.48326	1	FALSE
Novel00542	0	0	0	0	0	0	NA	NA	NA	NA	0	0	NA	NA	NA	NA	0	0	NA	NA	NA	NA	0	0	NA	NA	NA	NA	0	0	NA	NA	NA	NA	0	0	NA	NA	NA	NA
Novel00543	3.46234	5.77987	5.5912	3.41735	81.5961	71.8742	0.18303	0.69005	1	FALSE	83.7394	99.4147	-0.24755	0.50951	1	FALSE	49.3873	95.3038	-0.94839	0.20276	1	FALSE	63.3912	144.368	-1.1874	0.042462	0.71651	DOWN	50.0018	131.8	-1.3983	0.01176	0.45521	DOWN	76.8206	56.452	0.44447	0.33708	1	FALSE
Novel00544	18.6114	10.9865	9.5806	17.8267	69.6618	164.684	-1.2413	0.018656	1	DOWN	71.5137	78.9864	-0.14339	0.86457	1	FALSE	117.899	214.979	-0.86664	0.11009	1	FALSE	152.515	123.278	0.30703	0.47574	1	FALSE	120.374	104.711	0.20111	0.61853	1	FALSE	60.7385	129.187	-1.0888	0.04055	1	DOWN
Novel00545	7.47908	4.52725	2.92652	2.87265	26.6947	24.9384	0.098184	1	1	FALSE	27.3467	21.0712	0.3761	0.75762	1	FALSE	41.8782	32.7185	0.35609	0.66209	1	FALSE	53.7699	47.1698	0.18893	0.63674	1	FALSE	42.304	27.9271	0.59913	0.56053	1	FALSE	16.2885	19.5552	-0.2637	0.7884	1	FALSE
Novel00546	1.45179	1.5813	1.28967	1.04524	11.0084	10.1238	0.12085	1	1	FALSE	11.3238	10.9739	0.045287	1	1	FALSE	9.62858	13.3538	-0.47186	0.62319	1	FALSE	12.4252	19.519	-0.65161	0.60686	1	FALSE	9.79427	14.5404	-0.57006	0.67925	1	FALSE	8.43096	7.96724	0.081617	1	1	FALSE
Novel00547	1.00702	2.81546	1.48281	1.9888	28.4969	29.5791	-0.053774	1	1	FALSE	29.4173	18.5226	0.66737	0.69482	1	FALSE	9.95166	39.3621	-1.9838	0.068111	0.91393	FALSE	12.8249	50.6722	-1.9822	0.061153	0.81221	FALSE	10.1231	24.5699	-1.2792	0.085925	0.92983	FALSE	14.3677	23.2136	-0.69214	0.63371	1	FALSE
Novel00548	0.783292	1.51375	0.772055	0.528178	9.35923	4.90372	0.93251	0.29736	1	FALSE	9.57984	6.20851	0.62575	0.60494	1	FALSE	4.96193	6.52351	-0.39475	0.8931	1	FALSE	6.38677	16.5206	-1.3711	0.10073	0.96017	FALSE	5.03802	8.23278	-0.70852	0.44196	1	FALSE	4.80247	3.85782	0.31599	0.69243	1	FALSE
Novel00549	8.24049	13.3319	11.3663	8.0984	193.026	170.983	0.17494	0.86448	1	FALSE	198.419	205.226	-0.048659	0.71059	1	FALSE	115.47	225.023	-0.96256	0.13434	1	FALSE	148.641	342.011	-1.2022	0.061996	0.81435	FALSE	117.136	272.087	-1.2159	0.03001	0.67753	DOWN	158.568	134.181	0.24091	0.61924	1	FALSE
Novel00550	26.2083	33.0541	50.6165	19.4886	411.354	359.94	0.19262	0.65762	1	FALSE	422.595	766.476	-0.85896	0.086048	1	FALSE	328.304	477.013	-0.539	0.53859	1	FALSE	420.856	728.591	-0.79178	0.26387	1	FALSE	332.145	1016.22	-1.6133	0.016533	0.53531	DOWN	593.869	282.358	1.0726	0.046876	1	UP
Novel00551	1.42697	2.1876	1.74013	1.08957	26.5395	19.3753	0.45392	0.55568	1	FALSE	27.3663	26.7619	0.032216	1	1	FALSE	16.7494	25.5959	-0.6118	0.5488	1	FALSE	21.5998	47.1486	-1.1262	0.21219	1	FALSE	17.0409	35.4774	-1.0579	0.22168	1	FALSE	20.5522	15.1913	0.43605	0.58831	1	FALSE
Novel00552	0.210549	0.817306	0.724134	1.50413	5.90117	15.3451	-1.3787	0.24411	1	FALSE	6.04788	6.94881	-0.20034	1	1	FALSE	1.61032	19.7773	-3.6184	0.052064	0.85851	FALSE	2.05854	10.4306	-2.3411	0.022944	0.55472	DOWN	1.62644	9.21276	-2.5019	0.066953	0.87063	FALSE	5.32749	12.0291	-1.175	0.27923	1	FALSE
Novel00553	0	2.27595	1.51148	2.8291	8.48093	15.8017	-0.89778	0.69689	1	FALSE	8.77724	7.19936	0.2859	0.96634	1	FALSE	0	21.2185	#NAME?	0.021996	0.6171	DOWN	0	15.1163	#NAME?	0.0032318	0.20725	DOWN	0	9.55168	#NAME?	0.001188	0.14184	DOWN	5.54591	12.3815	-1.1587	0.60365	1	FALSE
Novel00554	8.88354	10.1378	9.2912	6.02565	140.137	124.73	0.16803	0.67192	1	FALSE	143.815	160.719	-0.16032	0.65859	1	FALSE	122.243	165.438	-0.43654	0.6884	1	FALSE	157.04	247.956	-0.65895	0.29661	1	FALSE	123.828	213.038	-0.78278	0.15675	1	FALSE	123.993	97.9078	0.34077	0.43197	1	FALSE
Novel00555	13.3969	14.4295	13.3245	8.719	235.29	213.077	0.14307	0.76337	1	FALSE	241.145	273.231	-0.18022	0.49006	1	FALSE	220.383	281.449	-0.35286	0.64776	1	FALSE	282.797	415.841	-0.55627	0.33501	1	FALSE	222.993	362.29	-0.70015	0.1149	0.98838	FALSE	211.662	167.217	0.34004	0.38651	1	FALSE
Novel00556	42.591	33.0183	36.3994	25.1428	597.549	678.339	-0.18295	0.74157	1	FALSE	612.203	831.502	-0.44171	0.27516	1	FALSE	759.079	893.403	-0.23506	0.77692	1	FALSE	975.359	1055.84	-0.11439	0.99944	1	FALSE	768.522	1102.48	-0.52059	0.26181	1	FALSE	643.107	532.119	0.27331	0.51953	1	FALSE
Novel00557	16.6986	20.0322	22.2435	18.1678	201.083	265.796	-0.40253	0.40092	1	FALSE	206.644	290.268	-0.49024	0.35128	1	FALSE	167.696	349.402	-1.059	0.064903	0.90395	FALSE	216.102	356.194	-0.72095	0.2435	1	FALSE	170.563	384.907	-1.1742	0.049046	0.79883	DOWN	223.513	208.598	0.099635	0.94122	1	FALSE
Novel00558	1.74596	2.66014	2.8806	2.8145	32.6575	52.6081	-0.68787	0.38178	1	FALSE	33.5156	46.5146	-0.47285	0.5192	1	FALSE	21.5974	69.7479	-1.6913	0.028187	0.68711	DOWN	27.7363	57.7779	-1.0587	0.10503	0.97403	FALSE	21.8726	61.6683	-1.4954	0.040037	0.76645	DOWN	35.7515	41.2698	-0.20708	0.81056	1	FALSE
Novel00559	0.563964	0.350518	0.119999	0.178536	3.47603	2.62453	0.40538	0.86812	1	FALSE	3.5668	1.58843	1.167	0.56993	1	FALSE	5.46132	3.45706	0.65971	0.63851	1	FALSE	7.09931	6.15207	0.20661	0.81715	1	FALSE	5.61038	2.10832	1.412	0.48441	1	FALSE	1.22801	2.05506	-0.74286	0.8209	1	FALSE
Novel00560	1.72969	2.48624	2.04276	1.28321	23.8188	19.1344	0.31593	0.47262	1	FALSE	24.4895	24.4358	0.0031683	0.99014	1	FALSE	16.5059	25.5047	-0.62778	0.80408	1	FALSE	21.1913	42.2028	-0.99387	0.17268	1	FALSE	16.7053	32.3817	-0.95487	0.21152	1	FALSE	18.8128	14.999	0.32685	0.48003	1	FALSE
Novel00561	1.68381	2.34717	1.68604	1.48772	52.66	50.38	0.063857	0.74963	1	FALSE	54.0748	46.8717	0.20624	0.97201	1	FALSE	37.9164	67.01	-0.82155	0.46885	1	FALSE	48.7398	93.2308	-0.93571	0.13507	1	FALSE	38.4664	62.1413	-0.69196	0.17825	1	FALSE	36.2386	39.5214	-0.1251	0.85645	1	FALSE
Novel00562	1.94011	4.9127	3.66205	2.04195	128.989	79.499	0.69823	0.22844	1	FALSE	132.454	121.468	0.12492	0.96612	1	FALSE	50.459	105.239	-1.0605	0.15416	1	FALSE	65.0626	228.329	-1.8112	0.0024349	0.177	DOWN	51.3155	161.054	-1.6501	0.0039444	0.27574	DOWN	93.9025	62.4323	0.58887	0.2377	1	FALSE
Novel00563	2.02889	2.70932	2.66685	1.59059	37.7586	33.5049	0.17243	0.69351	1	FALSE	38.8064	45.8	-0.23905	0.57673	1	FALSE	28.1572	44.4253	-0.65788	0.53342	1	FALSE	36.2862	66.8911	-0.8824	0.19897	1	FALSE	28.6359	60.7025	-1.0839	0.080144	0.91541	FALSE	35.334	26.2694	0.42767	0.37969	1	FALSE
Novel00564	34.6593	38.8549	32.9117	25.9518	346.391	346.186	0.00085265	1	1	FALSE	354.864	367.834	-0.051789	0.80729	1	FALSE	309.544	456.367	-0.56005	0.40071	1	FALSE	398.114	612.008	-0.62037	0.29238	1	FALSE	313.95	487.553	-0.63502	0.22191	1	FALSE	283.896	271.588	0.063941	0.82453	1	FALSE
Novel00565	12.5809	12.8457	11.5515	18.0331	275.395	572.11	-1.0548	0.3224	1	FALSE	281.599	334.074	-0.24652	0.90014	1	FALSE	265.135	761.409	-1.5219	0.13505	1	FALSE	341.047	486.05	-0.51113	0.7124	1	FALSE	269.062	443.17	-0.71992	0.60357	1	FALSE	256.567	449.135	-0.80781	0.35078	1	FALSE
Novel00566	6.26491	6.65219	5.71491	4.16368	233.248	215.284	0.11562	0.8669	1	FALSE	239.58	254.575	-0.087587	0.76611	1	FALSE	214.342	283.992	-0.40593	0.61395	1	FALSE	276.265	413.023	-0.58017	0.43653	1	FALSE	217.82	337.526	-0.63186	0.28872	1	FALSE	196.286	168.911	0.21669	0.6644	1	FALSE
Novel00567	3.25545	2.78948	2.73686	1.15219	48.0423	31.6091	0.60397	0.40863	1	FALSE	49.595	57.067	-0.20246	0.63951	1	FALSE	54.3789	42.2267	0.36489	0.46406	1	FALSE	69.5083	85.4174	-0.29734	0.91709	1	FALSE	54.752	75.6192	-0.46584	0.48898	1	FALSE	43.9421	24.7111	0.83044	0.15132	1	FALSE
Novel00568	47.816	166.083	81.6623	57.7646	667.333	345.554	0.94949	0.13799	1	FALSE	683.878	415.205	0.71992	0.28397	1	FALSE	193.281	452.327	-1.2267	0.027168	0.67672	DOWN	248.124	1179.3	-2.2488	4.5115e-05	0.015808	DOWN	195.622	550.479	-1.4926	0.004659	0.29987	DOWN	321.051	270.879	0.24515	0.64638	1	FALSE
Novel00569	4.95889	4.00277	4.02792	6.93708	41.5604	104.874	-1.3354	0.020609	1	DOWN	42.5655	55.8547	-0.392	0.56854	1	FALSE	51.5352	137.146	-1.4121	0.012741	0.49054	DOWN	66.2756	73.4294	-0.14788	0.89221	1	FALSE	52.2978	74.1051	-0.50282	0.47961	1	FALSE	43.0932	82.2195	-0.93202	0.11403	1	FALSE
Novel00570	2.87273	2.7198	2.21133	2.5785	41.8699	57.2562	-0.45152	0.40757	1	FALSE	43.1916	43.0227	0.0056507	0.84275	1	FALSE	42.9118	75.5408	-0.81588	0.2499	1	FALSE	55.2676	74.4008	-0.42888	0.74424	1	FALSE	43.5875	57.0495	-0.3883	0.54144	1	FALSE	33.1843	44.9491	-0.43779	0.54501	1	FALSE
Novel00571	27.8162	22.5067	18.029	20.9361	211.844	300.596	-0.50482	0.34521	1	FALSE	215.605	218.929	-0.022068	0.82154	1	FALSE	267.934	393.302	-0.55376	0.28127	1	FALSE	345.374	372.141	-0.10769	0.79524	1	FALSE	272.107	290.204	-0.092894	0.72096	1	FALSE	169.608	235.975	-0.47643	0.46245	1	FALSE
Novel00572	0.741413	1.09097	0.87083	1.23095	12.8313	20.6974	-0.68979	0.33299	1	FALSE	13.2327	12.5533	0.076038	1	1	FALSE	8.27012	27.3977	-1.7281	0.052075	0.85851	FALSE	10.6947	22.8017	-1.0922	0.36403	1	FALSE	8.43877	16.6393	-0.97949	0.32988	1	FALSE	9.6534	16.2467	-0.75104	0.35513	1	FALSE
Novel00573	17.9529	10.5762	9.40452	5.80692	257.808	213.634	0.27116	0.54358	1	FALSE	264.41	286.6	-0.11626	0.68355	1	FALSE	441.143	282.993	0.64048	0.18257	1	FALSE	565.954	455.903	0.31196	0.48144	1	FALSE	446.294	379.893	0.2324	0.80776	1	FALSE	221.315	167.634	0.40078	0.35568	1	FALSE
Novel00574	0.782221	1.51604	0.823498	1.5755	16.5701	24.6862	-0.57512	0.35323	1	FALSE	17.0785	11.7835	0.53541	0.51234	1	FALSE	8.65416	32.5915	-1.913	0.010614	0.45203	DOWN	11.165	29.4163	-1.3976	0.19377	1	FALSE	8.81619	15.6209	-0.82525	0.45676	1	FALSE	9.04253	19.42	-1.1027	0.10582	1	FALSE
Novel00575	87.7858	51.38	42.4646	29.0985	982.437	813.904	0.27151	0.79583	1	FALSE	1007.88	1024.28	-0.023278	0.76104	1	FALSE	1664.41	1065.48	0.64351	0.32674	1	FALSE	2142.58	1737.91	0.302	0.42776	1	FALSE	1689.87	1358.1	0.31533	0.69044	1	FALSE	791.546	638.22	0.31062	0.59135	1	FALSE
Novel00576	46.1887	39.0601	30.384	39.7158	415.547	599.963	-0.52986	0.25896	1	FALSE	426.134	438.353	-0.040784	1	1	FALSE	493.502	790.012	-0.67882	0.1843	1	FALSE	636.365	734.821	-0.20754	0.79879	1	FALSE	502.246	581.434	-0.21122	0.90961	1	FALSE	336.938	472.099	-0.48661	0.29804	1	FALSE
Novel00577	14.9299	9.06765	4.05785	4.02964	41.8022	29.206	0.51731	0.35993	1	FALSE	42.5488	24.3958	0.80248	0.24145	1	FALSE	71.1341	38.4808	0.8864	0.1451	1	FALSE	91.2587	73.4362	0.31347	0.65816	1	FALSE	71.8698	32.3369	1.1522	0.098863	0.96036	FALSE	18.8676	22.913	-0.28025	0.83076	1	FALSE
Novel00578	0.984192	0.588032	0.503844	0.412805	13.1658	14.2017	-0.10928	0.94526	1	FALSE	13.4224	15.2534	-0.18449	0.94546	1	FALSE	21.3989	18.8974	0.17935	0.53239	1	FALSE	27.4618	23.1749	0.24486	0.71857	1	FALSE	21.6181	20.2312	0.095657	0.76889	1	FALSE	11.7313	11.1405	0.074545	0.85456	1	FALSE
Novel00579	8.17231	7.69713	6.39503	5.75614	88.8275	102.247	-0.20298	1	1	FALSE	91.4938	92.389	-0.014047	0.83417	1	FALSE	95.4625	136.387	-0.5147	0.85686	1	FALSE	122.653	157.631	-0.36197	0.67455	1	FALSE	96.8228	122.474	-0.33906	0.47971	1	FALSE	71.2548	80.1574	-0.16985	0.90275	1	FALSE
Novel00580	7.58544	7.61178	6.65391	4.46669	343.685	296.547	0.21282	0.77678	1	FALSE	351.99	380.094	-0.11082	0.65216	1	FALSE	345.331	390.406	-0.17699	0.73324	1	FALSE	444.077	607.068	-0.45105	0.44135	1	FALSE	350.247	503.933	-0.52486	0.23968	1	FALSE	293.92	232.914	0.33563	0.50003	1	FALSE
Novel00581	4.21791	4.78273	4.69207	4.01234	56.3864	70.1067	-0.31421	0.69043	1	FALSE	57.9301	70.5236	-0.28379	0.57305	1	FALSE	49.0658	93.0088	-0.92265	0.25558	1	FALSE	63.1053	99.8509	-0.66201	0.35737	1	FALSE	49.7432	93.4926	-0.91035	0.15775	1	FALSE	54.3523	55.0801	-0.019189	0.92308	1	FALSE
Novel00582	4.34846	4.91663	4.87672	2.66282	30.8822	24.3965	0.3401	0.64422	1	FALSE	31.7061	38.8036	-0.29143	0.51937	1	FALSE	27.6908	32.2701	-0.2208	0.78537	1	FALSE	35.4711	54.6621	-0.6239	0.33576	1	FALSE	27.9834	51.4497	-0.87859	0.12653	1	FALSE	29.965	19.1713	0.64433	0.29262	1	FALSE
Novel00583	3.7106	2.59149	2.57125	2.52253	31.2647	45.6182	-0.54507	0.49533	1	FALSE	32.1446	38.4233	-0.25741	0.64656	1	FALSE	44.8049	60.5242	-0.43386	0.7096	1	FALSE	57.4703	55.4033	0.052843	0.81917	1	FALSE	45.3308	50.9193	-0.16772	0.81671	1	FALSE	29.5791	35.7906	-0.275	0.80868	1	FALSE
Novel00584	0.417089	0.563497	1.37621	0.0682594	2.93406	0.638384	2.2004	0.20175	1	FALSE	3.00519	9.52415	-1.6641	0.069678	1	FALSE	2.29245	0.859548	1.4152	0.51132	1	FALSE	2.92202	5.18114	-0.8263	0.48509	1	FALSE	2.30368	12.6331	-2.4552	0.0088704	0.40626	DOWN	7.37606	0.497884	3.889	0.0023327	1	UP
Novel00585	1.14296	0.707834	0.791334	0.578604	3.61959	4.53968	-0.32677	0.99247	1	FALSE	3.72635	4.96451	-0.41389	0.66684	1	FALSE	5.60644	6.0357	-0.10644	0.89986	1	FALSE	7.22648	6.42398	0.16983	0.76328	1	FALSE	5.7034	6.58233	-0.20678	0.89171	1	FALSE	3.82704	3.54871	0.10893	0.82352	1	FALSE
Novel00586	4.88345	3.02098	3.53543	3.37586	71.1516	119.104	-0.74326	0.25498	1	FALSE	72.9259	107.57	-0.56078	0.31925	1	FALSE	117.269	157.495	-0.42549	0.57764	1	FALSE	151.128	125.753	0.26518	0.59277	1	FALSE	119.301	142.612	-0.25749	0.65157	1	FALSE	82.8859	93.5002	-0.17384	0.84603	1	FALSE
Novel00587	0.713361	0.165057	0.635031	0.186004	1.36261	2.52455	-0.88965	0.80531	1	FALSE	1.36577	7.71207	-2.4974	0.14293	1	FALSE	7.06838	3.3544	1.0753	0.44155	1	FALSE	9.08442	2.36213	1.9433	0.20331	1	FALSE	7.17423	10.2316	-0.51214	0.44494	1	FALSE	6.0019	1.99084	1.592	0.21829	1	FALSE
Novel00588	9.63669	4.5413	4.47894	4.91789	52.1184	82.6825	-0.66579	0.18611	1	FALSE	53.2254	67.8641	-0.35053	0.43346	1	FALSE	113.514	107.998	0.071861	0.84628	1	FALSE	146.661	91.8297	0.67545	0.22649	1	FALSE	115.742	90.0278	0.36247	0.86971	1	FALSE	52.6571	64.9575	-0.30287	0.68291	1	FALSE
Novel00589	68.4743	25.953	37.4527	15.1513	187.902	165.856	0.18005	0.73191	1	FALSE	192.532	328.88	-0.77246	0.31313	1	FALSE	499.508	220.624	1.1789	0.2193	1	FALSE	644.319	332.18	0.95581	0.36189	1	FALSE	509.217	436.201	0.22329	0.86295	1	FALSE	255.67	129.965	0.97616	0.20274	1	FALSE
Novel00590	4.9337	0.836222	2.02241	0.687307	8.38686	10.004	-0.25437	0.72837	1	FALSE	8.55958	24.3069	-1.5058	0.3109	1	FALSE	51.3089	13.1048	1.9691	0.22205	1	FALSE	65.8894	14.778	2.1566	0.15005	1	FALSE	52.0633	32.2379	0.69151	0.9453	1	FALSE	18.9717	7.84728	1.2736	0.38699	1	FALSE
Novel00591	0.355347	0.120246	0.104331	0.107647	0.54806	0.95701	-0.8042	1	1	FALSE	0.546838	0.794214	-0.53842	1	1	FALSE	2.02943	1.26473	0.68225	0.84154	1	FALSE	2.62955	0.946092	1.4748	0.74032	1	FALSE	2.07934	1.05416	0.98003	0.8665	1	FALSE	0.614005	0.747358	-0.28355	1	1	FALSE
Novel00592	1.15631	1.77149	0.57168	0.644817	9.51096	5.14908	0.88528	0.42469	1	FALSE	9.79593	3.98908	1.2961	0.33688	1	FALSE	6.21021	6.81146	-0.13332	1	1	FALSE	8.02988	16.8719	-1.0712	0.41815	1	FALSE	6.33515	5.28976	0.26018	0.93081	1	FALSE	3.08117	4.0459	-0.39298	0.87308	1	FALSE
Novel00593	10.7394	15.843	12.1249	7.14829	132.419	89.1276	0.57117	0.32063	1	FALSE	135.556	127.263	0.091074	0.90775	1	FALSE	91.3107	117.821	-0.36774	0.61423	1	FALSE	117.048	233.787	-0.9981	0.068841	0.84959	FALSE	92.2718	168.641	-0.87	0.1326	1	FALSE	98.0881	70.0276	0.48615	0.39296	1	FALSE
Novel00594	2.76453	5.10393	2.29226	1.21441	16.1322	7.65948	1.0746	0.39204	1	FALSE	16.1964	9.99205	0.69682	0.59396	1	FALSE	10.172	10.2654	-0.01318	0.72743	1	FALSE	12.9996	27.9985	-1.1069	0.37267	1	FALSE	10.2399	13.231	-0.36972	0.76045	1	FALSE	7.6931	5.97567	0.36446	0.61677	1	FALSE
Novel00595	6.7809	6.07991	7.58825	3.33468	49.1446	42.5621	0.20747	0.46445	1	FALSE	50.2566	78.6414	-0.64598	0.17241	1	FALSE	56.453	56.7081	-0.0065038	0.71162	1	FALSE	72.4917	86.6976	-0.25818	0.61841	1	FALSE	57.1988	104.286	-0.86649	0.070996	0.88461	FALSE	60.9031	33.3597	0.86841	0.076935	1	FALSE
Novel00596	4.72847	3.03024	2.99139	2.24491	11.5102	12.8914	-0.1635	0.82422	1	FALSE	11.6732	15.4552	-0.4049	0.81715	1	FALSE	18.7896	16.8978	0.1531	1	1	FALSE	24.1652	20.1572	0.26163	0.84148	1	FALSE	19.0291	20.4812	-0.10609	1	1	FALSE	11.8879	10.1483	0.22825	0.99561	1	FALSE
Novel00597	145.576	113.023	125.754	107.987	276.057	394.36	-0.51455	0.4417	1	FALSE	283.396	388.022	-0.45332	0.31654	1	FALSE	352.649	522.078	-0.56604	0.50202	1	FALSE	453.847	488.603	-0.10646	1	1	FALSE	357.975	514.433	-0.52313	0.31742	1	FALSE	299.395	309.386	-0.047357	0.90103	1	FALSE
Novel00598	0.791035	1.0014	0.470401	0.34588	7.95939	4.43744	0.84293	0.35474	1	FALSE	8.03396	5.44772	0.56046	0.44593	1	FALSE	6.81921	5.83467	0.22495	0.91951	1	FALSE	8.7403	13.8816	-0.66742	0.3571	1	FALSE	6.8805	7.22389	-0.070261	1	1	FALSE	4.19719	3.48662	0.26759	0.93639	1	FALSE
Novel00599	1.42196	2.20804	1.91836	0.615678	4.20124	1.98728	1.08	0.3118	1	FALSE	4.25155	4.68052	-0.13868	1	1	FALSE	2.8308	2.64669	0.097018	0.87147	1	FALSE	3.6503	7.34587	-1.0089	0.30172	1	FALSE	2.8765	6.19815	-1.1075	0.46176	1	FALSE	3.59991	1.55611	1.21	0.34408	1	FALSE
Novel00600	19.1452	5.34579	3.07019	6.28135	21.4781	37.2057	-0.79266	0.30184	1	FALSE	21.8304	16.3368	0.41822	0.52246	1	FALSE	79.8579	48.2011	0.72837	0.52844	1	FALSE	102.69	37.6928	1.4459	0.018695	0.50594	UP	80.9374	21.6548	1.9021	0.003814	0.26764	UP	12.5996	29.2201	-1.2136	0.16563	1	FALSE
Novel00601	41.1577	9.99665	9.67204	11.4989	40.3375	69.9781	-0.79478	0.26035	1	FALSE	41.1375	53.3335	-0.37459	0.68319	1	FALSE	167.926	90.998	0.88392	0.23837	1	FALSE	216.586	70.994	1.6092	0.0034505	0.21443	UP	170.737	70.7242	1.2715	0.019317	0.56218	UP	41.0226	54.829	-0.41852	0.43316	1	FALSE
Novel00602	2.26757	1.17371	0.981984	0.748738	9.61146	8.85043	0.11901	0.89827	1	FALSE	9.81015	9.9405	-0.019043	0.80707	1	FALSE	18.1527	11.7823	0.62356	0.36059	1	FALSE	23.3425	16.9359	0.46287	0.47215	1	FALSE	18.3958	13.1841	0.48058	0.833	1	FALSE	7.72878	6.96828	0.14944	0.68105	1	FALSE
Novel00603	3.95648	2.8333	2.11353	2.49588	31.9404	41.0962	-0.36362	0.50185	1	FALSE	32.8874	30.7086	0.098895	0.90895	1	FALSE	44.9006	54.0805	-0.26837	0.64882	1	FALSE	57.7677	56.6635	0.027843	0.84602	1	FALSE	45.5961	40.7124	0.16344	0.75812	1	FALSE	23.6191	32.2532	-0.44949	0.45123	1	FALSE
Novel00604	3.26187	2.24328	2.40012	2.63864	34.4549	61.0502	-0.82529	0.28159	1	FALSE	35.5027	45.7281	-0.36515	0.46874	1	FALSE	49.8705	81.0089	-0.6999	0.47943	1	FALSE	64.0454	61.1643	0.066406	0.74804	1	FALSE	50.525	60.6094	-0.26254	0.66296	1	FALSE	35.2338	47.8683	-0.44211	0.65161	1	FALSE
Novel00605	7.77075	5.86988	2.75665	5.72998	19.4301	37.2546	-0.93913	0.95564	1	FALSE	19.4357	12.858	0.59604	0.63415	1	FALSE	31.2672	49.86	-0.67323	0.94509	1	FALSE	39.9785	33.6136	0.25018	0.81774	1	FALSE	31.522	17.0177	0.88933	0.37374	1	FALSE	9.84972	29.1278	-1.5642	0.46157	1	FALSE
Novel00606	0.439891	2.34069	11.3534	4.82815	17.5623	54.3924	-1.6309	0.13689	1	FALSE	17.9762	121.411	-2.7557	0.044722	1	DOWN	3.58861	72.2642	-4.3318	0.0028799	0.23638	DOWN	4.5899	30.9875	-2.7552	0.033537	0.64932	DOWN	3.622	161.127	-5.4753	0.0018386	0.17973	DOWN	93.9381	42.8676	1.1318	0.24815	1	FALSE
Novel00607	1.28288	8.50555	30.7803	18.7425	19.7435	65.425	-1.7285	0.098538	1	FALSE	20.0749	105.659	-2.3959	0.089851	1	FALSE	3.24666	85.5067	-4.719	0.0012235	0.16675	DOWN	4.14788	34.6366	-3.0618	0.05171	0.7698	FALSE	3.26681	140.228	-5.4237	0.0034988	0.2528	DOWN	81.8392	51.553	0.66673	0.58282	1	FALSE
Novel00608	19.4134	13.3267	13.5548	8.44643	91.6563	87.7516	0.062808	0.85794	1	FALSE	93.8544	117.894	-0.329	0.5353	1	FALSE	129.651	115.826	0.16267	0.60184	1	FALSE	166.423	161.888	0.039856	0.73933	1	FALSE	131.026	156.267	-0.25416	0.7499	1	FALSE	90.8476	68.7997	0.40105	0.45615	1	FALSE
Novel00609	28.4402	3.5667	2.90204	0.333744	30.7729	4.11655	2.9022	0.0052625	1	UP	31.2571	32.4058	-0.052073	0.77584	1	FALSE	252.621	5.33112	5.5664	0.029519	0.6985	UP	328.789	53.98	2.6067	0.15924	1	FALSE	259.581	42.9821	2.5944	0.23606	1	FALSE	25.2405	3.23927	2.962	0.12034	1	FALSE
Novel00610	17.6977	12.3053	16.9618	9.84506	169.505	203.934	-0.26678	0.69217	1	FALSE	173.84	292.574	-0.75104	0.11312	1	FALSE	249.158	269.198	-0.11161	0.91969	1	FALSE	319.99	299.724	0.094394	0.82912	1	FALSE	252.485	387.826	-0.61921	0.17342	1	FALSE	226.112	160.004	0.49893	0.30095	1	FALSE
Novel00611	8.07063	9.97814	8.88023	6.48354	111.633	109.868	0.022998	0.81862	1	FALSE	114.581	124.962	-0.12512	0.7688	1	FALSE	91.9198	145.892	-0.66646	0.44122	1	FALSE	118.161	197.513	-0.7412	0.19641	1	FALSE	93.226	165.613	-0.82901	0.14555	1	FALSE	96.3167	86.2623	0.15906	0.64207	1	FALSE
Novel00612	1.80295	1.70658	0.837964	1.13251	14.6698	13.7763	0.090653	0.95349	1	FALSE	15.0851	8.75695	0.78462	0.49829	1	FALSE	15.2461	18.0945	-0.24711	0.67512	1	FALSE	19.5552	25.9982	-0.41086	0.71407	1	FALSE	15.4102	11.6074	0.40885	0.8042	1	FALSE	6.77878	10.8332	-0.67636	0.4624	1	FALSE
Novel00613	1.2665	2.03816	1.19484	1.5012	14.3681	16.4065	-0.1914	1	1	FALSE	14.7042	11.5933	0.34294	0.56281	1	FALSE	9.30001	21.7975	-1.2289	0.21447	1	FALSE	11.9967	25.3557	-1.0797	0.1208	1	FALSE	9.47017	15.373	-0.69894	0.53362	1	FALSE	8.90509	12.8829	-0.53276	0.55497	1	FALSE
Novel00614	1.37883	2.40948	2.22775	2.12717	15.8573	19.9346	-0.33013	0.70994	1	FALSE	16.3843	18.0819	-0.14223	0.56822	1	FALSE	8.85367	26.5484	-1.5843	0.15337	1	FALSE	11.4638	28.2169	-1.2995	0.28147	1	FALSE	9.05558	23.9831	-1.4051	0.052298	0.8194	FALSE	14.0118	15.6797	-0.16225	0.93689	1	FALSE
Novel00615	3.63321	5.06844	5.64907	3.39364	207.278	205.432	0.012905	0.89929	1	FALSE	212.37	288.26	-0.44079	0.31861	1	FALSE	150.842	272.453	-0.85297	0.21628	1	FALSE	193.668	366.263	-0.91929	0.09231	0.93709	FALSE	152.793	382.094	-1.3223	0.011931	0.45887	DOWN	222.643	161.442	0.46371	0.31602	1	FALSE
Novel00616	8.04306	6.55164	6.97009	7.27267	61.678	101.294	-0.71573	0.2632	1	FALSE	63.1014	82.8094	-0.39212	0.38832	1	FALSE	76.76	133.89	-0.80263	0.22404	1	FALSE	98.5566	108.864	-0.14351	0.82465	1	FALSE	77.752	109.787	-0.49776	0.29122	1	FALSE	63.9915	79.5545	-0.31406	0.74607	1	FALSE
Novel00617	1.40715	3.40978	3.12711	3.41071	11.6897	17.0961	-0.54843	0.47394	1	FALSE	12.1111	12.9027	-0.091348	0.6529	1	FALSE	4.65358	22.5295	-2.2754	0.011616	0.47196	DOWN	5.99259	20.8468	-1.7986	0.26635	1	FALSE	4.72887	17.1171	-1.8559	0.14874	1	FALSE	10.0442	13.3886	-0.41464	0.93103	1	FALSE
Novel00618	26.4129	76.3901	118.309	39.4466	357.915	263.834	0.43998	0.57139	1	FALSE	369.679	708.626	-0.93875	0.088951	1	FALSE	118.308	350.389	-1.5664	0.04417	0.82387	DOWN	152.524	636.686	-2.0616	0.080507	0.90209	FALSE	120.271	939.83	-2.9661	6.7457e-05	0.019046	DOWN	546.173	207.416	1.3968	0.014063	1	UP
Novel00619	9.07033	33.619	53.1714	18.3942	91.5431	70.9371	0.36791	0.69038	1	FALSE	94.5749	185.575	-0.97247	0.12956	1	FALSE	23.5912	93.7294	-1.9903	0.0043335	0.30305	DOWN	30.4844	162.891	-2.4178	0.050075	0.76046	FALSE	24.0549	246.153	-3.3552	0.00063748	0.093911	DOWN	143.025	55.7138	1.3602	0.033015	1	UP
Novel00620	7.60876	28.3875	45.5398	22.7171	86.8109	100.779	-0.21525	0.72353	1	FALSE	89.2044	183.739	-1.0425	0.13984	1	FALSE	22.3367	133.427	-2.5786	0.00027198	0.071853	DOWN	28.8163	153.785	-2.416	0.0015903	0.13643	DOWN	22.7142	243.73	-3.4236	0.0025828	0.2198	DOWN	141.557	79.1734	0.83829	0.18444	1	FALSE
Novel00621	2.7865	3.98089	5.66629	2.17083	37.4126	31.7073	0.23871	0.59291	1	FALSE	38.2793	75.7925	-0.98549	0.32656	1	FALSE	27.4492	41.9974	-0.61353	0.50095	1	FALSE	35.4528	66.0009	-0.89659	0.16054	1	FALSE	27.9856	100.559	-1.8453	0.11784	0.99075	FALSE	58.4028	24.8978	1.23	0.16194	1	FALSE
Novel00622	3.40719	5.38189	4.02647	3.36601	159.432	149.556	0.092262	0.81258	1	FALSE	163.676	155.327	0.075532	0.85057	1	FALSE	102.051	197.969	-0.95598	0.17517	1	FALSE	131.494	282.116	-1.1013	0.055309	0.78316	FALSE	103.737	205.903	-0.98904	0.12834	1	FALSE	119.488	117.457	0.024736	0.95605	1	FALSE
Novel00623	21.6535	22.3249	23.6389	14.8205	653.858	658.455	-0.010109	0.79443	1	FALSE	670.804	860.643	-0.35952	0.396	1	FALSE	636.3	876.019	-0.46125	0.76296	1	FALSE	816.38	1156.6	-0.50257	0.40539	1	FALSE	643.747	1140.72	-0.82537	0.10677	0.97097	FALSE	664.287	516.8	0.3622	0.33454	1	FALSE
Novel00624	1.18945	4.55868	4.43616	2.82157	40.857	33.2775	0.29604	0.98586	1	FALSE	42.2468	48.18	-0.18959	0.53586	1	FALSE	10.3312	43.9518	-2.0889	0.095084	0.9884	FALSE	13.2907	72.7557	-2.4526	0.061783	0.81435	FALSE	10.4902	63.8724	-2.6062	0.00011471	0.028977	DOWN	37.1624	26.2595	0.501	0.51739	1	FALSE
Novel00625	1.30598	1.42759	1.45637	0.409087	17.6916	7.35275	1.2667	0.15739	1	FALSE	18.094	22.8433	-0.33626	0.45575	1	FALSE	16.5798	9.66231	0.77899	0.47431	1	FALSE	21.2468	31.2048	-0.55452	0.40409	1	FALSE	16.7404	30.2838	-0.85521	0.19175	1	FALSE	17.7175	5.78939	1.6137	0.077646	1	FALSE
Novel00626	11.3664	10.0769	8.163	5.98761	91.4764	79.3504	0.20516	0.88774	1	FALSE	93.913	94.5387	-0.00958	0.75613	1	FALSE	101.765	103.994	-0.031271	0.88184	1	FALSE	130.63	161.922	-0.30981	0.7344	1	FALSE	102.985	125.386	-0.28394	0.49189	1	FALSE	73.1117	62.2186	0.23276	0.67127	1	FALSE
Novel00627	5.67174	7.46895	7.00766	5.92191	127.254	150.165	-0.23885	0.86532	1	FALSE	131.294	144.792	-0.14118	0.55014	1	FALSE	94.4427	199.717	-1.0804	0.35474	1	FALSE	121.754	226.177	-0.89348	0.3469	1	FALSE	96.1016	191.934	-0.99798	0.061937	0.85378	FALSE	111.81	117.759	-0.074788	0.79723	1	FALSE
Novel00628	1.32458	4.57868	2.04202	2.90141	29.3231	27.0745	0.1151	0.96295	1	FALSE	30.2658	16.482	0.8768	0.33364	1	FALSE	8.34	35.698	-2.0977	0.0076583	0.39085	DOWN	10.7744	52.1311	-2.2745	0.038243	0.68971	DOWN	8.50807	21.8553	-1.3611	0.087121	0.9323	FALSE	12.7091	21.232	-0.74037	0.35149	1	FALSE
Novel00629	2.40948	2.27746	2.91308	2.14087	19.2599	26.3849	-0.45412	0.54852	1	FALSE	19.7804	32.1736	-0.70181	0.32062	1	FALSE	20.2098	34.966	-0.7909	0.3494	1	FALSE	25.9625	34.1046	-0.39353	0.67011	1	FALSE	20.4814	42.6634	-1.0587	0.1883	1	FALSE	24.7271	20.7263	0.25463	0.7416	1	FALSE
Novel00630	7.54834	5.4498	4.61819	3.81599	72.6562	74.8515	-0.042946	0.83957	1	FALSE	74.5295	78.3167	-0.071508	0.83475	1	FALSE	101.002	98.3007	0.039116	1	1	FALSE	129.747	128.484	0.014114	0.8755	1	FALSE	102.27	103.809	-0.021552	0.954	1	FALSE	60.4044	58.7803	0.039321	0.99796	1	FALSE
Novel00631	7.49276	7.97033	4.745	8.54452	103.88	163.932	-0.65817	0.21679	1	FALSE	106.73	81.9035	0.38196	0.52621	1	FALSE	96.6412	215.484	-1.1569	0.059162	0.8853	FALSE	124.708	183.94	-0.56069	0.4393	1	FALSE	98.329	108.614	-0.14352	0.92223	1	FALSE	63.0816	128.704	-1.0288	0.0769	1	FALSE
Novel00632	0.791365	1.8239	0.844373	1.1411	9.56807	8.20978	0.22088	1	1	FALSE	9.85349	5.58651	0.81869	0.50297	1	FALSE	4.01041	10.8244	-1.4325	0.13588	1	FALSE	5.14486	16.9775	-1.7224	0.077482	0.89141	FALSE	4.05211	7.40755	-0.87033	0.44475	1	FALSE	4.31476	6.47252	-0.58505	0.55942	1	FALSE
Novel00633	11.0753	12.7447	12.3768	7.02738	73.8491	60.7457	0.2818	0.57515	1	FALSE	75.7435	90.456	-0.2561	0.53465	1	FALSE	63.2934	80.5042	-0.34701	0.81231	1	FALSE	81.5385	130.613	-0.67975	0.31881	1	FALSE	64.3021	119.925	-0.8992	0.11954	0.99212	FALSE	69.8297	47.6799	0.55046	0.27491	1	FALSE
Novel00634	7.62916	6.96474	6.27852	3.90666	55.6679	46.0407	0.27394	0.65146	1	FALSE	56.9628	63.8215	-0.16402	0.71368	1	FALSE	63.3477	60.946	0.055762	1	1	FALSE	81.2472	98.2462	-0.27408	0.56952	1	FALSE	64.1067	84.5946	-0.40009	0.4007	1	FALSE	49.2648	36.2215	0.44371	0.43444	1	FALSE
Novel00635	0.624701	0.390926	0.381068	0.45758	1.36261	2.77105	-1.0241	0.81858	1	FALSE	1.36577	1.78766	-0.38836	1	1	FALSE	2.43503	3.69153	-0.60028	0.93993	1	FALSE	3.12614	2.36213	0.40429	1	1	FALSE	2.46031	2.36569	0.056582	1	1	FALSE	1.37102	2.17785	-0.66765	0.81796	1	FALSE
Novel00636	0.707423	0.151205	0.830202	0.495802	0.730747	4.36531	-2.5786	0.17049	1	FALSE	0.729117	6.58637	-3.1753	0.049545	1	DOWN	4.1781	5.76662	-0.46488	0.8214	1	FALSE	5.41638	1.26146	2.1022	0.29038	1	FALSE	4.2786	8.73593	-1.0298	0.41922	1	FALSE	5.06376	3.42416	0.56446	0.67198	1	FALSE
Novel00637	4.57222	5.79375	3.8893	4.10862	86.3443	93.8819	-0.12075	1	1	FALSE	88.5569	74.0656	0.2578	0.65863	1	FALSE	69.7306	124.701	-0.83861	0.3173	1	FALSE	89.488	152.664	-0.7706	0.17111	1	FALSE	70.5782	98.1614	-0.47593	0.44973	1	FALSE	57.0301	73.6909	-0.36976	0.68658	1	FALSE
Novel00638	11.2161	6.67358	10.1931	4.94534	80.8505	86.2776	-0.093728	0.79027	1	FALSE	83.0277	150.371	-0.85686	0.31307	1	FALSE	138.765	113.766	0.28657	0.7737	1	FALSE	178.043	143.144	0.31475	0.64327	1	FALSE	140.575	199.444	-0.50464	0.43317	1	FALSE	117.134	67.7937	0.78893	0.39401	1	FALSE
Novel00639	0.338534	0.205404	0.430971	0.109695	0.982165	0.710511	0.46711	1	1	FALSE	0.998556	2.488	-1.3171	0.53744	1	FALSE	1.56958	0.927599	0.7588	1	1	FALSE	2.02224	1.72519	0.2292	0.98271	1	FALSE	1.59282	3.30088	-1.0513	0.54192	1	FALSE	1.95087	0.560344	1.7997	0.5624	1	FALSE
Novel00640	8.87562	5.15411	7.21275	4.48761	31.8989	40.9388	-0.35996	0.79211	1	FALSE	32.8725	59.1024	-0.84633	0.40337	1	FALSE	53.1248	54.5492	-0.038172	0.72989	1	FALSE	68.5191	56.6524	0.27437	0.47284	1	FALSE	54.0877	78.4191	-0.53591	0.64859	1	FALSE	45.4895	32.1127	0.50239	0.51943	1	FALSE
Novel00641	0.546103	0.450058	0.174038	0.145521	2.85924	1.2745	1.1657	0.76896	1	FALSE	2.9328	1.41621	1.0502	0.73625	1	FALSE	3.47397	1.62072	1.0999	0.85676	1	FALSE	4.49804	5.05761	-0.16916	1	1	FALSE	3.55327	1.87938	0.91889	0.81937	1	FALSE	1.10172	0.997897	0.1428	1	1	FALSE
Novel00642	2.65863	3.05803	1.34909	2.17349	7.23099	7.72821	-0.09594	1	1	FALSE	7.39616	4.15229	0.83287	0.72258	1	FALSE	5.70056	10.1859	-0.83739	0.69999	1	FALSE	7.31635	12.7685	-0.8034	0.80692	1	FALSE	5.75346	5.50922	0.062582	0.95861	1	FALSE	3.20188	6.04133	-0.91594	0.49004	1	FALSE
Novel00643	180.392	204.947	151.029	105.254	1108.84	861.788	0.36365	0.50597	1	FALSE	1135.1	1041.66	0.12393	0.89676	1	FALSE	975.804	1134.64	-0.21757	0.79546	1	FALSE	1252.06	1957.87	-0.64498	0.26172	1	FALSE	986.743	1380.87	-0.48483	0.3629	1	FALSE	803.56	675.564	0.25031	0.60493	1	FALSE
Novel00644	9.19445	10.7234	11.7294	5.74453	233.18	189.322	0.3006	0.44599	1	FALSE	239.414	316.383	-0.40217	0.34012	1	FALSE	203.613	251.788	-0.30638	0.90454	1	FALSE	261.415	412.738	-0.65888	0.23551	1	FALSE	206.328	419.362	-1.0233	0.041769	0.76786	DOWN	244.299	148.56	0.7176	0.12053	1	FALSE
Novel00645	0.282869	0.426989	0.430857	0.12548	6.59278	2.59668	1.3442	0.34775	1	FALSE	6.75427	7.97174	-0.23909	0.67648	1	FALSE	4.45406	3.42245	0.38009	1	1	FALSE	5.69379	11.6486	-1.0327	0.26302	1	FALSE	4.48949	10.5627	-1.2344	0.16599	1	FALSE	6.17035	2.0533	1.5874	0.19242	1	FALSE
Novel00646	35.8803	28.1859	25.3986	15.6763	299.216	248.192	0.26973	0.51933	1	FALSE	307.712	325.097	-0.07929	0.75098	1	FALSE	372.33	330.007	0.17409	0.47258	1	FALSE	477.565	530.34	-0.15122	1	1	FALSE	376.295	430.727	-0.19491	0.72459	1	FALSE	250.598	194.858	0.36296	0.38037	1	FALSE
Novel00647	2.10859	1.78979	1.09937	0.416461	11.0901	3.87458	1.5172	0.082914	1	FALSE	11.3423	8.53082	0.41096	0.64112	1	FALSE	12.8681	5.19073	1.3098	0.11196	1	FALSE	16.5846	19.5693	-0.23875	0.87712	1	FALSE	13.0735	11.3042	0.20978	0.77172	1	FALSE	6.56351	3.048	1.1066	0.24283	1	FALSE
Novel00648	2.78487	0.906508	0.266682	0.591262	4.59277	4.53742	0.017491	1	1	FALSE	4.70749	1.72721	1.4465	0.4458	1	FALSE	14.045	5.93733	1.2422	0.21016	1	FALSE	18.0952	8.11812	1.1564	0.1312	1	FALSE	14.2719	2.29199	2.6385	0.03259	0.70654	UP	1.34558	3.55084	-1.3999	0.42958	1	FALSE
Novel00649	78.4901	91.586	82.4954	67.4672	276.054	302.935	-0.13405	0.89487	1	FALSE	283.155	310.253	-0.13185	0.72653	1	FALSE	237.639	401.034	-0.75495	0.28962	1	FALSE	305.439	488.254	-0.67675	0.24722	1	FALSE	240.962	411.206	-0.77106	0.15872	1	FALSE	239.171	237.787	0.0083716	0.87136	1	FALSE
Novel00650	13.8287	2.97751	1.6661	11.5007	42.1436	222.797	-2.4023	0.25572	1	FALSE	43.2211	29.3937	0.55623	0.66189	1	FALSE	190.807	284.904	-0.57836	0.48972	1	FALSE	246.193	74.5481	1.7235	0.0008241	0.095352	UP	194.231	38.9819	2.3169	0.00028625	0.056309	UP	22.7589	174.579	-2.9394	0.23999	1	FALSE
Novel00651	73.7645	46.7542	57.2187	109.09	273.874	971.867	-1.8272	0.0025914	1	DOWN	280.362	462.779	-0.72304	0.41392	1	FALSE	441.874	1280.71	-1.5352	0.013033	0.49407	DOWN	570.053	483.52	0.23752	0.6273	1	FALSE	449.928	613.859	-0.44821	0.67405	1	FALSE	355.912	762.186	-1.0986	0.054404	1	FALSE
Novel00652	2.25516	1.71743	1.94952	1.76967	44.104	66.9092	-0.6013	0.29328	1	FALSE	45.2051	66.943	-0.56645	0.31504	1	FALSE	58.7055	88.0091	-0.58416	0.32064	1	FALSE	75.5887	77.9469	-0.04432	1	1	FALSE	59.6359	88.7933	-0.57427	0.33315	1	FALSE	51.6386	52.5494	-0.025225	0.95324	1	FALSE
Novel00653	42.3469	39.22	26.11	25.826	130.548	125.171	0.060676	0.95253	1	FALSE	134.461	110.973	0.27699	0.62856	1	FALSE	137.851	164.589	-0.25576	0.67672	1	FALSE	177.286	231.648	-0.38585	0.73479	1	FALSE	139.727	147.084	-0.074033	0.87033	1	FALSE	85.2307	98.2558	-0.20517	0.6	1	FALSE
Novel00654	1.97117	2.59917	3.60169	1.45552	31.5876	26.657	0.24484	0.66335	1	FALSE	32.3047	55.906	-0.79126	0.16846	1	FALSE	23.543	35.2394	-0.58189	0.56767	1	FALSE	30.1832	55.7337	-0.8848	0.20157	1	FALSE	23.7662	74.1507	-1.6416	0.048585	0.79883	DOWN	43.3637	20.9172	1.0518	0.097116	1	FALSE
Novel00655	2.19449	3.04206	2.05451	2.46713	61.9966	79.3719	-0.35644	0.82316	1	FALSE	63.4371	57.1569	0.1504	0.64474	1	FALSE	47.0409	105.385	-1.1637	0.21987	1	FALSE	60.3262	109.393	-0.85866	0.095804	0.94359	FALSE	47.5963	75.7846	-0.67106	0.40834	1	FALSE	43.9139	62.2449	-0.50328	0.48917	1	FALSE
Novel00656	10.1554	17.2003	13.5325	8.85938	717.542	560.656	0.35595	0.36811	1	FALSE	735.858	709.535	0.052553	0.9989	1	FALSE	435.807	746.365	-0.77619	0.50018	1	FALSE	558.08	1268.83	-1.185	0.021605	0.54344	DOWN	440.383	940.439	-1.0946	0.036511	0.74194	DOWN	546.995	440.166	0.31348	0.40598	1	FALSE
Novel00657	7.96919	5.30948	4.65221	5.12865	67.6746	98.8625	-0.54681	0.43586	1	FALSE	69.2687	74.708	-0.10906	0.7585	1	FALSE	100.222	130.577	-0.3817	0.71783	1	FALSE	128.724	119.492	0.10736	0.71394	1	FALSE	101.432	99.0329	0.034535	0.99975	1	FALSE	57.6536	77.5139	-0.42704	0.61239	1	FALSE
Novel00658	6.40727	6.90224	6.40367	3.71767	49.6221	40.3436	0.29864	0.49849	1	FALSE	50.8736	57.3379	-0.17257	0.6258	1	FALSE	45.841	53.6739	-0.22758	1	1	FALSE	58.9514	87.7287	-0.57352	0.4031	1	FALSE	46.4836	76.0044	-0.70936	0.20159	1	FALSE	44.2963	31.6766	0.48377	0.28666	1	FALSE
Novel00659	0.527804	0.0372453	0.203995	0.0384199	0.182687	0.318626	-0.80249	1	1	FALSE	0.182279	1.76064	-3.2719	0.4193	1	FALSE	3.23103	0.405181	2.9954	0.35102	1	FALSE	4.17898	0.315364	3.7281	0.14122	1	FALSE	3.30305	2.33727	0.49898	0.8536	1	FALSE	1.3543	0.249474	2.4406	0.57817	1	FALSE
Novel00660	1.4569	0.279418	1.57887	2.90778	2.26306	33.3702	-3.8822	0.0012982	1	DOWN	2.34582	17.6669	-2.9129	0.201	1	FALSE	11.6695	44.4491	-1.9294	0.079095	0.94592	FALSE	14.9868	4.03701	1.8923	0.031885	0.63585	UP	11.8307	23.4463	-0.98683	0.61018	1	FALSE	13.5684	26.2563	-0.95241	0.35774	1	FALSE
Novel00661	10.5905	10.6858	10.694	10.0775	159.245	221.175	-0.47394	0.32309	1	FALSE	162.883	214.478	-0.39699	0.50722	1	FALSE	160.179	289.572	-0.85423	0.099964	0.99693	FALSE	206.338	280.985	-0.44548	0.42766	1	FALSE	162.799	284.464	-0.80515	0.20294	1	FALSE	165.206	173.572	-0.071264	0.7693	1	FALSE
Novel00662	0	0.020221	0	0	0.182687	0	Inf	1	1	FALSE	0.182279	0	Inf	1	1	FALSE	0	0	NA	NA	NA	NA	0	0.315364	#NAME?	0.88747	1	FALSE	0	0	NA	NA	NA	NA	0	0	NA	NA	NA	NA
Novel00663	17.1507	27.5367	21.1278	21.3973	209.305	241.086	-0.20394	0.8798	1	FALSE	216.02	200.423	0.10812	0.93581	1	FALSE	129.734	320.681	-1.3056	0.17116	1	FALSE	166.582	372.05	-1.1593	0.24731	1	FALSE	131.443	265.729	-1.0155	0.054717	0.82072	FALSE	154.701	189.255	-0.29085	0.87153	1	FALSE
Novel00664	51.773	28.362	24.4789	12.7767	505.891	341.867	0.56539	0.32357	1	FALSE	517.046	546.91	-0.081013	0.73145	1	FALSE	944.492	450.671	1.0675	0.063231	0.89906	FALSE	1211.34	891.953	0.44156	0.40143	1	FALSE	954.888	724.836	0.39768	0.63539	1	FALSE	422.867	268.511	0.65522	0.20973	1	FALSE
Novel00665	3.90091	1.58813	1.0879	1.90086	25.6869	44.7418	-0.80059	0.18669	1	FALSE	26.4063	24.2044	0.12562	0.87176	1	FALSE	63.7411	58.9821	0.11195	0.89747	1	FALSE	82.4659	45.5041	0.8578	0.21069	1	FALSE	65.1141	32.1107	1.0199	0.22904	1	FALSE	18.6259	35.1721	-0.91712	0.14463	1	FALSE
Novel00666	4.8117	7.93619	11.8589	5.56727	337.137	347.492	-0.043645	0.91382	1	FALSE	346.615	606.619	-0.80746	0.097009	1	FALSE	207.41	463.458	-1.16	0.31366	1	FALSE	266.094	597.424	-1.1668	0.048332	0.75433	DOWN	210.031	803.931	-1.9365	0.0064893	0.34919	DOWN	469.07	273.262	0.77952	0.13787	1	FALSE
Novel00667	2.81468	1.27592	1.44268	1.30842	10.7761	16.4952	-0.61422	0.35469	1	FALSE	10.971	16.5359	-0.59191	0.41442	1	FALSE	25.0715	21.4083	0.22788	1	1	FALSE	32.2952	18.9324	0.77047	0.32078	1	FALSE	25.4667	21.9295	0.21574	0.93856	1	FALSE	12.7981	12.9578	-0.017888	0.88983	1	FALSE
Novel00668	0.0960022	0.550866	0.0929567	0.140022	5.24371	2.37917	1.1401	0.42951	1	FALSE	5.26072	1.244	2.0803	0.45458	1	FALSE	1.04162	3.16911	-1.6052	0.56924	1	FALSE	1.35585	9.09589	-2.746	0.19896	1	FALSE	1.07017	1.65044	-0.62502	0.69833	1	FALSE	0.975435	1.86698	-0.93659	0.97883	1	FALSE
Novel00669	0.947982	1.25291	1.17599	1.12005	10.7165	13.1169	-0.29159	0.76776	1	FALSE	11.1299	12.7679	-0.19807	0.71041	1	FALSE	7.75766	17.4955	-1.1733	0.33871	1	FALSE	9.93636	19.1527	-0.94676	0.63575	1	FALSE	7.83904	16.9403	-1.1117	0.23117	1	FALSE	9.84951	10.3271	-0.068317	0.99003	1	FALSE
Novel00670	1.6589	0.510787	0.451347	0.436563	1.10166	1.2745	-0.21026	0.80141	1	FALSE	1.13804	1.11422	0.030518	1	1	FALSE	3.33676	1.62072	1.0418	0.87367	1	FALSE	4.26182	1.95984	1.1207	0.37504	1	FALSE	3.35105	1.47625	1.1827	0.64707	1	FALSE	0.863438	0.997897	-0.2088	0.98114	1	FALSE
Novel00671	4.85646	4.28649	3.96529	4.33085	49.863	75.2991	-0.59466	0.30801	1	FALSE	50.9952	58.8455	-0.20657	0.72415	1	FALSE	57.2762	98.8924	-0.78792	0.19057	1	FALSE	73.6605	87.9647	-0.25603	0.68756	1	FALSE	58.0812	77.9928	-0.42527	0.49271	1	FALSE	45.3631	59.0947	-0.38151	0.52298	1	FALSE
Novel00672	8.96719	22.4126	20.468	20.8353	283.097	390.399	-0.46366	0.52973	1	FALSE	291.488	336.501	-0.20718	0.73388	1	FALSE	113.286	518.45	-2.1942	0.0052225	0.33495	DOWN	145.567	502.152	-1.7864	0.066884	0.83857	FALSE	114.787	446.132	-1.9585	0.0015353	0.16449	DOWN	258.884	306.809	-0.24504	0.7384	1	FALSE
Novel00673	27.7671	33.6256	43.0345	30.5542	354.589	483.633	-0.44777	0.68843	1	FALSE	364.449	578.068	-0.66552	0.39705	1	FALSE	294.679	644.928	-1.13	0.34212	1	FALSE	377.998	628.164	-0.73276	0.21015	1	FALSE	298.175	766.051	-1.3613	0.14402	1	FALSE	443.371	379.881	0.22296	0.70357	1	FALSE
Novel00674	10.3761	7.4524	0.979711	0.0593254	32.7185	0.391886	6.3835	0.025318	1	UP	32.9506	6.16607	2.4179	0.19064	1	FALSE	52.3886	0.522418	6.6479	0.15973	1	FALSE	68.565	56.9424	0.26797	0.95184	1	FALSE	54.2414	8.17803	2.7296	0.4557	1	FALSE	4.78818	0.31087	3.9451	0.01767	1	UP
Novel00675	32.1421	37.2918	31.5029	22.3092	316.869	288.136	0.13714	0.69953	1	FALSE	324.9	336.649	-0.051248	0.81061	1	FALSE	282	381.445	-0.43578	0.5802	1	FALSE	362.365	560.167	-0.62841	0.22199	1	FALSE	286.023	446.199	-0.64156	0.18095	1	FALSE	259.843	226.091	0.20073	0.57675	1	FALSE
Novel00676	4.50658	4.1718	4.06128	3.87966	23.4947	32.983	-0.48939	0.43838	1	FALSE	24.0103	30.0735	-0.32484	0.52131	1	FALSE	25.545	43.2112	-0.75836	0.24981	1	FALSE	32.79	41.4262	-0.33729	0.63372	1	FALSE	25.843	39.8881	-0.62619	0.28205	1	FALSE	23.2585	25.8481	-0.1523	0.89112	1	FALSE
Novel00677	5.20876	4.79966	4.8973	2.78195	86.5857	73.1454	0.24336	0.7648	1	FALSE	88.8177	108.423	-0.28776	0.39765	1	FALSE	93.0142	96.3209	-0.050397	0.94724	1	FALSE	119.481	153.169	-0.35835	0.64575	1	FALSE	94.2272	143.759	-0.60944	0.17791	1	FALSE	84.0332	57.4065	0.54974	0.26603	1	FALSE
Novel00678	11.3035	17.6789	17.1301	10.1525	206.777	177.416	0.22094	0.66844	1	FALSE	211.515	261.422	-0.30562	0.60431	1	FALSE	134.932	234.527	-0.79752	0.21467	1	FALSE	172.893	364.829	-1.0773	0.042982	0.72025	DOWN	136.275	346.558	-1.3466	0.022407	0.59516	DOWN	201.407	139.43	0.53057	0.36292	1	FALSE
Novel00679	1.56133	0.407009	1.04873	0.282252	2.75138	2.76992	-0.0096906	1	1	FALSE	2.82291	8.80839	-1.6417	0.095192	1	FALSE	10.8955	3.64235	1.5808	0.19151	1	FALSE	13.9889	4.86578	1.5235	0.10334	0.9701	FALSE	11.0361	11.6716	-0.08077	0.86996	1	FALSE	6.79865	2.17892	1.6416	0.14395	1	FALSE
Novel00680	4.38338	2.99289	2.88435	2.19601	23.6189	26.2907	-0.15461	0.87361	1	FALSE	24.2333	28.7359	-0.24586	0.69544	1	FALSE	34.1814	34.6532	-0.019779	0.9121	1	FALSE	43.937	41.7769	0.07273	0.76664	1	FALSE	34.6177	38.0841	-0.13768	0.91318	1	FALSE	22.1378	20.6102	0.10315	0.8621	1	FALSE
Novel00681	131.8	101.65	101.369	113.605	526.768	883.756	-0.74648	0.23192	1	FALSE	540.749	675.979	-0.32202	0.49408	1	FALSE	682.392	1168.13	-0.77553	0.27976	1	FALSE	879.724	932.3	-0.083744	1	1	FALSE	694.274	896.307	-0.36849	0.51206	1	FALSE	520.971	692.989	-0.41163	0.56764	1	FALSE
Novel00682	2.00636	2.23243	1.6731	1.46813	22.6246	21.9742	0.042081	0.93271	1	FALSE	23.2643	21.3616	0.1231	0.96653	1	FALSE	20.0808	29.1168	-0.53603	0.62657	1	FALSE	25.8937	40.1014	-0.63105	0.44698	1	FALSE	20.4375	28.3282	-0.47102	0.42557	1	FALSE	16.5076	17.2425	-0.062841	0.91536	1	FALSE
Novel00683	1.11057	1.43141	1.89704	1.07488	19.0571	21.4057	-0.16766	0.84751	1	FALSE	19.492	31.5913	-0.69665	0.17888	1	FALSE	15.5929	28.2269	-0.85618	0.2172	1	FALSE	20.0303	33.6228	-0.74726	0.201	1	FALSE	15.8203	41.8817	-1.4045	0.057307	0.83077	FALSE	24.4907	16.8092	0.54298	0.32457	1	FALSE
Novel00684	96.7724	84.2879	84.4456	81.8051	197.588	286.289	-0.53498	0.39772	1	FALSE	203.31	250.882	-0.30333	0.46236	1	FALSE	222.797	378.565	-0.76481	0.32188	1	FALSE	287.006	350.366	-0.28778	0.81699	1	FALSE	226.364	332.64	-0.55532	0.32161	1	FALSE	193.506	224.496	-0.21431	0.85578	1	FALSE
Novel00685	7.34099	5.17838	7.07254	3.96931	20.5477	23.6685	-0.20399	0.86313	1	FALSE	21.0738	35.4275	-0.74942	0.17927	1	FALSE	29.4701	31.2945	-0.086657	1	1	FALSE	37.7931	36.3431	0.05644	0.90502	1	FALSE	29.8249	46.9757	-0.6554	0.22752	1	FALSE	27.366	18.553	0.56073	0.31146	1	FALSE
Novel00686	5.15846	4.86868	5.17797	3.34285	52.78	53.8013	-0.027648	0.96202	1	FALSE	54.1551	69.4596	-0.35908	0.48012	1	FALSE	55.355	71.3632	-0.36647	0.77078	1	FALSE	71.0369	93.373	-0.39444	0.61986	1	FALSE	55.9862	92.049	-0.71733	0.24382	1	FALSE	53.5439	42.2603	0.34142	0.49015	1	FALSE
Novel00687	3.42461	4.21106	3.19464	2.85989	28.2056	28.2978	-0.0047084	1	1	FALSE	28.9555	27.353	0.082141	1	1	FALSE	22.6086	37.4463	-0.72795	0.41299	1	FALSE	29.1178	49.9199	-0.77772	0.30163	1	FALSE	22.9593	36.2673	-0.65959	0.34389	1	FALSE	21.1004	22.2221	-0.074727	1	1	FALSE
Novel00688	13.3726	11.9541	13.5381	5.26147	190.061	126.835	0.5835	0.24817	1	FALSE	195.09	258.963	-0.40861	0.37179	1	FALSE	207.296	168.062	0.3027	0.36894	1	FALSE	266.553	336.371	-0.33563	0.73926	1	FALSE	210.066	343.286	-0.70857	0.26926	1	FALSE	200.926	99.418	1.0151	0.15344	1	FALSE
Novel00689	18.665	17.4666	15.2399	11.117	107.186	99.006	0.11453	0.89273	1	FALSE	110.145	116.769	-0.084262	0.69928	1	FALSE	112.362	130.887	-0.22016	0.81867	1	FALSE	144.38	189.86	-0.39506	0.65422	1	FALSE	113.8	154.802	-0.44393	0.38942	1	FALSE	90.1804	77.8068	0.21292	0.63579	1	FALSE
Novel00690	26.2363	24.293	22.3326	10.7399	652.667	436.24	0.58122	0.26075	1	FALSE	667.941	746.424	-0.16027	0.5115	1	FALSE	701.856	576.748	0.28324	0.46717	1	FALSE	901.291	1152.2	-0.35433	0.58837	1	FALSE	710.332	989.599	-0.47835	0.25367	1	FALSE	578.39	342.215	0.75714	0.12151	1	FALSE
Novel00691	33.6196	34.558	30.353	27.1458	101.997	119.31	-0.22619	0.76783	1	FALSE	104.889	113.589	-0.11495	0.77452	1	FALSE	97.5653	157.946	-0.69499	0.39764	1	FALSE	125.37	180.769	-0.52796	0.49128	1	FALSE	98.8256	150.58	-0.60757	0.34347	1	FALSE	87.4954	93.6234	-0.097662	0.97299	1	FALSE
Novel00692	18.1877	9.7626	9.0853	5.45193	157.695	137.841	0.19413	0.52909	1	FALSE	161.321	187.865	-0.21976	0.64311	1	FALSE	290.186	182.921	0.66575	0.30508	1	FALSE	372.126	278.216	0.41958	0.47919	1	FALSE	292.792	248.999	0.23373	0.74861	1	FALSE	144.994	108.12	0.42336	0.32087	1	FALSE
Novel00693	3.51993	3.06898	3.22262	2.03306	50.1384	50.0489	0.0025796	0.95963	1	FALSE	51.2847	66.8196	-0.38174	0.41115	1	FALSE	58.5637	66.0638	-0.17385	0.86713	1	FALSE	75.2871	88.4656	-0.23271	0.69964	1	FALSE	59.3825	88.5827	-0.57699	0.24575	1	FALSE	51.6581	39.2836	0.39507	0.42877	1	FALSE
Novel00694	0.883212	2.03676	0.959075	1.77853	13.391	16.8217	-0.32907	0.58903	1	FALSE	13.8091	7.84837	0.81516	0.42995	1	FALSE	5.62978	22.1578	-1.9767	0.022467	0.61962	DOWN	7.27332	23.7907	-1.7097	0.073198	0.87262	FALSE	5.74011	10.4053	-0.85817	0.40407	1	FALSE	6.05035	13.1998	-1.1254	0.18893	1	FALSE
Novel00695	1.89851	1.93031	1.97166	0.942041	35.4442	25.2848	0.48728	0.42507	1	FALSE	36.4674	44.0817	-0.27357	0.46475	1	FALSE	33.7017	33.6144	0.003744	0.75801	1	FALSE	43.324	62.8603	-0.53698	0.57338	1	FALSE	34.1608	58.4373	-0.77455	0.18567	1	FALSE	34.0495	19.853	0.77828	0.15446	1	FALSE
Novel00696	4.81032	1.12285	0.727627	1.5693	13.7125	27.6595	-1.0123	0.097422	1	FALSE	14.0675	10.88	0.37068	0.79288	1	FALSE	54.5717	36.1307	0.59493	0.61248	1	FALSE	70.2163	24.2619	1.5331	0.13912	1	FALSE	55.2451	14.4214	1.9376	0.14127	1	FALSE	8.3968	21.6777	-1.3683	0.062088	1	FALSE
Novel00697	79.465	55.5613	41.9759	44.0147	638.353	742.535	-0.21811	0.53755	1	FALSE	650.709	629.491	0.047829	0.9224	1	FALSE	947.7	964.016	-0.024626	0.59914	1	FALSE	1219.49	1122.99	0.11893	0.91043	1	FALSE	961.859	834.673	0.20461	0.94621	1	FALSE	487.288	582.994	-0.25871	0.63616	1	FALSE
Novel00698	0	0	0	0	0	0	NA	NA	NA	NA	0	0	NA	NA	NA	NA	0	0	NA	NA	NA	NA	0	0	NA	NA	NA	NA	0	0	NA	NA	NA	NA	0	0	NA	NA	NA	NA
Novel00699	4.17752	3.51955	4.10611	2.49492	122.313	131.346	-0.10279	0.92823	1	FALSE	125.134	181.271	-0.53468	0.30711	1	FALSE	147.679	173.275	-0.2306	0.788	1	FALSE	189.702	215.846	-0.18627	0.75018	1	FALSE	149.605	240.268	-0.68349	0.20608	1	FALSE	139.834	103.041	0.44049	0.40356	1	FALSE
Novel00700	1.017	0.882054	0.364102	0.226366	6.46086	2.69892	1.2593	0.17634	1	FALSE	6.62431	3.33365	0.99067	0.50171	1	FALSE	7.68835	3.62348	1.0853	0.22201	1	FALSE	9.94621	11.4195	-0.19928	0.85801	1	FALSE	7.85512	4.41926	0.82983	0.64681	1	FALSE	2.58474	2.11539	0.28909	0.64125	1	FALSE
Novel00701	2.44155	1.56794	1.09409	1.09893	51.551	56.6105	-0.13507	0.95211	1	FALSE	52.7419	46.9001	0.16936	0.74359	1	FALSE	81.9292	75.0759	0.12603	0.58265	1	FALSE	105.226	90.9624	0.21015	0.69864	1	FALSE	82.9573	62.1667	0.41623	0.46057	1	FALSE	36.1091	44.3838	-0.29767	0.78718	1	FALSE
Novel00702	16.7474	11.6365	10.533	21.6083	254.352	723.417	-1.508	0.048644	1	DOWN	259.726	317.492	-0.28973	0.85571	1	FALSE	366.363	958.319	-1.3872	0.089534	0.9734	FALSE	470.842	448.272	0.070869	0.84992	1	FALSE	371.258	421.174	-0.18199	0.9655	1	FALSE	243.992	567.124	-1.2168	0.087	1	FALSE
Novel00703	9.85822	5.57737	4.68766	4.02722	198.093	211.749	-0.096177	0.83245	1	FALSE	202.529	215.771	-0.091376	0.78699	1	FALSE	356.048	278.885	0.3524	0.57733	1	FALSE	457.919	349.367	0.39035	0.43976	1	FALSE	361.081	286.075	0.33593	0.6348	1	FALSE	166.627	166.409	0.0018851	0.97216	1	FALSE
Novel00704	4.06528	4.06322	5.02618	2.53476	7.05359	6.91772	0.028061	0.91626	1	FALSE	7.23824	11.4391	-0.66026	0.52054	1	FALSE	7.06661	9.15563	-0.37364	0.94669	1	FALSE	9.06386	12.4767	-0.46104	0.68041	1	FALSE	7.14108	15.163	-1.0863	0.30857	1	FALSE	8.78996	5.41676	0.69843	0.43325	1	FALSE
Novel00705	62.9285	40.5785	45.2217	26.5628	224.093	218.801	0.034478	0.92961	1	FALSE	229.137	315.479	-0.46133	0.39883	1	FALSE	352.407	288.929	0.28653	0.58475	1	FALSE	451.597	395.263	0.19222	0.69199	1	FALSE	355.863	418.063	-0.2324	0.6747	1	FALSE	243.16	171.932	0.50007	0.38168	1	FALSE
Novel00706	116.617	176.401	179.378	196.977	920.675	1542.96	-0.74494	0.27207	1	FALSE	944.948	1234.09	-0.38514	0.54494	1	FALSE	617.251	2048.27	-1.7305	0.025886	0.66369	DOWN	792.619	1629.16	-1.0394	0.055429	0.78348	FALSE	625.468	1636.36	-1.3875	0.071642	0.88689	FALSE	948.538	1211.2	-0.35265	0.59427	1	FALSE
Novel00707	15.6927	16.7623	17.8187	12.3967	245.943	263.174	-0.097694	0.88994	1	FALSE	252.36	323.408	-0.35787	0.41071	1	FALSE	227.052	348.829	-0.6195	0.39231	1	FALSE	291.381	435.21	-0.5788	0.45366	1	FALSE	229.785	428.694	-0.89966	0.10009	0.96212	FALSE	249.399	206.818	0.27009	0.55077	1	FALSE
Novel00708	3.27901	4.5069	2.84335	2.87928	66.6268	61.68	0.1113	0.97034	1	FALSE	68.3447	56.3202	0.27918	0.61442	1	FALSE	47.8314	81.2414	-0.76426	0.22816	1	FALSE	61.4106	117.832	-0.94017	0.14758	1	FALSE	48.3767	74.693	-0.62666	0.42864	1	FALSE	43.3411	48.4951	-0.1621	0.70242	1	FALSE
Novel00709	3.83127	0.697504	2.49002	1.80678	4.46638	17.2193	-1.9468	0.067841	1	FALSE	4.62189	21.5776	-2.223	0.1942	1	FALSE	23.6003	22.9261	0.041813	0.68682	1	FALSE	30.5544	7.9567	1.9411	0.026103	0.58245	UP	24.1164	28.6261	-0.24732	0.99537	1	FALSE	16.5574	13.5054	0.29395	0.7757	1	FALSE
Novel00710	0	0	0	0	0	0	NA	NA	NA	NA	0	0	NA	NA	NA	NA	0	0	NA	NA	NA	NA	0	0	NA	NA	NA	NA	0	0	NA	NA	NA	NA	0	0	NA	NA	NA	NA
Novel00711	20.0205	9.88251	10.7796	11.5167	137.314	231.158	-0.7514	0.13324	1	FALSE	140.396	200.33	-0.51287	0.42276	1	FALSE	281.672	301.052	-0.095996	0.55161	1	FALSE	362.452	242.206	0.58155	0.25096	1	FALSE	285.854	265.647	0.10577	0.74955	1	FALSE	154.166	181.513	-0.23559	0.46044	1	FALSE
Novel00712	1.59152	2.06328	1.38226	1.53617	8.95263	9.97728	-0.15633	0.87374	1	FALSE	9.12124	7.81494	0.223	0.88762	1	FALSE	7.13203	13.1194	-0.87931	0.30276	1	FALSE	9.13898	15.7421	-0.78452	0.29857	1	FALSE	7.20002	10.36	-0.52496	0.53211	1	FALSE	6.04163	7.84445	-0.37673	0.72997	1	FALSE
Novel00713	7.49226	7.32572	7.49468	7.71791	45.4334	67.3764	-0.56849	0.44979	1	FALSE	46.8412	55.219	-0.23739	0.612	1	FALSE	45.617	89.6593	-0.97488	0.30244	1	FALSE	58.5206	80.7149	-0.46389	0.69218	1	FALSE	46.1818	73.1625	-0.66378	0.29149	1	FALSE	42.4901	53.0126	-0.31921	0.70035	1	FALSE
Novel00714	0	0.729846	0.30672	0.093098	4.91636	0.95701	2.361	0.40124	1	FALSE	5.03714	2.73608	0.8805	0.68069	1	FALSE	0	1.26473	#NAME?	0.39442	1	FALSE	0	8.69362	#NAME?	0.10891	0.98538	FALSE	0	3.62984	#NAME?	0.052597	0.8194	FALSE	2.10016	0.747358	1.4906	0.5005	1	FALSE
Novel00715	0.0515415	0	0.0323155	0.0372103	0	0.391886	#NAME?	0.88166	1	FALSE	0	0.310999	#NAME?	0.90154	1	FALSE	0.432054	0.522418	-0.27399	1	1	FALSE	0.55596	0	Inf	0.92036	1	FALSE	0.439441	0.41261	0.090889	1	1	FALSE	0.243859	0.31087	-0.35026	1	1	FALSE
Novel00716	2.51687	4.66342	1.1156	2.4596	11.3357	8.92029	0.34572	0.75	1	FALSE	11.5474	4.18572	1.464	0.13272	1	FALSE	6.63187	11.752	-0.82542	0.29569	1	FALSE	8.52395	19.9213	-1.2247	0.10067	0.96017	FALSE	6.72443	5.5545	0.27576	0.75855	1	FALSE	3.2106	7.03287	-1.1313	0.2246	1	FALSE
Novel00717	1.34895	3.70537	0.963231	2.65565	18.2528	19.3486	-0.084104	0.95184	1	FALSE	18.8009	5.61352	1.7438	0.0651	1	FALSE	6.43115	25.6105	-1.9936	0.029797	0.70072	DOWN	8.29407	32.3905	-1.9654	0.037072	0.68387	DOWN	6.53727	7.43598	-0.18583	0.89947	1	FALSE	4.33148	15.1885	-1.81	0.048608	1	DOWN
Novel00718	5186.15	4921.12	9562.35	7962.98	18473.7	44259.7	-1.2605	0.16073	1	FALSE	19021.5	46770.6	-1.298	0.068423	1	FALSE	19529.2	58958.8	-1.5941	0.16044	1	FALSE	25114.2	32781	-0.38436	0.68117	1	FALSE	19833.9	62033.8	-1.6451	0.053795	0.81966	FALSE	36004.1	34742.3	0.051465	0.78336	1	FALSE
Novel00719	200.09	272.381	633.493	553.358	374.108	1163.27	-1.6367	0.33114	1	FALSE	386.353	1109.28	-1.5216	0.018356	1	DOWN	272.234	1555.15	-2.5141	0.24674	1	FALSE	350.912	665.497	-0.92332	0.39494	1	FALSE	277.253	1471.19	-2.4077	0.0025562	0.21912	DOWN	854.192	910.917	-0.092759	0.84245	1	FALSE
Novel00720	0	0	0	0	0	0	NA	NA	NA	NA	0	0	NA	NA	NA	NA	0	0	NA	NA	NA	NA	0	0	NA	NA	NA	NA	0	0	NA	NA	NA	NA	0	0	NA	NA	NA	NA
Novel00721	1.55206	0.595283	0.39015	0.3876	3.75206	3.55256	0.078827	1	1	FALSE	3.79718	3.53929	0.10147	0.85177	1	FALSE	10.2964	4.638	1.1506	0.41386	1	FALSE	13.3118	6.56056	1.0208	0.31612	1	FALSE	10.4964	4.69348	1.1612	0.23088	1	FALSE	2.71974	2.80172	-0.042842	0.86316	1	FALSE
Novel00722	3.61227	0.498605	0.674393	0.615815	2.96157	5.39218	-0.86451	0.37799	1	FALSE	2.99832	5.74072	-0.93708	0.48485	1	FALSE	22.4919	7.00103	1.6838	0.17053	1	FALSE	29.1314	5.18178	2.4911	0.032109	0.63627	UP	22.9987	7.61755	1.5942	0.13869	1	FALSE	4.42989	4.23611	0.064534	0.96915	1	FALSE
Novel00723	8.15302	3.68308	4.18611	3.6275	45.5515	68.8307	-0.59555	0.50503	1	FALSE	46.6416	70.8679	-0.60352	0.55997	1	FALSE	100.95	91.1165	0.14786	0.638	1	FALSE	130.523	80.4593	0.69797	0.2653	1	FALSE	103.056	94.0211	0.13238	0.82235	1	FALSE	54.5209	53.9163	0.016087	0.93067	1	FALSE
Novel00724	10.2427	7.80418	7.35167	4.92984	121.658	113.351	0.10204	0.90258	1	FALSE	124.607	144.68	-0.21548	0.57144	1	FALSE	156.734	149.415	0.068999	0.84244	1	FALSE	201.387	214.905	-0.093731	0.96367	1	FALSE	158.62	191.796	-0.274	0.58354	1	FALSE	111.765	89.0267	0.32815	0.52661	1	FALSE
Novel00725	0.529047	0.260969	1.03936	0.158435	1.36261	1.59539	-0.22754	0.95128	1	FALSE	1.36577	9.49207	-2.797	0.51919	1	FALSE	3.20324	2.12428	0.59256	0.62765	1	FALSE	4.12763	2.36213	0.80523	0.84942	1	FALSE	3.25598	12.6021	-1.9525	0.59689	1	FALSE	7.27663	1.24524	2.5468	0.42301	1	FALSE
Novel00726	0.885808	0.483144	1.0411	0.364466	10.1587	11.0053	-0.11548	0.76101	1	FALSE	10.3961	32.6979	-1.6532	0.53136	1	FALSE	18.7447	14.403	0.38012	0.82825	1	FALSE	24.092	17.9304	0.42615	0.51335	1	FALSE	18.9888	43.3987	-1.1925	0.67796	1	FALSE	25.0628	8.65533	1.5339	0.56968	1	FALSE
Novel00727	90.8472	74.5165	69.03	72.5124	736.471	1059.88	-0.5252	0.3696	1	FALSE	756.177	874.434	-0.20962	0.61412	1	FALSE	882.724	1400.4	-0.66581	0.34853	1	FALSE	1135.23	1303.56	-0.19947	0.90954	1	FALSE	894.694	1159.36	-0.37386	0.52524	1	FALSE	674.254	832.181	-0.30361	0.66732	1	FALSE
Novel00728	28.7646	30.4019	29.2757	25.6388	355.155	450.639	-0.34352	0.68886	1	FALSE	365.13	426.789	-0.22511	0.54526	1	FALSE	331.172	598.044	-0.85267	0.34169	1	FALSE	425.825	629.353	-0.56361	0.4224	1	FALSE	335.806	565.762	-0.75257	0.16697	1	FALSE	329.206	353.431	-0.10244	0.91821	1	FALSE
Novel00729	0.934746	0.844276	0.374828	0.306481	4.49997	2.45129	0.87637	0.53198	1	FALSE	4.60026	2.70265	0.76734	0.62949	1	FALSE	5.17573	3.23716	0.67703	0.68414	1	FALSE	6.6625	7.9325	-0.25171	0.81155	1	FALSE	5.25256	3.58457	0.55122	0.81766	1	FALSE	2.09145	1.92944	0.11632	1	1	FALSE
Novel00730	402.792	253.056	253.962	346.556	732.737	1513.42	-1.0464	0.081029	1	FALSE	751.58	964.645	-0.36007	0.51757	1	FALSE	1171.63	1996.1	-0.76866	0.2523	1	FALSE	1511.4	1295.89	0.22195	0.56236	1	FALSE	1192.78	1279.11	-0.10082	0.93672	1	FALSE	742.611	1186.51	-0.67605	0.25973	1	FALSE
Novel00731	2.86788	2.03997	0.495388	1.21878	6.07832	5.54097	0.13353	0.8805	1	FALSE	6.18579	1.78766	1.7909	0.1312	1	FALSE	8.66086	7.33388	0.23993	0.77686	1	FALSE	11.1249	10.6783	0.059115	0.99445	1	FALSE	8.75922	2.36569	1.8885	0.11279	0.98143	FALSE	1.37102	4.35677	-1.668	0.21063	1	FALSE
Novel00732	27.9436	20.4669	22.0464	15.4914	385.124	438.413	-0.18697	0.90075	1	FALSE	395.219	519.882	-0.39553	0.36471	1	FALSE	524.088	581.98	-0.15116	1	1	FALSE	672.72	681.421	-0.01854	0.88903	1	FALSE	530.426	689.159	-0.37768	0.43374	1	FALSE	401.215	344.071	0.22167	0.51342	1	FALSE
Novel00733	0.883136	0.614072	0.738165	0.107282	5.36265	1.34776	1.9924	0.21261	1	FALSE	5.45933	8.10152	-0.56947	0.4733	1	FALSE	8.04147	1.73796	2.2101	0.17283	1	FALSE	10.3526	9.42304	0.13573	0.99394	1	FALSE	8.16371	10.7369	-0.39528	0.51864	1	FALSE	6.28235	1.05929	2.5682	0.083913	1	FALSE
Novel00734	2.71396	1.28692	1.02812	1.01358	9.92182	11.1053	-0.16257	0.6762	1	FALSE	10.1885	10.9443	-0.10324	1	1	FALSE	20.6038	14.5056	0.5063	0.69841	1	FALSE	26.4661	17.5654	0.59141	0.31376	1	FALSE	20.8644	14.5194	0.52307	0.39282	1	FALSE	8.40065	8.71956	-0.053753	0.7754	1	FALSE
Novel00735	6.95773	6.02896	4.52936	5.93222	58.4678	84.1121	-0.52467	0.36713	1	FALSE	60.0745	57.7608	0.056663	1	1	FALSE	66.3364	110.936	-0.74186	0.27974	1	FALSE	85.3508	103.568	-0.27911	0.81198	1	FALSE	67.3229	76.6082	-0.1864	0.87537	1	FALSE	44.446	65.9959	-0.57032	0.35029	1	FALSE
Novel00736	12.2824	15.3117	13.9724	8.61554	171.64	138.333	0.31124	0.66623	1	FALSE	176.874	194.21	-0.13489	0.73991	1	FALSE	134.094	183.313	-0.45107	0.59344	1	FALSE	172.743	304.821	-0.81933	0.4272	1	FALSE	136.369	257.46	-0.91683	0.13939	1	FALSE	149.399	108.615	0.45994	0.41416	1	FALSE
Novel00737	2.07735	1.4583	0.871966	0.512283	10.4643	5.31892	0.97627	0.452	1	FALSE	10.6909	7.91782	0.43321	0.55576	1	FALSE	15.4254	6.88379	1.164	0.38286	1	FALSE	19.8197	18.4438	0.1038	0.9619	1	FALSE	15.6347	10.4885	0.57594	0.46641	1	FALSE	6.08136	4.17471	0.54272	0.88282	1	FALSE
Novel00738	115.498	74.5831	76.6605	65.6559	1075.92	1396.02	-0.37575	0.49501	1	FALSE	1106.7	1383.63	-0.3222	0.39886	1	FALSE	1652.07	1842.25	-0.15719	0.88541	1	FALSE	2127.39	1907.32	0.15753	0.57498	1	FALSE	1678.49	1834.36	-0.12811	0.71883	1	FALSE	1068.12	1095.26	-0.036205	0.9349	1	FALSE
Novel00739	6.80754	7.18693	7.08172	4.23548	89.134	78.9465	0.1751	0.68692	1	FALSE	91.5408	109.943	-0.26427	0.58871	1	FALSE	83.8646	104.582	-0.3185	0.83236	1	FALSE	107.827	157.803	-0.5494	0.42678	1	FALSE	85.0274	145.716	-0.77716	0.20386	1	FALSE	84.702	61.9376	0.45158	0.37879	1	FALSE
Novel00740	19.3773	9.85645	10.6073	6.50634	249.074	246.487	0.015065	0.93774	1	FALSE	255.52	334.083	-0.38677	0.34031	1	FALSE	494.885	325.513	0.60438	0.24636	1	FALSE	635.473	440.556	0.5285	0.26581	1	FALSE	501.275	442.853	0.17878	0.93383	1	FALSE	258.182	193.372	0.41701	0.36037	1	FALSE
Novel00741	5.27203	15.7416	5.40678	13.1719	149.826	188.552	-0.33167	0.61653	1	FALSE	153.661	69.1266	1.1524	0.058247	1	FALSE	51.5858	249.215	-2.2723	0.00042521	0.091355	DOWN	66.5931	264.866	-1.9918	0.0060069	0.28296	DOWN	52.56	91.6638	-0.80239	0.2268	1	FALSE	53.2265	148.148	-1.4768	0.016985	1	DOWN
Novel00742	38.552	40.2779	33.7329	29.3412	766.312	821.163	-0.099736	0.87276	1	FALSE	786.885	815.282	-0.051147	0.81535	1	FALSE	717.894	1085.48	-0.59649	0.41832	1	FALSE	922.483	1356.63	-0.55643	0.43509	1	FALSE	727.057	1080.92	-0.57212	0.31853	1	FALSE	628.618	644.672	-0.036382	0.96759	1	FALSE
Novel00743	88.8965	93.522	129.223	77.6711	174.866	217.871	-0.31722	0.76407	1	FALSE	179.875	296.326	-0.72019	0.11407	1	FALSE	166.346	289.768	-0.80072	0.45112	1	FALSE	213.487	310.007	-0.53815	0.40834	1	FALSE	168.433	392.776	-1.2215	0.018808	0.55804	DOWN	228.847	170.965	0.42069	0.28444	1	FALSE
Novel00744	33.1415	58.674	57.1822	51.2701	528.928	696.859	-0.39779	0.57493	1	FALSE	542.552	649.232	-0.25897	0.41598	1	FALSE	302.625	921.878	-1.607	0.012934	0.49168	DOWN	388.427	935.493	-1.2681	0.019423	0.51522	DOWN	306.437	860.861	-1.4902	0.0028573	0.22858	DOWN	502.468	546.588	-0.12142	0.90524	1	FALSE
Novel00745	0.637755	1.8201	1.2311	0.975888	11.8422	8.35743	0.50281	0.83615	1	FALSE	12.288	8.99861	0.44948	0.88919	1	FALSE	3.92031	11.108	-1.5026	0.26137	1	FALSE	5.03092	21.1498	-2.0717	0.25145	1	FALSE	3.96786	11.9195	-1.5869	0.1023	0.96769	FALSE	6.93609	6.59425	0.072914	0.97335	1	FALSE
Novel00746	18.7686	30.3035	31.6208	39.8554	167.183	335.141	-1.0033	0.10292	1	FALSE	170.671	246.548	-0.53065	0.70101	1	FALSE	108.56	442.055	-2.0257	0.00092813	0.14551	DOWN	140.006	294.392	-1.0722	0.032961	0.64379	DOWN	110.457	326.935	-1.5655	0.19812	1	FALSE	189.205	263.443	-0.47754	0.29938	1	FALSE
Novel00747	44.2725	27.8842	19.9083	16.5511	197.812	179.776	0.13793	0.73234	1	FALSE	202.513	184.016	0.13818	0.72396	1	FALSE	323.59	237.377	0.44699	0.37992	1	FALSE	415.588	349.205	0.25108	0.64544	1	FALSE	327.742	243.891	0.42632	0.39531	1	FALSE	141.578	141.073	0.0051501	0.99422	1	FALSE
Novel00748	4.19164	1.11053	1.25919	1.10947	19.266	28.7665	-0.57833	0.37674	1	FALSE	19.7656	27.7962	-0.4919	0.30767	1	FALSE	71.4707	37.7774	0.91983	0.14984	1	FALSE	91.7328	34.0797	1.4285	0.009341	0.35913	UP	72.2706	36.8641	0.97119	0.18983	1	FALSE	21.5253	22.5446	-0.066748	0.97149	1	FALSE
Novel00749	50.3143	43.1383	45.4591	40.9135	279.217	390.506	-0.48396	0.49084	1	FALSE	287.981	367.25	-0.35079	0.38179	1	FALSE	322.191	518.452	-0.6863	0.40692	1	FALSE	414.257	496.069	-0.26002	0.87322	1	FALSE	326.866	486.882	-0.57487	0.27213	1	FALSE	283.22	306.532	-0.11411	0.96705	1	FALSE
Novel00750	2.51663	4.09684	1.65099	2.84891	126.997	128.504	-0.017023	0.88738	1	FALSE	130.673	65.3574	0.99954	0.095644	1	FALSE	78.5275	169.331	-1.1086	0.066787	0.90613	FALSE	101.321	225.172	-1.1521	0.092651	0.93709	FALSE	80.0007	86.643	-0.11507	0.89137	1	FALSE	50.3131	100.92	-1.0042	0.094162	1	FALSE
Novel00751	32.6194	14.1335	9.66848	7.40131	125.64	98.8137	0.34651	0.52701	1	FALSE	128.616	104.815	0.29522	0.86385	1	FALSE	275.859	130.347	1.0816	0.23653	1	FALSE	353.728	221.884	0.67284	0.35317	1	FALSE	278.266	138.93	1.0021	0.37299	1	FALSE	81.1158	77.4575	0.066579	0.70734	1	FALSE
Novel00752	17.8826	15.4468	13.7011	11.847	112.476	130.826	-0.21804	0.85683	1	FALSE	115.433	126.119	-0.12772	0.65855	1	FALSE	131.009	173.354	-0.40406	0.72246	1	FALSE	168.468	199.018	-0.24043	0.75379	1	FALSE	132.921	167.213	-0.33112	0.45276	1	FALSE	97.4165	102.589	-0.07464	0.87243	1	FALSE
Novel00753	12.0994	6.3584	6.08684	2.47777	83.5167	48.2115	0.79269	0.39031	1	FALSE	85.3121	97.2153	-0.18843	0.64375	1	FALSE	160.393	63.7991	1.33	0.022452	0.61962	UP	205.842	147.253	0.48325	0.51154	1	FALSE	162.408	128.902	0.33336	1	1	FALSE	75.5412	37.8471	0.99708	0.20816	1	FALSE
Novel00754	2.487	2.55756	1.35073	1.24718	87.7992	62.703	0.48567	0.48403	1	FALSE	90.1882	58.3392	0.62847	0.30923	1	FALSE	81.2523	82.5619	-0.023068	0.92273	1	FALSE	104.33	155.485	-0.57562	0.55245	1	FALSE	82.1266	77.3297	0.086827	0.74191	1	FALSE	44.8991	49.1898	-0.13167	0.81454	1	FALSE
Novel00755	0.538031	0.637927	0.580003	0.954888	5.52336	11.8401	-1.1001	0.32477	1	FALSE	5.69284	6.55294	-0.20299	0.80596	1	FALSE	4.61149	15.7764	-1.7745	0.20975	1	FALSE	5.96432	9.80542	-0.71722	0.5875	1	FALSE	4.70665	8.69066	-0.88477	0.42456	1	FALSE	5.05505	9.33138	-0.88437	0.42437	1	FALSE
Novel00756	25.1858	62.0287	34.3221	33.4625	879.229	729.901	0.26854	0.54641	1	FALSE	899.629	653.164	0.46188	0.27582	1	FALSE	374.286	964.322	-1.3654	0.026942	0.67319	DOWN	479.865	1551.32	-1.6928	0.00080565	0.094569	DOWN	378.503	865.816	-1.1938	0.081313	0.91541	FALSE	501.721	572.919	-0.19145	0.68857	1	FALSE
Novel00757	5.23283	16.4836	10.0161	9.71366	241.12	223.653	0.10849	0.56761	1	FALSE	246.875	193.809	0.34914	0.41911	1	FALSE	78.4815	297.476	-1.9224	0.099809	0.99693	FALSE	100.975	425.706	-2.0759	0.00014469	0.032263	DOWN	79.6447	256.901	-1.6896	0.0093177	0.41258	DOWN	148.933	175.393	-0.23593	0.82995	1	FALSE
Novel00758	9.72449	7.24922	7.91308	6.47865	120.842	164.023	-0.44078	0.50759	1	FALSE	123.618	171.797	-0.47481	0.40476	1	FALSE	165.835	216.389	-0.38388	0.5915	1	FALSE	213.427	213.204	0.0015069	0.99213	1	FALSE	168.327	227.738	-0.43611	0.45144	1	FALSE	132.429	128.748	0.040663	0.90983	1	FALSE
Novel00759	2.52554	4.66107	3.40417	4.23013	110.629	150.609	-0.44509	0.53306	1	FALSE	113.614	113.848	-0.0029738	0.92947	1	FALSE	60.9656	199.645	-1.7114	0.011416	0.46892	DOWN	78.394	195.811	-1.3206	0.028651	0.60577	DOWN	61.8413	151.052	-1.2884	0.39044	1	FALSE	87.4959	118.318	-0.43538	0.55251	1	FALSE
Novel00760	0	0	0	0	0	0	NA	NA	NA	NA	0	0	NA	NA	NA	NA	0	0	NA	NA	NA	NA	0	0	NA	NA	NA	NA	0	0	NA	NA	NA	NA	0	0	NA	NA	NA	NA
Novel00761	10.3454	11.6076	11.1395	8.61788	62.806	69.0487	-0.13671	0.8229	1	FALSE	64.4604	77.8952	-0.27312	0.60944	1	FALSE	56.2817	91.1362	-0.69536	0.31005	1	FALSE	72.427	111.123	-0.61755	0.33687	1	FALSE	57.1289	103.273	-0.85417	0.17095	1	FALSE	60.0245	54.223	0.14665	0.80515	1	FALSE
Novel00762	26.3442	29.5847	39.5188	21.9637	395.312	428.919	-0.11771	0.89949	1	FALSE	406.196	648.22	-0.67431	0.1652	1	FALSE	357.748	569.254	-0.67013	0.38556	1	FALSE	458.773	700.224	-0.61004	0.34007	1	FALSE	362.142	859.059	-1.2462	0.01846	0.55725	DOWN	499.666	337.065	0.56794	0.25888	1	FALSE
Novel00763	19.0427	15.1946	11.8656	10.0775	355.072	355.648	-0.0023367	0.8811	1	FALSE	364.952	352.959	0.048205	0.90962	1	FALSE	440.226	471.364	-0.098596	0.85341	1	FALSE	565.985	628.99	-0.15227	0.97052	1	FALSE	446.182	467.979	-0.068811	0.84087	1	FALSE	272.473	278.996	-0.034128	0.84151	1	FALSE
Novel00764	3.56906	3.60332	3.86888	3.86207	28.0607	43.8939	-0.64547	0.34737	1	FALSE	28.8942	39.1249	-0.43731	0.45057	1	FALSE	27.6137	58.2135	-1.076	0.16797	1	FALSE	35.6509	49.7889	-0.48189	0.58572	1	FALSE	28.1495	51.8861	-0.88224	0.20509	1	FALSE	30.1237	34.4804	-0.19488	0.84497	1	FALSE
Novel00765	5.77413	2.31827	2.28928	3.5859	58.7208	132.572	-1.1748	0.044689	1	DOWN	60.3753	79.6263	-0.39929	0.74033	1	FALSE	144.881	174.888	-0.27156	0.70484	1	FALSE	186.908	104.048	0.84508	0.074862	0.88009	FALSE	147.436	105.625	0.48113	0.38502	1	FALSE	61.1535	104.149	-0.76815	0.15582	1	FALSE
Novel00766	5.03175	4.7825	4.75783	3.79962	170.706	202.223	-0.24443	0.76416	1	FALSE	175.28	212.943	-0.28081	0.53942	1	FALSE	179.418	267.934	-0.57855	0.4787	1	FALSE	230.431	302.178	-0.39106	0.57377	1	FALSE	181.737	282.254	-0.63514	0.2583	1	FALSE	164.124	158.727	0.048237	0.81121	1	FALSE
Novel00767	5.11574	4.42083	3.68679	4.08186	106.671	148.273	-0.47509	0.66084	1	FALSE	109.844	111.973	-0.027701	0.86353	1	FALSE	122.654	197.433	-0.68677	0.62371	1	FALSE	157.318	189.276	-0.2668	0.80046	1	FALSE	124.089	148.443	-0.25853	0.6583	1	FALSE	86.2506	116.318	-0.43146	0.67769	1	FALSE
Novel00768	9.81491	3.096	2.38943	1.77786	43.4983	36.8984	0.2374	0.71676	1	FALSE	44.4512	42.7576	0.056039	0.78678	1	FALSE	134.919	48.7439	1.4688	0.071052	0.91897	FALSE	173.216	76.6942	1.1754	0.089968	0.9342	FALSE	136.337	56.7146	1.2654	0.26297	1	FALSE	33.2393	29.0065	0.19651	0.62083	1	FALSE
Novel00769	2.73626	2.86033	2.23121	1.791	75.4901	72.0764	0.06676	0.76512	1	FALSE	77.3318	79.737	-0.044187	0.90256	1	FALSE	72.8306	95.6075	-0.39258	0.76746	1	FALSE	93.6099	133.351	-0.5105	0.40763	1	FALSE	73.8005	105.732	-0.5187	0.62643	1	FALSE	61.2339	56.5783	0.11408	0.86123	1	FALSE
Novel00770	3.57601	6.09362	5.41508	4.17142	96.6492	100.091	-0.050488	0.89194	1	FALSE	99.2239	109.689	-0.14467	0.68544	1	FALSE	56.647	133.028	-1.2317	0.18149	1	FALSE	72.9158	171.059	-1.2302	0.040705	0.7033	DOWN	57.5209	145.437	-1.3382	0.022386	0.59516	DOWN	84.6366	78.5452	0.10776	0.64729	1	FALSE
Novel00771	17.1632	13.2344	10.927	11.2433	69.8994	90.3136	-0.36966	0.5786	1	FALSE	71.4536	75.6179	-0.081722	0.90553	1	FALSE	90.7157	118.918	-0.39055	0.61685	1	FALSE	116.81	123.257	-0.077509	1	1	FALSE	92.0396	100.249	-0.12326	0.90282	1	FALSE	58.2913	70.8576	-0.28164	0.6712	1	FALSE
Novel00772	2.57466	1.02927	0.99548	0.969985	13.5194	17.7509	-0.39286	0.46784	1	FALSE	13.966	15.9294	-0.18977	0.72639	1	FALSE	32.3218	23.3879	0.46675	0.54593	1	FALSE	41.876	24.0564	0.79971	0.25091	1	FALSE	33.0655	21.1133	0.64718	0.3967	1	FALSE	12.2524	13.9454	-0.18672	0.76908	1	FALSE
Novel00773	4.15606	3.47935	3.55687	0.810012	96.3363	32.762	1.5561	0.10478	1	FALSE	98.7239	120.517	-0.28776	0.56207	1	FALSE	111.425	43.2664	1.3647	0.021576	0.61316	UP	143.611	170.305	-0.24596	0.90577	1	FALSE	113.235	159.878	-0.49765	0.45725	1	FALSE	93.9034	25.7115	1.8688	0.18105	1	FALSE
Novel00774	9.53385	12.7882	4.52374	10.517	286.28	340.61	-0.25069	0.49839	1	FALSE	293.409	133.396	1.1372	0.030506	1	UP	214.403	446.302	-1.0577	0.045833	0.83789	DOWN	277.295	505.955	-0.86759	0.1344	1	FALSE	218.872	176.846	0.3076	0.50208	1	FALSE	102.478	267.58	-1.3847	0.0098679	1	DOWN
Novel00775	6247.39	8707.95	10224.9	8108.08	27034.7	37924.4	-0.48831	0.56786	1	FALSE	27824.3	40032.1	-0.52481	0.25868	1	FALSE	19142.8	50368.4	-1.3957	0.16355	1	FALSE	24634.4	47949.8	-0.96085	0.13211	1	FALSE	19434.1	53073.3	-1.4494	0.010454	0.4351	DOWN	30851.8	29737.5	0.053072	0.71804	1	FALSE
Novel00776	1.20772	0.975996	1.02089	0.699736	4.59277	4.75607	-0.050405	0.94	1	FALSE	4.70749	6.41415	-0.4463	0.72042	1	FALSE	5.8467	6.23985	-0.093891	0.87335	1	FALSE	7.56158	8.11812	-0.10246	0.96504	1	FALSE	5.9764	8.50699	-0.50937	0.6596	1	FALSE	4.93748	3.73609	0.40224	0.85869	1	FALSE
Novel00777	1.16143	0.866863	0.456713	0.695596	36.1307	42.6524	-0.2394	0.5601	1	FALSE	36.8416	25.5922	0.52563	0.50067	1	FALSE	49.6446	55.6783	-0.16548	0.61835	1	FALSE	64.3048	63.5805	0.016341	1	1	FALSE	50.7547	33.9474	0.58024	0.58367	1	FALSE	19.8016	33.5074	-0.75886	0.23182	1	FALSE
Novel00778	51.3744	44.4092	38.4339	51.9864	466.568	792.767	-0.76481	0.19777	1	FALSE	477.796	529.749	-0.14891	0.82709	1	FALSE	532.938	1035.1	-0.95773	0.092544	0.9778	FALSE	687.362	824.291	-0.26208	0.81286	1	FALSE	542.363	702.574	-0.37339	0.5875	1	FALSE	407.846	621.372	-0.60743	0.23794	1	FALSE
Novel00779	2.55737	1.79143	2.09889	1.76274	22.5421	31.4305	-0.47955	0.67259	1	FALSE	23.2849	31.8704	-0.45282	0.42238	1	FALSE	31.5186	41.9834	-0.41362	0.83198	1	FALSE	40.5259	40.0995	0.01526	0.76731	1	FALSE	31.9714	42.2286	-0.40144	0.59465	1	FALSE	24.524	24.7577	-0.013682	0.93559	1	FALSE
Novel00780	5.76927	6.33465	3.88914	6.42418	117.877	174.399	-0.56511	0.29838	1	FALSE	120.676	96.4039	0.32398	0.69027	1	FALSE	104.421	229.413	-1.1355	0.072678	0.91991	FALSE	134.638	208.215	-0.62899	0.56573	1	FALSE	106.175	127.867	-0.2682	0.88177	1	FALSE	74.1089	136.804	-0.88439	0.11305	1	FALSE
Novel00781	1.54892	0.642141	0.843838	0.512135	4.08384	5.25133	-0.36276	1	1	FALSE	4.18337	6.45918	-0.62668	0.60529	1	FALSE	9.59753	7.01248	0.45274	0.40727	1	FALSE	12.3004	7.21549	0.76954	0.32611	1	FALSE	9.68461	8.55436	0.17903	0.81318	1	FALSE	4.96535	4.10799	0.27346	0.69083	1	FALSE
Novel00782	1.39575	1.3239	1.11086	0.487655	6.10102	3.08854	0.98212	0.57008	1	FALSE	6.30412	5.84618	0.1088	0.99429	1	FALSE	6.26715	4.04753	0.63077	0.75765	1	FALSE	8.12457	10.8564	-0.41819	0.88282	1	FALSE	6.4179	7.73861	-0.26997	0.97306	1	FALSE	4.48321	2.42839	0.88453	0.68498	1	FALSE
Novel00783	0.823861	1.01333	0.486901	0.351505	4.29059	2.30591	0.89584	0.48478	1	FALSE	4.38573	2.40965	0.86399	0.60133	1	FALSE	3.3659	3.05188	0.14129	0.89508	1	FALSE	4.30515	7.56811	-0.81387	0.55176	1	FALSE	3.38673	3.19091	0.085928	1	1	FALSE	1.85874	1.80559	0.041857	1	1	FALSE
Novel00784	0.602436	1.27273	1.69184	0.912448	6.43071	7.23861	-0.17074	0.98995	1	FALSE	6.61901	9.98305	-0.59287	0.46109	1	FALSE	3.00372	9.65918	-1.6851	0.47575	1	FALSE	3.82883	11.4071	-1.575	0.13756	1	FALSE	3.01659	13.2215	-2.1319	0.093123	0.94965	FALSE	7.68753	5.6641	0.44067	0.52625	1	FALSE
Novel00785	31.5884	33.4356	45.9962	27.8663	88.4881	110.339	-0.31838	0.76921	1	FALSE	90.3355	149.156	-0.72346	0.25664	1	FALSE	83.8549	145.866	-0.79867	0.27381	1	FALSE	108.009	155.947	-0.52991	0.63033	1	FALSE	85.2485	197.716	-1.2137	0.017571	0.54519	DOWN	115.389	86.5362	0.41513	0.33138	1	FALSE
Novel00786	4.99749	1.93654	1.27019	2.92866	32.1409	72.476	-1.1731	0.085701	1	FALSE	32.8759	28.9273	0.1846	0.67335	1	FALSE	84.9222	94.367	-0.15214	0.57135	1	FALSE	109.428	56.7033	0.94848	0.09382	0.93967	FALSE	86.3289	38.3636	1.1701	0.043177	0.77564	UP	22.2401	56.8171	-1.3532	0.06164	1	FALSE
Novel00787	0	0	0	0	0	0	NA	NA	NA	NA	0	0	NA	NA	NA	NA	0	0	NA	NA	NA	NA	0	0	NA	NA	NA	NA	0	0	NA	NA	NA	NA	0	0	NA	NA	NA	NA
Novel00788	23.239	44.8591	44.4163	7.56481	346.768	85.6224	2.0179	0.0023843	1	UP	353.728	432.117	-0.28878	0.5899	1	FALSE	191.939	111.256	0.78676	0.7208	1	FALSE	245.344	610.422	-1.315	0.0048697	0.24963	DOWN	193.617	573.121	-1.5656	0.23899	1	FALSE	336.988	67.2187	2.3258	0.21576	1	FALSE
Novel00789	5.59056	5.02102	4.74212	4.76791	84.9074	118.485	-0.48074	0.36832	1	FALSE	87.1588	102.603	-0.23536	0.66814	1	FALSE	94.1621	155.821	-0.72667	0.22769	1	FALSE	121.009	150.267	-0.31241	0.69881	1	FALSE	95.4307	136.02	-0.51129	0.43816	1	FALSE	78.9897	92.9661	-0.23504	0.65459	1	FALSE
Novel00790	2.76112	3.35574	1.21586	0.577835	11.9395	3.01528	1.9854	0.066507	1	FALSE	12.2501	5.75872	1.089	0.2411	1	FALSE	10.0198	3.93029	1.3501	0.30536	1	FALSE	12.884	21.1138	-0.71261	0.36671	1	FALSE	10.1593	7.6365	0.41181	0.73063	1	FALSE	4.44104	2.36699	0.90784	0.55974	1	FALSE
Novel00791	0	0	0	0	0	0	NA	NA	NA	NA	0	0	NA	NA	NA	NA	0	0	NA	NA	NA	NA	0	0	NA	NA	NA	NA	0	0	NA	NA	NA	NA	0	0	NA	NA	NA	NA
Novel00792	0.446051	0.333562	0.438669	0.262416	6.65253	7.35275	-0.14438	0.77879	1	FALSE	6.82401	11.0522	-0.69565	0.3931	1	FALSE	8.87644	9.66231	-0.12239	0.81603	1	FALSE	11.4212	11.7659	-0.042897	1	1	FALSE	9.00691	14.6504	-0.70183	0.42174	1	FALSE	8.52309	5.78939	0.55797	0.63331	1	FALSE
Novel00793	0	0	0	0	0	0	NA	NA	NA	NA	0	0	NA	NA	NA	NA	0	0	NA	NA	NA	NA	0	0	NA	NA	NA	NA	0	0	NA	NA	NA	NA	0	0	NA	NA	NA	NA
Novel00794	3.71891	3.02543	3.42771	2.95821	23.2605	34.4807	-0.56791	0.40902	1	FALSE	23.8148	33.8701	-0.50815	0.53593	1	FALSE	29.0169	45.3312	-0.64361	0.36784	1	FALSE	37.3936	41.073	-0.1354	0.88212	1	FALSE	29.5044	44.8854	-0.60532	0.48336	1	FALSE	26.022	27.027	-0.054669	0.86943	1	FALSE
Novel00795	12.1924	6.79879	5.90995	8.44864	19.2639	36.7145	-0.93045	0.19649	1	FALSE	19.6943	22.31	-0.17991	0.73576	1	FALSE	34.0702	48.315	-0.50396	0.57895	1	FALSE	43.7316	33.9754	0.36418	0.4716	1	FALSE	34.4294	29.5923	0.21842	0.79475	1	FALSE	17.2367	28.7701	-0.73909	0.35002	1	FALSE
Novel00796	2.02646	1.79281	1.10113	1.79014	26.6884	40.2181	-0.59163	0.43394	1	FALSE	27.3415	21.8243	0.32515	0.61554	1	FALSE	29.6179	53.1789	-0.84439	0.33363	1	FALSE	38.0583	47.1505	-0.30906	0.77375	1	FALSE	29.9731	28.9408	0.050562	0.8308	1	FALSE	16.7975	31.5619	-0.90994	0.20239	1	FALSE
Novel00797	1.8966	1.83867	1.75524	1.13723	43.6249	40.5179	0.10659	0.70337	1	FALSE	44.7655	50.8364	-0.18348	0.59888	1	FALSE	44.2915	53.943	-0.2844	1	1	FALSE	56.9026	77.1932	-0.43998	0.59038	1	FALSE	44.8649	67.378	-0.58669	0.28739	1	FALSE	39.2611	31.8011	0.30402	0.41919	1	FALSE
Novel00798	733.077	710.986	438.559	482.787	4616.05	4850.97	-0.071614	0.86181	1	FALSE	4682.86	3787.11	0.30629	0.59827	1	FALSE	5153.96	6346.11	-0.30019	0.39072	1	FALSE	6606.98	8085.07	-0.29127	0.39281	1	FALSE	5207.06	5018.8	0.053126	0.92409	1	FALSE	2925.97	3812.44	-0.3818	0.45575	1	FALSE
Novel00799	0.663252	0.0278342	0.0348288	0.267865	0.266493	3.55482	-3.7376	0.071824	1	FALSE	0.272092	0.483214	-0.82857	1	1	FALSE	6.04175	4.73637	0.35119	0.75122	1	FALSE	7.85587	0.469942	4.0632	0.079282	0.90083	FALSE	6.20542	0.641552	3.2739	0.16205	1	FALSE	0.370146	2.79959	-2.919	0.15771	1	FALSE
Novel00800	26.6036	29.5279	33.3061	17.2065	208.252	184.819	0.17222	0.60265	1	FALSE	213.69	290.094	-0.441	0.26411	1	FALSE	189.029	245.268	-0.37575	0.81059	1	FALSE	242.839	368.447	-0.60146	0.30711	1	FALSE	191.598	384.555	-1.0051	0.038036	0.75315	DOWN	224.368	144.912	0.6307	0.14676	1	FALSE
Novel00801	3.6319	3.67327	2.82952	3.05883	42.1102	50.2119	-0.25386	0.51436	1	FALSE	43.3723	41.3469	0.068992	1	1	FALSE	41.2778	65.841	-0.67362	0.23242	1	FALSE	53.2883	74.7292	-0.48785	0.58875	1	FALSE	42.0657	54.8217	-0.3821	0.56863	1	FALSE	31.8586	39.4188	-0.3072	0.56385	1	FALSE
Novel00802	8.21042	12.2262	11.7255	8.52559	213.226	226.534	-0.087343	0.91265	1	FALSE	218.706	258.935	-0.2436	0.60329	1	FALSE	144.447	300.974	-1.0591	0.26685	1	FALSE	185.775	377.11	-1.0214	0.070036	0.8574	FALSE	146.584	343.236	-1.2275	0.031367	0.6958	DOWN	199.56	177.7	0.16738	0.5896	1	FALSE
Novel00803	0	0	0	0	0	0	NA	NA	NA	NA	0	0	NA	NA	NA	NA	0	0	NA	NA	NA	NA	0	0	NA	NA	NA	NA	0	0	NA	NA	NA	NA	0	0	NA	NA	NA	NA
Novel00804	0.144787	0	0	0.124038	0	0.637251	#NAME?	0.54202	1	FALSE	0	0	NA	NA	NA	NA	0.520812	0.810362	-0.6378	0.84237	1	FALSE	0.677926	0	Inf	0.79305	1	FALSE	0.535083	0	Inf	1	1	FALSE	0	0.498949	#NAME?	0.68755	1	FALSE
Novel00805	6.99439	6.97054	5.31635	4.6395	173.079	176.006	-0.024197	0.87631	1	FALSE	177.558	167.263	0.086179	0.99874	1	FALSE	173.734	233.224	-0.42484	0.72633	1	FALSE	223.051	306.129	-0.45676	0.48137	1	FALSE	175.843	221.736	-0.33455	0.49994	1	FALSE	129.098	138.01	-0.096307	0.91936	1	FALSE
Novel00806	7.28881	3.66622	4.44342	5.68068	66.7185	157.958	-1.2434	0.042583	1	DOWN	67.825	117.169	-0.7887	0.5265	1	FALSE	141.029	207.508	-0.55718	0.27354	1	FALSE	181.165	117.097	0.6296	0.36783	1	FALSE	142.898	155.437	-0.12134	0.9826	1	FALSE	90.0967	124.093	-0.46187	0.32622	1	FALSE
Novel00807	72.223	57.4347	49.7611	31.9567	464.111	385.136	0.2691	0.69722	1	FALSE	475.139	499.218	-0.071321	0.74798	1	FALSE	581.777	511.707	0.18515	0.57325	1	FALSE	747.271	819.895	-0.13381	0.93607	1	FALSE	589.824	662.059	-0.16668	0.51554	1	FALSE	386.537	302.063	0.35576	0.28856	1	FALSE
Novel00808	1.43922	2.4748	2.28593	1.67099	19.6321	19.1288	0.037468	0.99021	1	FALSE	20.2998	21.6972	-0.09605	0.93223	1	FALSE	10.9655	25.2588	-1.2038	0.16775	1	FALSE	14.1294	34.9556	-1.3068	0.29822	1	FALSE	11.1462	28.7419	-1.3666	0.21405	1	FALSE	16.6435	15.0043	0.14958	0.93655	1	FALSE
Novel00809	18.4323	13.3825	12.5349	7.60103	133.957	114.893	0.22147	0.5908	1	FALSE	137.087	156.919	-0.19492	0.62444	1	FALSE	188.321	152.307	0.30621	0.47269	1	FALSE	241.262	236.474	0.028923	1	1	FALSE	190.279	207.982	-0.12834	0.68296	1	FALSE	121.14	90.1914	0.42562	0.3484	1	FALSE
Novel00810	24.3186	16.5421	12.1609	10.201	105.137	96.2788	0.12698	0.82969	1	FALSE	107.759	97.0026	0.15171	0.94721	1	FALSE	145.974	127.006	0.20082	0.69507	1	FALSE	187.458	185.853	0.012411	0.78205	1	FALSE	147.459	128.599	0.19744	0.8097	1	FALSE	74.8928	75.5227	-0.012085	0.91052	1	FALSE
Novel00811	1.15453	2.99094	2.74953	1.14733	35.1174	20.6509	0.76598	0.4303	1	FALSE	35.7473	42.5778	-0.25227	0.68059	1	FALSE	14.0216	27.2659	-0.95945	0.24336	1	FALSE	17.9875	61.7344	-1.7791	0.16315	1	FALSE	14.1944	56.4905	-1.9927	0.041716	0.76786	DOWN	33.0167	16.1882	1.0283	0.15434	1	FALSE
Novel00812	0.5291	0.989497	0.949256	0.389298	12.1994	6.57011	0.89282	0.44438	1	FALSE	12.5961	14.5221	-0.20528	0.59907	1	FALSE	6.30732	8.66666	-0.45845	0.62117	1	FALSE	8.07139	21.7011	-1.4269	0.24065	1	FALSE	6.36615	19.2607	-1.5972	0.044536	0.78076	DOWN	11.2118	5.16658	1.1177	0.20121	1	FALSE
Novel00813	6.75112	11.0612	7.5119	4.03539	303.547	165.586	0.87434	0.10507	1	FALSE	310.462	259.193	0.26039	0.72899	1	FALSE	187.993	219.65	-0.22453	0.87598	1	FALSE	241.081	535.575	-1.1516	0.03117	0.62884	DOWN	190.07	343.534	-0.85392	0.10358	0.96833	FALSE	200.07	130.136	0.62049	0.21609	1	FALSE
Novel00814	80.4886	82.389	88.636	40.0582	545.517	399.37	0.4499	0.40553	1	FALSE	558.573	730.332	-0.38681	0.34209	1	FALSE	539.624	527.066	0.033971	0.87133	1	FALSE	691.757	963.344	-0.47778	0.38814	1	FALSE	545.309	967.995	-0.82792	0.082937	0.9164	FALSE	564.662	313.405	0.84936	0.10088	1	FALSE
Novel00815	2.84118	1.41883	1.59564	1.00402	25.891	28.1104	-0.11866	1	1	FALSE	26.5965	35.6563	-0.42292	0.38818	1	FALSE	52.6569	37.3259	0.49645	0.29649	1	FALSE	67.7121	45.845	0.56265	0.303	1	FALSE	53.4466	47.2541	0.17766	0.96046	1	FALSE	27.5393	22.0354	0.32167	0.43282	1	FALSE
Novel00816	21.2685	8.81617	7.06709	12.4524	133.353	274.293	-1.0405	0.041778	1	DOWN	136.593	142.418	-0.060249	0.95403	1	FALSE	321.682	358.342	-0.1557	0.59386	1	FALSE	413.656	235.575	0.81225	0.095734	0.94359	FALSE	326.139	188.871	0.78809	0.13302	1	FALSE	109.639	215.256	-0.9733	0.062935	1	FALSE
Novel00817	4.53885	6.57414	6.64936	5.25539	24.8149	29.436	-0.24637	0.93035	1	FALSE	25.609	30.5234	-0.25327	0.49304	1	FALSE	16.8134	39.2752	-1.224	0.41495	1	FALSE	21.6221	44.1192	-1.0289	0.30945	1	FALSE	17.0704	40.4671	-1.2453	0.050089	0.80433	FALSE	23.5644	23.0876	0.029489	0.67676	1	FALSE
Novel00818	39.1172	15.7197	18.2607	25.0604	323.911	740.927	-1.1937	0.21159	1	FALSE	331.323	494.82	-0.57867	0.27427	1	FALSE	816.842	957.947	-0.22989	0.51034	1	FALSE	1051.86	571.587	0.8799	0.081702	0.90566	FALSE	829.978	656.193	0.33895	0.56327	1	FALSE	381.544	580.981	-0.60664	0.40715	1	FALSE
Novel00819	0.590311	0.894302	0.514858	0.925763	14.2137	21.2347	-0.57914	0.40361	1	FALSE	14.6846	10.4547	0.49016	0.63775	1	FALSE	9.03387	28.1054	-1.6374	0.061035	0.89013	FALSE	11.6917	25.2861	-1.1129	0.42114	1	FALSE	9.22407	13.861	-0.58755	0.64461	1	FALSE	8.03852	16.6815	-1.0532	0.1802	1	FALSE
Novel00820	3.55838	6.63215	5.59002	7.16265	82.5113	133.582	-0.69506	0.28623	1	FALSE	84.9108	91.2261	-0.1035	0.86735	1	FALSE	44.112	176.813	-2.003	0.0037685	0.28414	DOWN	56.8251	146.299	-1.3643	0.084461	0.91675	FALSE	44.8226	120.962	-1.4323	0.031378	0.6958	DOWN	70.19	104.828	-0.57869	0.3745	1	FALSE
Novel00821	12.9252	9.29571	7.01969	5.62547	190.244	171.89	0.14637	0.81174	1	FALSE	194.696	181.891	0.098149	0.9858	1	FALSE	264.223	226.465	0.22247	0.65849	1	FALSE	339.474	335.826	0.015587	0.87735	1	FALSE	267.541	241.131	0.14994	0.91893	1	FALSE	140.579	134.92	0.059276	0.82067	1	FALSE
Novel00822	0	0.0208451	0	0	0.182687	0	Inf	1	1	FALSE	0.182279	0	Inf	1	1	FALSE	0	0	NA	NA	NA	NA	0	0.315364	#NAME?	0.88747	1	FALSE	0	0	NA	NA	NA	NA	0	0	NA	NA	NA	NA
Novel00823	28.3099	17.9677	16.9531	17.4068	121.465	172.065	-0.50242	0.3569	1	FALSE	124.794	144.853	-0.21504	0.63754	1	FALSE	186.437	226.783	-0.28262	0.71536	1	FALSE	239.653	215.13	0.15574	0.55072	1	FALSE	188.872	192.027	-0.0239	0.9705	1	FALSE	111.585	135.043	-0.27528	0.6522	1	FALSE
Novel00824	10.8751	10.4273	10.5585	6.84985	281.475	275.136	0.032865	0.87167	1	FALSE	288.892	360.54	-0.31963	0.44819	1	FALSE	297.383	364.73	-0.29451	0.76617	1	FALSE	381.66	498.048	-0.38399	0.52171	1	FALSE	301.081	477.97	-0.66677	0.18016	1	FALSE	278.287	216.101	0.36487	0.41154	1	FALSE
Novel00825	2.79449	4.06167	2.59886	2.74277	32.7649	35.3388	-0.1091	1	1	FALSE	33.3768	28.7333	0.21612	0.61944	1	FALSE	24.1476	46.5424	-0.94667	0.1922	1	FALSE	31.0438	57.5879	-0.89146	0.084867	0.91895	FALSE	24.487	38.0915	-0.63745	0.38592	1	FALSE	22.1242	27.7091	-0.32473	0.64906	1	FALSE
Novel00826	221.98	285.493	223.366	194.583	2085.79	2154.03	-0.046445	0.9053	1	FALSE	2139.86	2061.92	0.053525	0.95383	1	FALSE	1624.39	2856.3	-0.81425	0.3148	1	FALSE	2093.56	3689.58	-0.8175	0.15708	1	FALSE	1651.99	2733.45	-0.72652	0.16509	1	FALSE	1590.88	1689.58	-0.086842	0.90915	1	FALSE
Novel00827	4.52081	3.34034	2.72352	2.0353	65.1358	59.9563	0.11954	0.78617	1	FALSE	66.6134	68.3899	-0.037972	0.77009	1	FALSE	90.9622	79.2135	0.19952	0.69908	1	FALSE	116.801	114.91	0.02354	0.99759	1	FALSE	92.1594	90.6894	0.023197	0.7829	1	FALSE	52.9305	47.0635	0.16949	0.61984	1	FALSE
Novel00828	0.139618	0.101646	0.0421763	0.0891037	1.81733	2.13153	-0.23007	0.80872	1	FALSE	1.8645	0.975433	0.93468	0.7051	1	FALSE	2.49196	2.7828	-0.15925	0.8215	1	FALSE	3.22082	3.21509	0.0025679	1	1	FALSE	2.54306	1.29258	0.97632	0.66545	1	FALSE	0.745867	1.68103	-1.1724	0.48446	1	FALSE
Novel00829	1.99552	2.76804	1.28218	2.34716	61.4171	75.5455	-0.29871	0.5652	1	FALSE	63.4206	36.8027	0.78514	0.44019	1	FALSE	43.6487	99.6856	-1.1914	0.078273	0.94318	FALSE	56.5792	109.206	-0.94871	0.49233	1	FALSE	44.6787	48.7973	-0.12722	0.9831	1	FALSE	28.3072	59.3282	-1.0676	0.086708	1	FALSE
Novel00830	2.38992	0.345761	0.230327	0.959086	3.50273	14.3915	-2.0387	0.07901	1	FALSE	3.59905	3.22829	0.15684	0.89979	1	FALSE	24.2859	18.6601	0.38016	0.8626	1	FALSE	31.3043	6.2011	2.3358	0.001803	0.14751	UP	24.6741	4.28087	2.527	0.0030414	0.23698	UP	2.47588	11.2785	-2.1876	0.059234	1	FALSE
Novel00831	11.1474	9.85445	9.0448	7.26965	173.302	193.665	-0.16027	0.93674	1	FALSE	178.103	200.169	-0.16851	0.61345	1	FALSE	194.289	256.854	-0.40275	0.78417	1	FALSE	250.086	306.978	-0.29571	0.75334	1	FALSE	197.229	265.366	-0.42811	0.40407	1	FALSE	154.505	151.884	0.024679	0.74657	1	FALSE
Novel00832	107.1	85.4686	77.9724	77.5691	387.338	523.862	-0.43559	0.47907	1	FALSE	396.918	450.856	-0.18383	0.63962	1	FALSE	481.915	691.821	-0.52162	0.47493	1	FALSE	619.336	684.507	-0.14434	0.9241	1	FALSE	488.174	597.733	-0.29211	0.57149	1	FALSE	347.895	411.192	-0.24116	0.77506	1	FALSE
Novel00833	0	0	0	0	0	0	NA	NA	NA	NA	0	0	NA	NA	NA	NA	0	0	NA	NA	NA	NA	0	0	NA	NA	NA	NA	0	0	NA	NA	NA	NA	0	0	NA	NA	NA	NA
Novel00834	0	0	0	0	0	0	NA	NA	NA	NA	0	0	NA	NA	NA	NA	0	0	NA	NA	NA	NA	0	0	NA	NA	NA	NA	0	0	NA	NA	NA	NA	0	0	NA	NA	NA	NA
Novel00835	1.80957	0.968063	0.869373	0.566067	11.2102	10.3737	0.11188	0.67895	1	FALSE	11.4227	13.0301	-0.18995	0.93818	1	FALSE	21.8774	13.8385	0.66075	0.26139	1	FALSE	27.9897	19.7115	0.50586	0.54661	1	FALSE	22.0493	17.264	0.35297	0.64112	1	FALSE	10.0316	8.15106	0.29949	0.61953	1	FALSE
Novel00836	30.8926	18.2524	16.3535	17.5634	335.909	475.781	-0.50223	0.29102	1	FALSE	343.87	383.631	-0.15786	0.72009	1	FALSE	574.296	622.947	-0.11732	0.69077	1	FALSE	738.967	593.116	0.3172	0.49078	1	FALSE	582.902	508.535	0.1969	0.76038	1	FALSE	295.827	373.306	-0.3356	0.50365	1	FALSE
Novel00837	4.80356	2.77773	2.60552	2.62856	21.4244	31.876	-0.57321	0.51378	1	FALSE	21.7459	26.4072	-0.28018	0.7465	1	FALSE	38.9639	42.0205	-0.10896	0.94414	1	FALSE	49.9984	37.5506	0.41304	0.64149	1	FALSE	39.3905	34.9958	0.17067	0.87166	1	FALSE	20.3848	25.0277	-0.29603	0.74521	1	FALSE
Novel00838	12.6306	17.855	21.17	10.2115	79.2804	65.8313	0.26819	0.79342	1	FALSE	81.29	115.636	-0.50844	0.27633	1	FALSE	55.6943	86.4461	-0.63427	0.26993	1	FALSE	71.495	140.185	-0.97141	0.11558	1	FALSE	56.3642	153.258	-1.4431	0.011684	0.45473	DOWN	89.2854	51.6832	0.78873	0.2024	1	FALSE
Novel00839	2.14401	2.47212	1.25232	2.08716	15.3741	18.8135	-0.29127	0.86265	1	FALSE	15.802	8.97407	0.81627	0.83151	1	FALSE	13.2065	25.0012	-0.92074	0.47937	1	FALSE	16.8314	27.2547	-0.69535	0.69576	1	FALSE	13.2844	11.901	0.15866	0.82135	1	FALSE	6.98849	14.7517	-1.0778	0.48293	1	FALSE
Novel00840	0.0757193	0.0506587	0.0209392	0.0324425	1.01785	1.03027	-0.017496	1	1	FALSE	1.04823	0.492219	1.0906	0.84147	1	FALSE	1.54624	1.38197	0.16204	0.98849	1	FALSE	1.9754	1.80526	0.12993	1	1	FALSE	1.55612	0.651026	1.2572	0.7726	1	FALSE	0.375721	0.808754	-1.106	0.98469	1	FALSE
Novel00841	285.266	207.093	188.128	133.661	563.083	552.052	0.028543	0.83938	1	FALSE	576.949	642.103	-0.15436	0.66509	1	FALSE	776.868	730.31	0.089162	0.67584	1	FALSE	996.631	994.994	0.0023721	0.8964	1	FALSE	785.631	851.104	-0.11548	0.75622	1	FALSE	495.543	432.92	0.19491	0.57983	1	FALSE
Novel00842	2.98843	2.7649	2.90636	1.70427	72.5078	67.4073	0.10523	0.7206	1	FALSE	74.5943	95.1829	-0.35164	0.44022	1	FALSE	77.4913	89.619	-0.20977	1	1	FALSE	99.6847	128.57	-0.36711	0.67918	1	FALSE	78.662	126.185	-0.6818	0.23841	1	FALSE	73.3668	52.8443	0.47338	0.29512	1	FALSE
Novel00843	15.7093	52.3333	49.4431	16.3882	1556.86	726.927	1.0988	0.098648	1	FALSE	1590.02	1811.77	-0.18835	0.59456	1	FALSE	477.239	962.324	-1.0118	0.11475	1	FALSE	613.141	2744.06	-2.162	0.010738	0.38538	DOWN	483.811	2401.92	-2.3117	0.019864	0.56976	DOWN	1405.5	570.969	1.2996	0.083848	1	FALSE
Novel00844	0.708601	1.50906	0.404754	0.497521	15.1636	6.73881	1.17	0.39094	1	FALSE	15.6066	5.26651	1.5672	0.097425	1	FALSE	6.84121	8.68981	-0.34507	0.52076	1	FALSE	8.79516	26.8946	-1.6125	0.06105	0.81221	FALSE	6.9286	6.98547	-0.011792	1	1	FALSE	4.06532	5.29646	-0.38166	0.59711	1	FALSE
Novel00845	4.42502	0.394821	0.807713	0.222259	3.56039	3.33504	0.09433	0.90074	1	FALSE	3.59748	9.4305	-1.3903	0.62232	1	FALSE	44.5197	4.38466	3.3439	0.0015661	0.1864	UP	56.9074	6.21415	3.195	0.0018824	0.15246	UP	44.8317	12.4795	1.845	0.05006	0.80433	FALSE	7.23083	2.6154	1.4671	0.5007	1	FALSE
Novel00846	5.59118	5.39683	5.49727	5.44684	96.2	143.673	-0.57868	0.35061	1	FALSE	98.7695	125.704	-0.34789	0.45221	1	FALSE	99.1888	189.936	-0.93726	0.17693	1	FALSE	127.877	170.274	-0.4131	0.57993	1	FALSE	100.888	166.677	-0.72429	0.20469	1	FALSE	96.9731	112.798	-0.21809	0.81608	1	FALSE
Novel00847	1.31537	0.661992	0.873346	0.632873	2.61127	3.79906	-0.54089	0.71889	1	FALSE	2.63642	4.54174	-0.78467	0.77877	1	FALSE	5.67186	4.97513	0.18909	1	1	FALSE	7.3016	4.55726	0.68005	0.73427	1	FALSE	5.76233	6.01448	-0.061787	1	1	FALSE	3.48233	2.98873	0.22052	1	1	FALSE
Novel00848	10.2609	3.07535	2.71739	3.54098	37.0679	60.3954	-0.70427	0.21655	1	FALSE	37.8522	41.3186	-0.12641	0.71834	1	FALSE	125.071	78.7219	0.66791	0.50573	1	FALSE	161.296	65.3312	1.3039	0.027563	0.60064	UP	127.318	54.7791	1.2167	0.06577	0.86714	FALSE	31.9326	47.4602	-0.57169	0.30105	1	FALSE
Novel00849	225.339	163.359	212.97	131.799	2011.01	2382.06	-0.24429	0.65755	1	FALSE	2059.13	3250.49	-0.65862	0.18227	1	FALSE	2781.33	3131.65	-0.17115	0.73572	1	FALSE	3580.63	3552.68	0.011309	0.93347	1	FALSE	2826.88	4310.06	-0.6085	0.13939	1	FALSE	2515.74	1867.57	0.42983	0.35774	1	FALSE
Novel00850	2.46403	0.604852	0.43882	0.149755	3.79065	1.3489	1.4907	0.58762	1	FALSE	3.87903	3.32464	0.2225	1	1	FALSE	14.9543	1.78715	3.0648	0.0072041	0.37655	UP	19.248	6.69652	1.5232	0.091723	0.93693	FALSE	15.1948	4.40979	1.7848	0.11795	0.99075	FALSE	2.57916	1.05823	1.2853	0.38031	1	FALSE
Novel00851	0.639304	1.13429	1.3126	0.833087	7.73911	8.31315	-0.10323	1	1	FALSE	7.95939	11.1306	-0.4838	0.40911	1	FALSE	4.26686	11.0746	-1.376	0.29195	1	FALSE	5.53835	13.7195	-1.3087	0.20841	1	FALSE	4.37424	14.7604	-1.7546	0.041714	0.76786	DOWN	8.61522	6.53355	0.39902	0.48706	1	FALSE
Novel00852	78.8216	48.747	32.1413	20.3073	657.332	423.17	0.63538	0.18497	1	FALSE	671.865	553.948	0.27842	0.69024	1	FALSE	1071.68	560.752	0.93443	0.054605	0.87438	FALSE	1374	1158.97	0.24554	0.59328	1	FALSE	1082.18	734.255	0.55959	0.36247	1	FALSE	427.812	332.086	0.36542	0.37573	1	FALSE
Novel00853	47.5743	29.5216	28.2895	26.0034	141.187	181.978	-0.36616	0.44389	1	FALSE	144.731	175.621	-0.27909	0.5514	1	FALSE	224.524	238.983	-0.090041	0.84426	1	FALSE	288.989	249.584	0.21149	0.54036	1	FALSE	227.802	232.882	-0.03182	1	1	FALSE	135.451	142.846	-0.076686	0.864	1	FALSE
Novel00854	1.47221	1.02543	0.634253	0.441704	14.4834	9.65865	0.58451	0.44858	1	FALSE	14.7011	12.408	0.24465	0.77284	1	FALSE	22.0523	12.7142	0.79449	0.35584	1	FALSE	28.3105	25.3818	0.15754	1	1	FALSE	22.3042	16.4561	0.43869	0.68531	1	FALSE	9.59937	7.59497	0.3379	0.6872	1	FALSE
Novel00855	0.867238	1.46284	0.767463	0.942863	12.2055	11.3284	0.10758	0.97274	1	FALSE	12.5813	8.1928	0.61885	0.52614	1	FALSE	7.05812	15.0049	-1.0881	0.2839	1	FALSE	9.08342	21.6762	-1.2548	0.1674	1	FALSE	7.1649	10.8632	-0.60043	0.61512	1	FALSE	6.30292	8.90055	-0.49787	0.61514	1	FALSE
Novel00856	18.8867	9.89373	9.03437	10.3021	85.1843	132.577	-0.63817	0.25537	1	FALSE	87.35	96.7409	-0.14732	0.81088	1	FALSE	160.419	173.999	-0.11723	0.86604	1	FALSE	205.901	150.627	0.45097	0.2988	1	FALSE	162.251	128.189	0.33996	0.48055	1	FALSE	74.433	103.884	-0.48096	0.39085	1	FALSE
Novel00857	38.7749	31.6314	49.2708	24.4074	155.569	177.157	-0.18748	0.90485	1	FALSE	159.248	297.139	-0.89986	0.18391	1	FALSE	197.845	235.979	-0.25429	0.86555	1	FALSE	253.914	274.657	-0.11329	0.7753	1	FALSE	200.397	393.855	-0.97481	0.18178	1	FALSE	230.46	139.486	0.72439	0.28846	1	FALSE
Novel00858	3.10896	1.3724	1.11529	2.82842	17.9198	55.4168	-1.6288	0.03675	1	DOWN	18.3043	19.3993	-0.083821	0.97645	1	FALSE	40.2389	72.2656	-0.84472	0.21548	1	FALSE	51.8227	31.5829	0.71444	0.20297	1	FALSE	40.8277	25.7236	0.66646	0.28048	1	FALSE	14.9412	43.4217	-1.5391	0.037659	1	DOWN
Novel00859	23.08	22.5395	19.6313	11.018	459.325	327.189	0.48939	0.4161	1	FALSE	471.185	487.636	-0.049511	0.66353	1	FALSE	466.834	432.071	0.11164	0.78715	1	FALSE	599.457	812.61	-0.43891	0.5576	1	FALSE	472.869	646.43	-0.45105	0.25749	1	FALSE	377.27	256.86	0.55462	0.24319	1	FALSE
Novel00860	1544.63	1071.31	1104.32	573.382	6895.47	5502.52	0.32556	0.51311	1	FALSE	7082.37	8661.48	-0.29038	0.37092	1	FALSE	9732.4	7282.27	0.41841	0.31513	1	FALSE	12488.9	12209.2	0.032672	0.72556	1	FALSE	9839.92	11480.3	-0.22244	0.52454	1	FALSE	6699.55	4317.58	0.63384	0.16422	1	FALSE
Novel00861	0.018369	0.0275867	0	0.0247782	0.266493	0.318626	-0.25777	1	1	FALSE	0.272092	0	Inf	1	1	FALSE	0.154178	0.405181	-1.394	0.94361	1	FALSE	0.197089	0.469942	-1.2536	1	1	FALSE	0.154575	0	Inf	1	1	FALSE	0	0.249474	#NAME?	0.98761	1	FALSE
Novel00862	2.55383	1.73902	1.10268	0.638969	13.5845	8.44212	0.68629	0.19933	1	FALSE	13.8515	11.0547	0.32538	0.92773	1	FALSE	20.7481	11.261	0.88164	0.11767	1	FALSE	26.6908	23.9037	0.15911	0.91071	1	FALSE	21.0542	14.6603	0.52219	0.8098	1	FALSE	8.59222	6.59848	0.3809	0.47649	1	FALSE
Novel00863	3.34511	6.60286	7.74472	9.28184	45.9933	90.9865	-0.98423	0.11637	1	FALSE	47.6464	69.4738	-0.5441	0.62819	1	FALSE	21.9212	120.564	-2.4594	0.00054336	0.1065	DOWN	28.2864	82.0415	-1.5362	0.33231	1	FALSE	22.3276	92.1502	-2.0452	0.22512	1	FALSE	53.2977	71.3974	-0.4218	0.54246	1	FALSE
Novel00864	0.518448	0.600495	0.253803	0.273209	7.49169	5.36886	0.48067	0.49294	1	FALSE	7.60388	4.35152	0.80522	0.33801	1	FALSE	6.97785	7.16317	-0.037816	0.97202	1	FALSE	8.94189	13.1267	-0.55385	0.37658	1	FALSE	7.04544	5.76659	0.28897	0.79233	1	FALSE	3.3449	4.23008	-0.33872	0.87175	1	FALSE
Novel00865	1.72173	1.34105	1.20021	0.569719	30.2507	20.5776	0.55589	0.31448	1	FALSE	30.7816	36.2332	-0.23524	0.6428	1	FALSE	41.1329	27.1486	0.59941	0.32981	1	FALSE	52.7263	53.1313	-0.011039	0.81753	1	FALSE	41.5676	48.0493	-0.20906	0.54697	1	FALSE	28.0547	16.1268	0.79878	0.16431	1	FALSE
Novel00866	7.14776	6.03964	5.39189	3.33012	72.4975	58.4154	0.31158	0.57355	1	FALSE	74.6751	79.5696	-0.09159	0.65438	1	FALSE	83.5588	77.5653	0.10738	0.64289	1	FALSE	107.356	128.68	-0.26139	0.89858	1	FALSE	84.6547	105.487	-0.3174	0.51373	1	FALSE	61.4409	45.8693	0.42167	0.35501	1	FALSE
Novel00867	9.04663	10.9935	9.10562	7.00189	62.2684	58.9397	0.07926	0.89216	1	FALSE	64.2701	63.1366	0.025671	0.85381	1	FALSE	49.9587	77.9656	-0.6421	0.48547	1	FALSE	64.3867	110.698	-0.78179	0.4525	1	FALSE	50.799	83.6857	-0.72018	0.2346	1	FALSE	48.6825	46.1954	0.075655	0.76709	1	FALSE
Novel00868	33.7595	17.399	9.82427	18.6766	793.834	1271.61	-0.67975	0.18113	1	FALSE	808.057	638.123	0.34062	0.43393	1	FALSE	1597.69	1657.04	-0.052622	0.62392	1	FALSE	2056.76	1394.76	0.56036	0.33563	1	FALSE	1621.42	846.544	0.9376	0.070037	0.88371	FALSE	491.538	998.773	-1.0229	0.095697	1	FALSE
Novel00869	12.1428	9.56325	5.78998	7.20412	147.523	164.436	-0.15659	0.69275	1	FALSE	151.321	111.81	0.43657	0.606	1	FALSE	186.971	215.738	-0.20647	0.67561	1	FALSE	240.101	260.902	-0.11987	0.95356	1	FALSE	189.275	148.222	0.35272	0.68077	1	FALSE	86.436	128.974	-0.57738	0.3793	1	FALSE
Novel00870	7.22513	4.88895	3.6952	2.06534	7.86814	5.15022	0.61139	0.44661	1	FALSE	8.05717	8.22623	-0.02996	0.93362	1	FALSE	11.8452	6.86064	0.78789	0.30971	1	FALSE	15.2102	13.8927	0.13071	0.87704	1	FALSE	11.9889	10.9085	0.13624	0.75075	1	FALSE	6.31164	4.04483	0.64193	0.55276	1	FALSE
Novel00871	11.7494	12.3561	15.2964	10.537	78.8758	99.8227	-0.33979	0.75632	1	FALSE	81.3201	121.343	-0.57741	0.2466	1	FALSE	73.8367	132.902	-0.84795	0.45688	1	FALSE	94.9302	140.097	-0.56149	0.52716	1	FALSE	74.8957	160.849	-1.1027	0.068059	0.87658	FALSE	93.456	78.3511	0.25433	0.50731	1	FALSE
Novel00872	7.02728	9.59646	10.0329	7.37295	42.0707	49.2548	-0.22745	0.80108	1	FALSE	42.8922	60.1217	-0.48717	0.57242	1	FALSE	31.8085	65.0324	-1.0317	0.13853	1	FALSE	40.8126	74.0104	-0.85872	0.12167	1	FALSE	32.1537	79.7102	-1.3098	0.067233	0.87152	FALSE	46.2429	38.718	0.25623	0.76678	1	FALSE
Novel00873	8.23208	9.34252	6.39526	8.207	109.566	147.826	-0.4321	0.68752	1	FALSE	112.707	95.5398	0.23841	0.95422	1	FALSE	96.4168	196.385	-1.0263	0.29499	1	FALSE	124	194.188	-0.64711	0.42282	1	FALSE	97.7597	126.692	-0.37402	0.37038	1	FALSE	73.965	115.957	-0.64867	0.53244	1	FALSE
Novel00874	2.32984	2.25323	1.93966	0.784112	36.0253	19.2355	0.90524	0.21988	1	FALSE	37.0517	37.3206	-0.010433	0.81402	1	FALSE	37.3772	25.6566	0.54283	0.49565	1	FALSE	47.8003	63.8747	-0.41823	0.69598	1	FALSE	37.7265	49.4625	-0.39076	0.46329	1	FALSE	28.7903	15.0622	0.93465	0.082172	1	FALSE
Novel00875	3.35345	5.42836	4.59698	3.9384	137.414	152.552	-0.15077	0.99094	1	FALSE	140.997	149.603	-0.085475	0.87277	1	FALSE	86.4067	202.492	-1.2286	0.13083	1	FALSE	110.874	243.062	-1.1324	0.042485	0.71651	DOWN	87.4464	198.308	-1.1813	0.048201	0.79777	DOWN	115.216	119.693	-0.055005	0.92634	1	FALSE
Novel00876	12.8944	10.6059	9.37845	7.49475	274.183	288.976	-0.075809	0.99327	1	FALSE	281.951	300.986	-0.094253	0.61041	1	FALSE	323.262	382.842	-0.24405	0.9744	1	FALSE	415.646	486.002	-0.22561	0.94336	1	FALSE	327.637	399.08	-0.28458	0.50185	1	FALSE	232.665	226.595	0.038138	0.69837	1	FALSE
Novel00877	9.22659	2.60816	5.82522	4.53528	16.3388	43.6599	-1.418	0.087065	1	FALSE	16.7066	50.2053	-1.5874	0.15361	1	FALSE	58.4819	57.9613	0.0129	0.71751	1	FALSE	75.3406	28.8253	1.3861	0.019991	0.52343	UP	59.4565	66.6138	-0.16399	0.86869	1	FALSE	38.6839	34.2352	0.17625	0.72337	1	FALSE
Novel00878	24.5176	11.6364	9.50803	16.0127	142.436	290.426	-1.0279	0.10739	1	FALSE	145.376	159.212	-0.13117	0.89266	1	FALSE	308.09	378.682	-0.29763	0.41042	1	FALSE	395.563	250.898	0.6568	0.23506	1	FALSE	312.054	211.205	0.56316	0.32827	1	FALSE	122.668	227.689	-0.89231	0.15489	1	FALSE
Novel00879	177.289	193.087	162.982	118.761	596.52	548.54	0.12097	0.70552	1	FALSE	613.213	642.215	-0.066669	0.82047	1	FALSE	531.672	728.294	-0.45398	0.74671	1	FALSE	682.41	1056.97	-0.63122	0.38955	1	FALSE	537.593	851.473	-0.66345	0.2852	1	FALSE	494.78	430.462	0.2009	0.58573	1	FALSE
Novel00880	1.86319	1.56255	2.9997	2.63719	12.6341	30.176	-1.2561	0.10132	1	FALSE	12.9886	32.1981	-1.3097	0.15238	1	FALSE	15.0392	40.0529	-1.4132	0.1457	1	FALSE	19.4549	22.3877	-0.20257	0.92367	1	FALSE	15.3654	42.6992	-1.4745	0.18855	1	FALSE	24.7303	23.769	0.057195	1	1	FALSE
Novel00881	1.96846	1.20971	0.552606	0.754308	7.6593	7.13183	0.10294	1	1	FALSE	7.78351	4.49931	0.79072	0.40659	1	FALSE	13.2554	9.26141	0.51728	0.85059	1	FALSE	17.1284	13.4359	0.3503	0.7943	1	FALSE	13.5135	5.95973	1.1811	0.23653	1	FALSE	3.46804	5.60627	-0.69292	0.4096	1	FALSE
Novel00882	2.22657	2.20551	2.1407	1.62844	46.7897	51.3603	-0.13446	0.92781	1	FALSE	48.2018	57.5293	-0.25521	0.46554	1	FALSE	45.7899	68.1126	-0.57289	0.61678	1	FALSE	58.8532	83.0578	-0.49699	0.61564	1	FALSE	46.3999	76.3012	-0.71759	0.20286	1	FALSE	44.4541	40.2747	0.14244	0.60979	1	FALSE
Novel00883	0	0	0	0	0	0	NA	NA	NA	NA	0	0	NA	NA	NA	NA	0	0	NA	NA	NA	NA	0	0	NA	NA	NA	NA	0	0	NA	NA	NA	NA	0	0	NA	NA	NA	NA
Novel00884	8.24173	4.51886	5.3151	11.3538	10.4794	40.1637	-1.9383	0.050881	1	FALSE	10.6936	16.491	-0.62493	0.45561	1	FALSE	20.2161	52.2467	-1.3698	0.10052	0.99782	FALSE	26.0485	18.45	0.49758	0.57935	1	FALSE	20.5658	21.8648	-0.088366	0.88049	1	FALSE	12.7147	31.4643	-1.3072	0.11221	1	FALSE
Novel00885	1.68323	1.37833	0.939911	1.75905	35.4898	67.1689	-0.92039	0.16587	1	FALSE	36.1875	34.3994	0.073109	0.83292	1	FALSE	44.7942	87.2853	-0.96243	0.12662	1	FALSE	57.6886	62.4488	-0.11439	0.79204	1	FALSE	45.4999	45.6406	-0.0044547	0.9603	1	FALSE	26.4959	52.7055	-0.99218	0.18359	1	FALSE
Novel00886	2.96168	3.02533	1.33823	1.47451	9.51023	7.45386	0.35149	0.61558	1	FALSE	9.62637	5.48374	0.81183	0.30121	1	FALSE	10.0664	9.81415	0.036619	1	1	FALSE	12.9777	16.6267	-0.35748	0.46929	1	FALSE	10.2327	7.26178	0.49479	0.6165	1	FALSE	4.21949	5.85255	-0.472	0.66311	1	FALSE
Novel00887	2.50243	1.6891	1.16945	1.5247	23.0051	31.2967	-0.44406	0.58633	1	FALSE	23.6315	19.8426	0.25211	0.86208	1	FALSE	34.0779	41.3777	-0.28002	0.83965	1	FALSE	43.6554	40.7383	0.099773	0.78131	1	FALSE	34.4244	26.303	0.3882	0.66967	1	FALSE	15.3106	24.5301	-0.68003	0.44763	1	FALSE
Novel00888	18.375	16.9808	16.3527	14.4291	356.233	446.931	-0.32723	0.60579	1	FALSE	366.338	431.664	-0.23673	0.54413	1	FALSE	382.66	591.572	-0.62849	0.39921	1	FALSE	492.535	631.384	-0.35829	0.6592	1	FALSE	388.58	572.264	-0.55847	0.29742	1	FALSE	332.887	350.831	-0.075742	0.98143	1	FALSE
Novel00889	3.50124	4.19276	2.43471	2.22283	20.9121	16.6428	0.32943	0.79364	1	FALSE	21.2488	16.5	0.36492	0.54081	1	FALSE	18.402	21.6919	-0.2373	0.54401	1	FALSE	23.7475	36.6846	-0.6274	0.24949	1	FALSE	18.7304	21.8743	-0.22385	0.80693	1	FALSE	12.7203	13.0795	-0.040179	0.81478	1	FALSE
Novel00890	44.9227	28.2618	25.9738	23.3851	86.02	105.685	-0.29703	0.5968	1	FALSE	88.1568	99.8303	-0.1794	0.76708	1	FALSE	134.355	139.137	-0.050459	1	1	FALSE	172.331	152.024	0.18088	0.58366	1	FALSE	135.717	132.303	0.036751	0.8458	1	FALSE	76.8469	82.936	-0.11001	0.82991	1	FALSE
Novel00891	9.08669	4.32025	8.43757	2.53954	73.803	66.8525	0.1427	0.88328	1	FALSE	75.139	186.732	-1.3133	0.33581	1	FALSE	170.583	87.4346	0.9642	0.35325	1	FALSE	218.43	129.65	0.75254	0.48629	1	FALSE	172.344	247.635	-0.52292	0.46202	1	FALSE	145.642	52.5005	1.472	0.33358	1	FALSE
Novel00892	20.1019	25.1243	34.271	20.9415	139.439	170.584	-0.29085	0.72176	1	FALSE	143.411	233.349	-0.70233	0.1341	1	FALSE	110.444	226.769	-1.0379	0.21187	1	FALSE	142.017	247.193	-0.79957	0.21428	1	FALSE	112.057	309.304	-1.4648	0.0082885	0.38775	DOWN	180.057	133.988	0.42635	0.32783	1	FALSE
Novel00893	1.63985	3.33085	2.60724	3.33374	53.2334	81.0217	-0.60598	0.61011	1	FALSE	54.7521	52.3479	0.064784	1	1	FALSE	25.6855	107.985	-2.0718	0.14718	1	FALSE	33.0996	94.3668	-1.5115	0.022382	0.55326	DOWN	26.1078	69.3906	-1.4103	0.038981	0.76106	DOWN	40.3063	63.5412	-0.65669	0.5261	1	FALSE
Novel00894	1.97213	3.35224	1.80941	2.48632	57.6292	63.924	-0.14956	0.79743	1	FALSE	59.1364	41.1053	0.52472	0.43234	1	FALSE	34.4194	84.2118	-1.2908	0.050738	0.85081	FALSE	44.3167	101.934	-1.2017	0.045835	0.74	DOWN	34.958	54.5096	-0.64089	0.31789	1	FALSE	31.7013	50.1821	-0.66263	0.31749	1	FALSE
Novel00895	0.906592	0.629079	0.773674	0.623312	8.23087	11.7913	-0.51861	0.51472	1	FALSE	8.40955	13.7009	-0.70417	0.35614	1	FALSE	11.8251	15.5462	-0.3947	0.64637	1	FALSE	15.2368	14.5117	0.070344	0.89912	1	FALSE	12.0147	18.1781	-0.5974	0.45091	1	FALSE	10.5811	9.27494	0.19008	0.85159	1	FALSE
Novel00896	0.764277	2.53717	2.26565	2.20739	11.8071	14.1903	-0.26526	0.74916	1	FALSE	12.1792	13.683	-0.16796	0.86659	1	FALSE	3.44617	18.8617	-2.4524	0.13518	1	FALSE	4.44668	20.9772	-2.238	0.059862	0.80763	FALSE	3.50619	18.1418	-2.3713	0.018909	0.55828	DOWN	10.5144	11.1977	-0.090831	0.88557	1	FALSE
Novel00897	0.572397	4.38229	1.37584	2.25963	55.7869	42.8762	0.37975	0.56265	1	FALSE	57.5988	21.125	1.4471	0.28324	1	FALSE	7.16563	56.9165	-2.9897	0.0074104	0.38475	DOWN	9.18682	99.2046	-3.4328	0.0060595	0.28398	DOWN	7.24606	28.0186	-1.9511	0.10436	0.96833	FALSE	16.433	33.6134	-1.0324	0.43105	1	FALSE
Novel00898	1.26842	1.33801	1.42728	0.953414	15.3593	16.7252	-0.12291	1	1	FALSE	15.7202	20.4647	-0.38052	0.65886	1	FALSE	14.7984	22.2027	-0.58529	0.63957	1	FALSE	19.0303	27.1119	-0.51063	0.48457	1	FALSE	15.007	27.1109	-0.85323	0.299	1	FALSE	15.7428	13.1324	0.26156	0.67748	1	FALSE
Novel00899	0.510849	1.16627	1.65399	1.20637	11.2638	17.0613	-0.59903	0.49352	1	FALSE	11.5072	21.5492	-0.9051	0.2084	1	FALSE	4.96327	22.6559	-2.1905	0.046999	0.84069	DOWN	6.37875	19.8536	-1.6381	0.045601	0.73969	DOWN	5.02663	28.5834	-2.5075	0.0020898	0.19413	DOWN	16.6314	13.4397	0.30741	0.64056	1	FALSE
Novel00900	7.52505	9.16668	4.5686	9.15868	136.757	201.171	-0.5568	0.30838	1	FALSE	140.816	87.2757	0.69016	0.288	1	FALSE	111.31	265.161	-1.2523	0.050825	0.85081	FALSE	144.108	242.604	-0.75145	0.43227	1	FALSE	113.757	115.685	-0.024253	0.88846	1	FALSE	67.0892	157.892	-1.2348	0.035509	1	DOWN
Novel00901	7.2236	8.45139	8.55083	3.9581	59.2957	39.7636	0.57648	0.50319	1	FALSE	60.6361	72.6775	-0.26133	0.61022	1	FALSE	50.993	52.7483	-0.048824	0.99741	1	FALSE	65.3844	104.637	-0.67837	0.44153	1	FALSE	51.577	96.3061	-0.9009	0.096457	0.95477	FALSE	56.1049	31.3005	0.84194	0.15015	1	FALSE
Novel00902	6.63615	11.4445	11.9198	8.65283	89.7777	99.1673	-0.14351	0.82394	1	FALSE	92.4358	114.879	-0.31359	0.42451	1	FALSE	50.3569	131.304	-1.3827	0.055831	0.87526	FALSE	64.6792	159.284	-1.3002	0.074032	0.87515	FALSE	50.9658	152.273	-1.5791	0.0084851	0.39413	DOWN	88.6585	77.8692	0.18721	0.63153	1	FALSE
Novel00903	45.8433	47.7407	38.0215	37.0508	336.274	386.907	-0.20235	0.73571	1	FALSE	345.248	334.977	0.043571	0.94642	1	FALSE	313.543	510.662	-0.70371	0.33756	1	FALSE	402.952	595.238	-0.56286	0.45697	1	FALSE	317.465	444.031	-0.48406	0.41436	1	FALSE	258.3	303.514	-0.23271	0.77564	1	FALSE
Novel00904	0.218439	0.375744	1.07384	0.495934	5.22463	11.8817	-1.1853	0.81766	1	FALSE	5.34414	18.2633	-1.7729	0.13	1	FALSE	3.08534	15.9451	-2.3696	0.61324	1	FALSE	3.96233	9.21879	-1.2182	0.24096	1	FALSE	3.12465	24.1868	-2.9525	0.043211	0.77564	DOWN	14.0326	9.27384	0.59754	0.4721	1	FALSE
Novel00905	0.587919	0.621499	1.02502	0.245498	3.38878	1.73965	0.96197	0.81948	1	FALSE	3.50393	6.73663	-0.94305	0.36666	1	FALSE	3.10734	2.26038	0.45911	1	1	FALSE	4.0172	6.03411	-0.58695	0.81467	1	FALSE	3.17276	8.93903	-1.4944	0.29525	1	FALSE	5.25603	1.37016	1.9396	0.33796	1	FALSE
Novel00906	0.369834	0.378104	0.339641	0.251862	8.75198	9.58992	-0.13191	0.84869	1	FALSE	8.90413	10.4058	-0.22484	0.87861	1	FALSE	9.18479	12.7937	-0.47811	0.91509	1	FALSE	11.8154	15.3646	-0.37895	0.50847	1	FALSE	9.31606	13.7894	-0.56576	0.4922	1	FALSE	8.03223	7.52932	0.093282	0.74063	1	FALSE
Novel00907	41.6784	34.1209	31.3355	23.9675	122.758	128.119	-0.061659	0.91269	1	FALSE	126.132	140.574	-0.1564	0.60113	1	FALSE	148.517	168.881	-0.18538	0.85874	1	FALSE	191.031	217.436	-0.18678	0.9074	1	FALSE	150.692	186.366	-0.30653	0.49849	1	FALSE	108.555	100.436	0.11216	0.73526	1	FALSE
Novel00908	84.9559	67.1619	67.1069	48.8862	287.911	311.378	-0.11304	0.80931	1	FALSE	295.197	361.332	-0.29165	0.46068	1	FALSE	367.391	409.781	-0.15754	0.78869	1	FALSE	472.316	509.028	-0.10799	0.92089	1	FALSE	372.606	478.996	-0.36236	0.40622	1	FALSE	279.083	244.273	0.1922	0.67115	1	FALSE
Novel00909	5.80551	3.73065	3.5497	3.07285	37.5188	46.13	-0.29809	0.65322	1	FALSE	38.5665	45.8641	-0.25002	0.57527	1	FALSE	57.9925	60.8396	-0.069145	1	1	FALSE	74.6613	66.4702	0.16765	0.62287	1	FALSE	58.8898	60.8178	-0.046475	0.90246	1	FALSE	35.3933	36.1749	-0.031511	0.96416	1	FALSE
Novel00910	0.580331	4.10944	2.71931	1.36729	25.3174	14.0831	0.84617	0.15912	1	FALSE	25.6905	23.2136	0.14626	0.60029	1	FALSE	3.86069	18.6976	-2.2759	0.17104	1	FALSE	4.95228	44.3713	-3.1635	0.00031934	0.052784	DOWN	3.90789	30.7744	-2.9773	0.0013683	0.15383	DOWN	17.8269	11.0195	0.694	0.30062	1	FALSE
Novel00911	9.52234	5.54713	5.70987	7.51038	77.5907	151.204	-0.96254	0.073562	1	FALSE	79.8302	108.484	-0.44248	0.64929	1	FALSE	131.109	198.869	-0.60105	0.30357	1	FALSE	169.57	137.577	0.30164	0.45693	1	FALSE	133.847	143.923	-0.10471	1	1	FALSE	83.4181	118.736	-0.50933	0.31037	1	FALSE
Novel00912	0.414954	0.760252	0.50007	0.80657	8.17931	12.6263	-0.62638	0.33231	1	FALSE	8.39635	7.87922	0.091709	0.88986	1	FALSE	4.33496	16.4635	-1.9252	0.02551	0.65977	DOWN	5.59742	14.4738	-1.3706	0.17751	1	FALSE	4.41039	10.458	-1.2456	0.67432	1	FALSE	6.04548	9.90447	-0.71222	0.3824	1	FALSE
Novel00913	2.631	1.9989	1.51716	1.7578	53.3805	69.4695	-0.38007	0.56182	1	FALSE	54.676	53.0006	0.0449	1	1	FALSE	70.1659	91.7424	-0.38682	0.62788	1	FALSE	90.4261	94.3086	-0.060649	1	1	FALSE	71.3441	70.2858	0.021561	0.9645	1	FALSE	40.8447	54.5346	-0.41702	0.54862	1	FALSE
Novel00914	1.3448	0.838206	1.4387	0.428373	4.48226	3.40944	0.39469	0.7492	1	FALSE	4.58542	8.98308	-0.97015	0.37259	1	FALSE	7.00756	4.55108	0.6227	0.46786	1	FALSE	9.07471	7.91452	0.19735	0.83009	1	FALSE	7.16649	11.9105	-0.73289	0.41813	1	FALSE	6.99406	2.67573	1.3862	0.23837	1	FALSE
Novel00915	2.5154	2.19831	3.62773	3.43526	15.0962	37.062	-1.2958	0.13967	1	FALSE	15.4211	31.2689	-1.0198	0.12943	1	FALSE	17.8739	49.2601	-1.4626	0.16079	1	FALSE	23.0202	26.6054	-0.20881	0.72813	1	FALSE	18.1669	41.4323	-1.1894	0.072429	0.8901	FALSE	24.1166	29.0668	-0.26935	0.93388	1	FALSE
Novel00916	6.10069	4.98502	5.02972	4.55898	40.6454	54.9804	-0.43583	0.50748	1	FALSE	41.7323	53.119	-0.34806	0.62127	1	FALSE	48.8507	72.6219	-0.57203	0.48596	1	FALSE	62.8376	71.9494	-0.19535	0.93294	1	FALSE	49.54	70.4232	-0.50746	0.57304	1	FALSE	40.8264	43.1432	-0.079629	0.88142	1	FALSE
Novel00917	15.1055	12.308	10.497	6.72978	156.599	129.123	0.27833	0.56509	1	FALSE	160.575	166.841	-0.055227	0.74459	1	FALSE	193.03	170.783	0.17666	0.61533	1	FALSE	247.792	276.886	-0.16017	0.85978	1	FALSE	195.399	221.164	-0.17869	0.61016	1	FALSE	128.913	101.287	0.34795	0.41278	1	FALSE
Novel00918	11.5928	19.3793	12.2592	9.54882	424.146	317.411	0.41821	0.36476	1	FALSE	433.957	343.968	0.33528	0.5056	1	FALSE	261.329	420.981	-0.68789	0.35428	1	FALSE	335.303	748.464	-1.1585	0.024424	0.57168	DOWN	264.453	455.851	-0.78555	0.1793	1	FALSE	264.807	249.33	0.086885	0.79895	1	FALSE
Novel00919	1.68394	3.62292	3.173	2.32637	26.4803	25.1104	0.076631	0.8663	1	FALSE	27.2374	28.886	-0.084784	0.61809	1	FALSE	12.059	33.3453	-1.4674	0.097956	0.99387	FALSE	15.4859	46.9388	-1.5998	0.027871	0.60267	DOWN	12.2034	38.3045	-1.6502	0.014992	0.50256	DOWN	22.3856	19.7284	0.1823	0.55875	1	FALSE
Novel00920	46.381	37.6935	29.6065	28.0008	173.529	188.426	-0.11883	0.83244	1	FALSE	178.152	171.197	0.057447	0.87327	1	FALSE	203.485	248.954	-0.29095	0.82386	1	FALSE	262.137	307.183	-0.22878	0.993	1	FALSE	206.491	227.004	-0.13664	0.77993	1	FALSE	132.257	147.913	-0.16141	0.92911	1	FALSE
Novel00921	0.534132	0.332292	0.263475	0.0332281	2.24245	0.318626	2.8151	0.37192	1	FALSE	2.2988	2.43408	-0.082495	1	1	FALSE	3.65149	0.405181	3.1718	0.26246	1	FALSE	4.74197	3.96315	0.25884	0.86102	1	FALSE	3.74455	3.22671	0.21473	0.81308	1	FALSE	1.86188	0.249474	2.8998	0.42333	1	FALSE
Novel00922	6.55317	4.06691	5.65985	3.01231	28.2799	30.7525	-0.12093	0.94267	1	FALSE	29.0871	48.4756	-0.73688	0.16253	1	FALSE	44.9126	40.831	0.13745	0.66408	1	FALSE	57.6346	50.1359	0.20109	0.58068	1	FALSE	45.4528	64.2586	-0.49952	0.36904	1	FALSE	37.4087	24.1483	0.63145	0.2452	1	FALSE
Novel00923	0.449659	0.579009	0.56764	0.256166	4.32074	2.76879	0.64202	0.79737	1	FALSE	4.39103	5.81016	-0.40402	0.94083	1	FALSE	3.51873	3.59316	-0.030197	0.82945	1	FALSE	4.51027	7.58052	-0.74908	0.42293	1	FALSE	3.5527	7.70072	-1.1161	0.44691	1	FALSE	4.46091	2.17998	1.033	0.63456	1	FALSE
Novel00924	4.6449	3.73811	3.57219	3.12254	60.3762	75.2747	-0.31818	0.58747	1	FALSE	61.6872	76.7155	-0.31455	0.66555	1	FALSE	76.6262	99.0053	-0.36967	0.51864	1	FALSE	98.4548	106.435	-0.11243	0.83376	1	FALSE	77.6532	101.721	-0.3895	0.5801	1	FALSE	59.0529	59.0897	-0.00089908	0.93248	1	FALSE
Novel00925	3.71714	2.92466	2.61837	2.81959	39.9323	56.3458	-0.49675	0.41591	1	FALSE	41.018	46.251	-0.17323	0.70753	1	FALSE	50.2543	74.4079	-0.56621	0.43643	1	FALSE	64.6089	70.7059	-0.1301	0.99839	1	FALSE	50.9395	61.3304	-0.26782	0.68596	1	FALSE	35.6602	44.2603	-0.3117	0.66893	1	FALSE
Novel00926	1042.08	1053.2	1376.53	769.87	2420.51	2702.94	-0.15922	0.97516	1	FALSE	2479.95	3948.92	-0.67115	0.17462	1	FALSE	2465.86	3584.38	-0.53963	0.61858	1	FALSE	3160.99	4277.18	-0.43628	0.43172	1	FALSE	2495.08	5233.86	-1.0688	0.034828	0.72951	DOWN	3045.56	2119.22	0.52317	0.24336	1	FALSE
Novel00927	5.96732	5.33857	7.46897	4.354	19.3519	23.2987	-0.26777	0.83524	1	FALSE	19.9268	32.6043	-0.71035	0.29964	1	FALSE	21.2967	31.0169	-0.54242	0.70585	1	FALSE	27.4201	34.3386	-0.3246	0.80948	1	FALSE	21.6364	43.1918	-0.9973	0.21566	1	FALSE	25.057	18.2958	0.4537	0.44601	1	FALSE
Novel00928	0	0	0	0	0	0	NA	NA	NA	NA	0	0	NA	NA	NA	NA	0	0	NA	NA	NA	NA	0	0	NA	NA	NA	NA	0	0	NA	NA	NA	NA	0	0	NA	NA	NA	NA
Novel00929	7.43715	13.3534	9.53994	5.02845	242.107	134.798	0.84485	0.17149	1	FALSE	247.868	218.367	0.18281	0.9449	1	FALSE	140.453	177.528	-0.33796	0.4822	1	FALSE	180.165	427.478	-1.2465	0.014244	0.45125	DOWN	142.199	289.488	-1.0256	0.034768	0.72951	DOWN	168.951	105.9	0.6739	0.21282	1	FALSE
Novel00930	1.91621	2.24606	2.03262	2.61598	8.97878	15.2996	-0.7689	0.31008	1	FALSE	9.21262	10.3429	-0.16696	0.97691	1	FALSE	7.50191	20.1507	-1.4255	0.10389	1	FALSE	9.69325	15.8836	-0.71249	0.50137	1	FALSE	7.64311	13.7057	-0.84255	0.52176	1	FALSE	7.93767	12.016	-0.59817	0.39512	1	FALSE
Novel00931	17.4324	12.4314	7.74699	7.07279	112.051	96.2151	0.21982	0.66715	1	FALSE	114.482	90.776	0.33474	0.61348	1	FALSE	159.055	127.049	0.32415	0.51694	1	FALSE	204.483	197.503	0.050107	0.89667	1	FALSE	161.16	120.347	0.4213	0.5157	1	FALSE	70.0791	75.5732	-0.10889	0.95237	1	FALSE
Novel00932	2.65568	2.41304	2.38397	1.66472	30.8862	32.42	-0.069925	0.95317	1	FALSE	31.62	38.5915	-0.28745	0.52632	1	FALSE	34.6998	43.0233	-0.31019	0.85285	1	FALSE	44.5987	54.533	-0.29013	0.64758	1	FALSE	35.1793	51.1587	-0.54025	0.29478	1	FALSE	29.838	25.456	0.22914	0.54064	1	FALSE
Novel00933	2.09427	3.10799	2.39518	3.03382	8.24114	11.8226	-0.52063	0.64486	1	FALSE	8.5374	8.68244	-0.024304	1	1	FALSE	5.43084	15.7283	-1.5341	0.2505	1	FALSE	7.064	14.6954	-1.0568	0.56939	1	FALSE	5.58609	11.5216	-1.0444	0.64486	1	FALSE	6.66506	9.27351	-0.4765	0.72118	1	FALSE
Novel00934	177.12	78.6913	59.178	100.71	485.26	940.638	-0.95488	0.078941	1	FALSE	495.426	489.305	0.017934	0.95994	1	FALSE	1123.01	1229.92	-0.13119	0.67977	1	FALSE	1446.24	854.82	0.75861	0.15417	1	FALSE	1140.87	648.879	0.81412	0.14636	1	FALSE	377.33	737.37	-0.96656	0.081085	1	FALSE
Novel00935	9.51577	3.65252	3.09386	1.34567	34.298	17.9684	0.93266	0.36187	1	FALSE	35.0536	36.1459	-0.044273	0.85625	1	FALSE	91.7334	23.6412	1.9561	0.086404	0.96553	FALSE	118.156	60.4958	0.96579	0.31161	1	FALSE	93.3448	47.9125	0.96217	0.33191	1	FALSE	27.9014	14.1317	0.9814	0.17445	1	FALSE
Novel00936	16.4138	6.12307	8.37306	12.1243	127.579	369.353	-1.5336	0.0047914	1	DOWN	130.781	239.536	-0.87309	0.38179	1	FALSE	342.193	483.107	-0.49753	0.28786	1	FALSE	441.263	225.506	0.96847	0.048124	0.75433	UP	348.057	317.725	0.13154	0.69341	1	FALSE	184.061	289.859	-0.65516	0.17481	1	FALSE
Novel00937	5.14365	2.72133	1.33377	1.02312	29.6931	17.0159	0.80324	0.19894	1	FALSE	30.2765	18.8762	0.68163	0.32913	1	FALSE	56.6454	22.5732	1.3273	0.061178	0.89013	FALSE	72.6145	52.2467	0.47492	0.40764	1	FALSE	57.1605	25.0199	1.1919	0.097219	0.95566	FALSE	14.5703	13.3801	0.12294	0.78625	1	FALSE
Novel00938	3.3222	2.60844	2.22734	1.82935	57.734	62.0015	-0.10288	1	1	FALSE	59.0846	61.5312	-0.058537	0.69224	1	FALSE	74.5107	82.0277	-0.13867	1	1	FALSE	95.6872	101.913	-0.090944	0.91382	1	FALSE	75.4554	81.5714	-0.11244	0.60562	1	FALSE	47.6588	48.621	-0.028838	0.77011	1	FALSE
Novel00939	16.8615	14.6552	17.9288	7.56517	119.77	88.7255	0.43284	0.5662	1	FALSE	122.743	175.957	-0.51959	0.35038	1	FALSE	139.735	116.856	0.25797	0.78019	1	FALSE	179.42	211.711	-0.23875	0.73899	1	FALSE	141.624	233.253	-0.71983	0.26694	1	FALSE	136.554	69.7263	0.9697	0.21297	1	FALSE
Novel00940	32.5504	21.2395	23.4728	15.2179	387.603	416	-0.102	0.91149	1	FALSE	396.91	548.237	-0.46599	0.32797	1	FALSE	600.642	549.363	0.12875	0.73205	1	FALSE	772.132	684.579	0.17363	0.6834	1	FALSE	609.077	726.853	-0.25504	0.56815	1	FALSE	423.105	326.469	0.37407	0.44181	1	FALSE
Novel00941	8.30619	6.86247	5.07971	5.37629	366.299	419.824	-0.19676	0.65931	1	FALSE	375.295	352.344	0.09104	0.92086	1	FALSE	449.071	552.785	-0.29977	0.56111	1	FALSE	578.803	647.191	-0.16112	0.82457	1	FALSE	456.737	467.172	-0.032589	0.93212	1	FALSE	271.671	329.899	-0.28016	0.60959	1	FALSE
Novel00942	0	0	0	0	0	0	NA	NA	NA	NA	0	0	NA	NA	NA	NA	0	0	NA	NA	NA	NA	0	0	NA	NA	NA	NA	0	0	NA	NA	NA	NA	0	0	NA	NA	NA	NA
Novel00943	41.9391	42.3042	35.7309	22.8112	602.165	489.566	0.29866	0.53207	1	FALSE	615.807	647.134	-0.071588	0.75671	1	FALSE	597.267	647.202	-0.11584	1	1	FALSE	765.889	1062.35	-0.47206	0.41926	1	FALSE	603.436	857.928	-0.50766	0.2896	1	FALSE	500.048	384.28	0.37991	0.39194	1	FALSE
Novel00944	50.9352	21.6805	19.0902	31.1871	129.166	268.353	-1.0549	0.12744	1	FALSE	131.757	156.192	-0.24544	0.76226	1	FALSE	313.134	348.762	-0.15546	0.47256	1	FALSE	402.64	227.403	0.82424	0.13906	1	FALSE	317.687	207.191	0.61665	0.26666	1	FALSE	120.341	210.744	-0.80837	0.21276	1	FALSE
Novel00945	3.51116	3.40735	2.58359	3.42735	116.062	175.802	-0.59905	0.35135	1	FALSE	118.794	119.377	-0.0070601	0.92864	1	FALSE	123.328	232.306	-0.91353	0.15841	1	FALSE	159.314	204.856	-0.36273	0.4966	1	FALSE	125.763	158.308	-0.33202	0.65944	1	FALSE	91.8828	138.128	-0.58814	0.31862	1	FALSE
Novel00946	0.559244	0.517717	0.103803	0.279712	3.22117	2.45129	0.39404	0.95695	1	FALSE	3.3243	0.966429	1.7823	0.32213	1	FALSE	3.47397	3.23716	0.10185	1	1	FALSE	4.49804	5.72495	-0.34797	0.92196	1	FALSE	3.55327	1.2831	1.4695	0.43506	1	FALSE	0.740292	1.92944	-1.382	0.47463	1	FALSE
Novel00947	82.9534	151.031	75.8809	101.149	780.608	779.237	0.0025371	0.99986	1	FALSE	804.076	500.137	0.68501	0.44638	1	FALSE	430.354	1028.46	-1.2569	0.048664	0.84069	DOWN	556.035	1385.16	-1.3168	0.15938	1	FALSE	439.015	663.204	-0.59518	0.21183	1	FALSE	386.437	611.264	-0.66156	0.34796	1	FALSE
Novel00948	0.698343	0.439999	0.496454	0.28438	8.59889	8.80502	-0.034176	0.88585	1	FALSE	8.78628	12.7795	-0.5405	0.50482	1	FALSE	13.902	11.6997	0.24883	0.5823	1	FALSE	17.8625	15.1542	0.23722	0.763	1	FALSE	14.0707	16.9424	-0.26794	0.73731	1	FALSE	9.86867	6.90865	0.51445	0.42745	1	FALSE
Novel00949	3.67891	12.1628	6.49894	8.21133	91.1663	89.072	0.033527	0.8772	1	FALSE	93.6642	62.1226	0.59238	0.37835	1	FALSE	27.3865	116.839	-2.093	0.00080266	0.13518	DOWN	35.3616	161.45	-2.1908	0.00033511	0.054283	DOWN	27.9038	82.3626	-1.5615	0.015164	0.50504	DOWN	47.9008	69.931	-0.54588	0.3413	1	FALSE
Novel00950	9.59123	9.99823	10.6764	5.46095	133.855	109.097	0.29506	0.58208	1	FALSE	137.171	178.133	-0.37698	0.35186	1	FALSE	131.452	144.243	-0.13396	0.89431	1	FALSE	168.586	236.55	-0.48866	0.36361	1	FALSE	133.013	236.13	-0.82801	0.079091	0.91519	FALSE	137.74	85.6562	0.68532	0.17592	1	FALSE
Novel00951	1.48356	1.57668	1.17463	1.22846	36.0999	42.5553	-0.23734	0.84754	1	FALSE	37.1041	34.0692	0.12311	0.89267	1	FALSE	33.9069	56.4129	-0.73445	0.43468	1	FALSE	43.5583	63.9541	-0.55409	0.44859	1	FALSE	34.3583	45.1601	-0.39439	0.60302	1	FALSE	26.2206	33.3661	-0.34768	0.71844	1	FALSE
Novel00952	0.65366	0.822123	0.456893	0.563527	20.1765	19.5035	0.048946	1	1	FALSE	20.6448	13.9811	0.5623	0.45311	1	FALSE	17.132	25.9556	-0.59935	0.65045	1	FALSE	22.0172	35.6006	-0.69327	0.21102	1	FALSE	17.3889	18.5207	-0.090978	0.84754	1	FALSE	10.7743	15.4242	-0.51761	0.71407	1	FALSE
Novel00953	66.6024	66.9636	48.6222	47.6426	739.174	758.595	-0.037416	0.73932	1	FALSE	759.278	697.473	0.12249	0.87157	1	FALSE	744.632	993.987	-0.4167	0.32255	1	FALSE	959.204	1308.76	-0.44829	0.45881	1	FALSE	757.159	924.821	-0.28858	0.60498	1	FALSE	537.354	595.765	-0.14887	0.67082	1	FALSE
Novel00954	20.8516	13.7857	25.0853	12.204	284.013	391.358	-0.46253	0.80231	1	FALSE	292.212	618.285	-1.0813	0.29353	1	FALSE	407.968	521.373	-0.35386	0.92829	1	FALSE	522.673	503.559	0.053749	0.71208	1	FALSE	411.157	818.793	-0.99381	0.48742	1	FALSE	474.824	306.542	0.63131	0.42175	1	FALSE
Novel00955	18.737	22.5796	12.252	10.4043	190.495	134.666	0.50036	0.2879	1	FALSE	195.313	127.052	0.62036	0.27361	1	FALSE	155.877	178.449	-0.19511	0.93949	1	FALSE	202.125	336.812	-0.7367	0.31956	1	FALSE	159.539	168.33	-0.077384	1	1	FALSE	97.7593	105.521	-0.11023	1	1	FALSE
Novel00956	12.8454	9.5824	9.98561	5.33934	276.337	232.788	0.24741	0.52478	1	FALSE	283.103	358.206	-0.33946	0.39273	1	FALSE	371.384	309.1	0.26484	0.42885	1	FALSE	476.601	488.251	-0.034843	0.96032	1	FALSE	375.743	474.808	-0.3376	0.41651	1	FALSE	276.841	182.735	0.5993	0.18013	1	FALSE
Novel00957	1.75192	1.00228	0.622113	0.38002	15.3688	9.37014	0.71386	0.25191	1	FALSE	15.6785	12.5558	0.32043	0.79917	1	FALSE	27.7112	12.442	1.1553	0.076831	0.93863	FALSE	35.6272	27.0505	0.39732	0.5832	1	FALSE	28.08	16.6492	0.75409	0.42179	1	FALSE	9.72252	7.34513	0.40454	0.44331	1	FALSE
Novel00958	5.12612	5.49384	2.90083	6.52574	74.8655	127.896	-0.7726	0.11132	1	FALSE	77.0986	49.7055	0.6333	0.3609	1	FALSE	67.5216	167.236	-1.3085	0.023769	0.63631	DOWN	86.935	132.853	-0.61182	0.47758	1	FALSE	68.5346	65.897	0.056618	0.88375	1	FALSE	38.2958	100.282	-1.3888	0.019142	1	DOWN
Novel00959	3.26747	3.64333	2.44675	2.55444	95.0269	98.289	-0.048694	0.76159	1	FALSE	97.0948	81.5972	0.25087	0.89517	1	FALSE	87.3499	128.296	-0.55459	0.21683	1	FALSE	112.196	167.523	-0.57833	0.2727	1	FALSE	88.497	108.202	-0.29003	0.38761	1	FALSE	63.2266	77.1133	-0.28645	0.66746	1	FALSE
Novel00960	4.73088	5.97926	4.37789	3.43798	53.7751	47.4659	0.18005	0.67275	1	FALSE	55.2937	49.4845	0.16014	0.92229	1	FALSE	42.5203	62.7755	-0.56205	0.60786	1	FALSE	54.6871	95.2936	-0.80118	0.22571	1	FALSE	43.1409	65.5965	-0.60456	0.31288	1	FALSE	38.1633	37.171	0.038007	0.7925	1	FALSE
Novel00961	8.37131	5.77703	7.46747	4.07936	81.6564	87.2318	-0.095288	1	1	FALSE	83.75	131.633	-0.65236	0.15505	1	FALSE	123.594	115.622	0.096188	0.839	1	FALSE	158.446	144.393	0.13399	0.90744	1	FALSE	125.103	174.492	-0.48004	0.31329	1	FALSE	101.826	68.4693	0.57258	0.21227	1	FALSE
Novel00962	3.75677	6.21349	5.464	4.44435	160.339	171.16	-0.094214	0.95104	1	FALSE	164.78	176.239	-0.096993	0.64221	1	FALSE	98.1319	226.586	-1.2073	0.073243	0.92273	FALSE	126.118	284.035	-1.1713	0.038895	0.69219	DOWN	99.5571	233.664	-1.2308	0.016561	0.53531	DOWN	136.211	134.275	0.020653	0.76064	1	FALSE
Novel00963	1.08695	1.36613	1.32952	1.45266	15.5015	23.2153	-0.58267	0.40117	1	FALSE	15.978	19.2785	-0.27091	0.68431	1	FALSE	12.0648	30.0009	-1.3142	0.2001	1	FALSE	15.4824	27.5247	-0.8301	0.36011	1	FALSE	12.2024	25.5589	-1.0667	0.20741	1	FALSE	14.8347	18.1974	-0.29476	0.56329	1	FALSE
Novel00964	1.11324	1.04068	0.480172	0.433754	3.14081	1.81291	0.79283	0.77288	1	FALSE	3.20754	1.95087	0.71735	0.56971	1	FALSE	3.45911	2.37762	0.54089	0.98443	1	FALSE	4.43163	5.53376	-0.32042	0.80454	1	FALSE	3.49274	2.58515	0.43411	0.74916	1	FALSE	1.49173	1.43156	0.059404	0.97873	1	FALSE
Novel00965	3.41478	2.44036	2.36811	2.12776	97.4132	124.873	-0.35827	0.59797	1	FALSE	100.219	118.42	-0.24075	0.53412	1	FALSE	134.753	165.525	-0.29673	0.81513	1	FALSE	173.307	172.726	0.0048445	0.7964	1	FALSE	136.727	156.998	-0.19945	0.67831	1	FALSE	91.3431	98.0337	-0.10198	0.98816	1	FALSE
Novel00966	4.17933	3.54859	5.27272	4.67847	25.9364	49.8126	-0.94153	0.22098	1	FALSE	26.8332	48.7854	-0.86243	0.15615	1	FALSE	29.8672	66.1693	-1.1476	0.21939	1	FALSE	38.5571	46.2013	-0.26093	0.97592	1	FALSE	30.4527	64.6929	-1.087	0.1062	0.96913	FALSE	37.5482	39.087	-0.057944	0.96479	1	FALSE
Novel00967	4.602	3.92773	5.27982	4.26037	14.8614	24.0847	-0.69654	0.54717	1	FALSE	15.2848	24.4293	-0.67651	0.2236	1	FALSE	17.2805	32.1601	-0.89612	0.56172	1	FALSE	22.2787	26.3446	-0.24184	0.88452	1	FALSE	17.5853	32.3822	-0.88083	0.16021	1	FALSE	18.8763	18.9154	-0.0029817	0.7229	1	FALSE
Novel00968	146.378	77.569	73.5579	62.2235	411.078	485.929	-0.24133	0.57214	1	FALSE	421.848	489.548	-0.21473	0.67028	1	FALSE	757.896	637.171	0.25032	0.67786	1	FALSE	975.158	727.415	0.42286	0.27454	1	FALSE	768.756	648.877	0.24458	0.57038	1	FALSE	376.793	380.796	-0.015243	0.90192	1	FALSE
Novel00969	2.71445	0.493216	0.311121	0.402058	2.99172	3.79792	-0.34424	0.80001	1	FALSE	3.00363	2.87486	0.063214	0.89977	1	FALSE	18.3037	4.92594	1.8937	0.084886	0.9643	FALSE	23.5271	5.1942	2.1793	0.019066	0.5104	UP	18.5286	3.81351	2.2806	0.018086	0.55081	UP	2.21773	2.9898	-0.43096	0.65515	1	FALSE
Novel00970	33.8069	33.8234	43.4828	33.1021	289.953	411.422	-0.5048	0.33279	1	FALSE	297.556	471.49	-0.66407	0.1906	1	FALSE	284.587	542.16	-0.92985	0.12901	1	FALSE	366.654	513.112	-0.48485	0.51023	1	FALSE	289.221	625.086	-1.1119	0.058134	0.83561	FALSE	363.285	323.002	0.16956	0.78147	1	FALSE
Novel00971	4.47542	4.42672	3.25973	3.42016	157.832	183.3	-0.21582	0.80898	1	FALSE	162.091	148.234	0.12893	0.95229	1	FALSE	159.123	242.67	-0.60886	0.46806	1	FALSE	204.888	279.417	-0.44759	0.52145	1	FALSE	161.624	196.538	-0.28216	0.5778	1	FALSE	114.378	143.799	-0.33025	0.73349	1	FALSE
Novel00972	16.8338	15.8898	17.652	15.108	195.763	274.215	-0.4862	0.41611	1	FALSE	201.2	276.418	-0.45822	0.32437	1	FALSE	204.5	362.476	-0.82578	0.23357	1	FALSE	262.821	346.822	-0.40011	0.62031	1	FALSE	207.25	366.503	-0.82245	0.1457	1	FALSE	213.15	215.208	-0.013865	0.92685	1	FALSE
Novel00973	0	0	0	0	0	0	NA	NA	NA	NA	0	0	NA	NA	NA	NA	0	0	NA	NA	NA	NA	0	0	NA	NA	NA	NA	0	0	NA	NA	NA	NA	0	0	NA	NA	NA	NA
Novel00974	1.15771	1.79156	1.20514	0.78257	14.1518	8.94814	0.66133	0.50758	1	FALSE	14.5436	11.7861	0.30329	0.69552	1	FALSE	9.21259	11.7866	-0.35547	0.68064	1	FALSE	11.8667	25.0645	-1.0787	0.17086	1	FALSE	9.36313	15.6135	-0.73773	0.47522	1	FALSE	9.05612	7.03463	0.36442	0.81011	1	FALSE
Novel00975	1.71529	1.94315	2.09912	1.20186	44.8693	40.2857	0.15546	0.91386	1	FALSE	46.1022	60.6575	-0.39585	0.40944	1	FALSE	39.0523	53.0502	-0.44195	0.51641	1	FALSE	50.2464	79.4734	-0.66145	0.36843	1	FALSE	39.6274	80.4116	-1.0209	0.095465	0.95477	FALSE	46.7928	31.6287	0.56505	0.37358	1	FALSE
Novel00976	0.452611	0.546157	0.948275	0.457224	2.75691	3.58381	-0.37844	1	1	FALSE	2.86728	5.4233	-0.91949	0.27064	1	FALSE	2.12533	4.82016	-1.1814	0.92511	1	FALSE	2.73998	4.93344	-0.84843	0.81258	1	FALSE	2.16256	7.18809	-1.7329	0.12709	1	FALSE	4.19404	2.80029	0.58277	0.37271	1	FALSE
Novel00977	5.59931	2.57691	2.69787	0.329767	42.9964	9.05038	2.2482	0.0049836	1	UP	43.5654	58.7357	-0.43106	0.595	1	FALSE	101.456	11.9876	3.0812	0.016168	0.54411	UP	129.431	75.244	0.78254	0.52748	1	FALSE	101.966	77.8809	0.38875	1	1	FALSE	45.7485	7.09672	2.6885	0.11175	1	FALSE
Novel00978	1.76109	2.47709	0.599125	1.45176	48.0963	46.3157	0.054423	0.99631	1	FALSE	48.11	17.1	1.4923	0.51639	1	FALSE	40.348	60.1718	-0.57659	0.28314	1	FALSE	51.8857	83.212	-0.68145	0.50013	1	FALSE	40.9012	22.6737	0.85113	0.37646	1	FALSE	13.274	36.4376	-1.4568	0.16164	1	FALSE
Novel00979	4.58596	4.02691	3.16268	2.52255	139.187	131.263	0.084561	0.81131	1	FALSE	142.585	139.158	0.035101	0.98619	1	FALSE	158.216	173.677	-0.13451	1	1	FALSE	203.47	245.873	-0.27309	0.72231	1	FALSE	160.348	184.452	-0.20204	0.72424	1	FALSE	107.343	103.081	0.058443	0.81858	1	FALSE
Novel00980	376.402	237.696	232.501	293.263	1524.87	2709.26	-0.82921	0.095091	1	FALSE	1568.33	1891.5	-0.2703	0.53669	1	FALSE	2364.88	3556.56	-0.58872	0.28248	1	FALSE	3063.26	2703.23	0.18038	0.62675	1	FALSE	2418.54	2507.84	-0.052306	0.98345	1	FALSE	1456.96	2125.86	-0.54508	0.30221	1	FALSE
Novel00981	1.87374	0.543767	0.457984	0.267807	7.73911	5.46771	0.50123	0.71269	1	FALSE	7.95939	8.15937	-0.0358	0.90609	1	FALSE	25.8553	7.21664	1.8411	0.026304	0.671	UP	33.2656	13.7195	1.2778	0.039239	0.6939	UP	26.2261	10.8179	1.2776	0.113	0.98183	FALSE	6.29421	4.29537	0.55124	0.59702	1	FALSE
Novel00982	242.259	116.009	156.812	187.227	379.349	938.746	-1.3072	0.045193	1	DOWN	389.019	673.833	-0.79255	0.17143	1	FALSE	803.034	1244.17	-0.63165	0.46751	1	FALSE	1034.52	670.702	0.62522	0.19322	1	FALSE	816.254	893.373	-0.13024	0.91939	1	FALSE	518.46	736.282	-0.50603	0.45711	1	FALSE
Novel00983	2.82096	1.06778	1.91095	1.78232	3.09005	7.87473	-1.3496	0.27712	1	FALSE	3.15522	6.70973	-1.0885	0.26816	1	FALSE	8.06404	10.4204	-0.36983	0.95213	1	FALSE	10.497	5.44748	0.94631	0.55024	1	FALSE	8.29719	8.89327	-0.10009	0.89131	1	FALSE	5.18377	6.16412	-0.24989	1	1	FALSE
Novel00984	60.8186	26.6623	27.7813	45.4097	343.88	850.315	-1.3061	0.019556	1	DOWN	352.829	465.245	-0.39902	0.47101	1	FALSE	781.267	1109.8	-0.50642	0.24661	1	FALSE	1007.2	608.347	0.72739	0.11297	0.99543	FALSE	794.627	616.856	0.36535	0.44174	1	FALSE	358.105	666.884	-0.89705	0.077307	1	FALSE
Novel00985	2.28061	4.50926	4.66091	3.49796	67.5852	75.5329	-0.1604	0.7807	1	FALSE	69.3432	87.6972	-0.33878	0.57263	1	FALSE	34.7519	100.057	-1.5257	0.023252	0.6295	DOWN	44.8149	119.564	-1.4157	0.016012	0.47738	DOWN	35.393	116.222	-1.7153	0.006875	0.35482	DOWN	67.4691	59.433	0.18296	0.79617	1	FALSE
Novel00986	13.2472	22.3821	23.0099	10.9619	756.18	546.479	0.46856	0.4121	1	FALSE	774.303	958.192	-0.30742	0.45206	1	FALSE	450.63	724.324	-0.68469	0.33078	1	FALSE	578.294	1335.79	-1.2078	0.12409	1	FALSE	456.277	1270.01	-1.4769	0.0052451	0.32359	DOWN	739.533	429.16	0.7851	0.12284	1	FALSE
Novel00987	13.407	11.9904	8.15592	6.52837	386.672	320.731	0.26974	0.54661	1	FALSE	395.15	337.83	0.2261	0.73543	1	FALSE	441.999	424.271	0.059058	0.78641	1	FALSE	566.645	681.631	-0.26655	0.5982	1	FALSE	446.516	447.783	-0.0040864	0.91419	1	FALSE	260.779	251.913	0.049905	0.80725	1	FALSE
Novel00988	0.909537	0.476585	0.417432	0.274624	3.204	2.76992	0.21003	0.97139	1	FALSE	3.25034	3.68708	-0.18189	1	1	FALSE	6.11062	3.64235	0.74645	0.63528	1	FALSE	7.81744	5.61447	0.47755	0.72986	1	FALSE	6.1448	4.88662	0.33053	0.79848	1	FALSE	2.84289	2.17892	0.38375	0.90637	1	FALSE
Novel00989	8.38427	9.10479	5.95749	7.05984	66.8802	75.1963	-0.16908	0.75756	1	FALSE	68.9933	52.3775	0.39751	0.69154	1	FALSE	58.542	99.3811	-0.7635	0.34969	1	FALSE	75.354	118.874	-0.65768	0.58963	1	FALSE	59.416	69.4116	-0.22433	0.77778	1	FALSE	40.3366	58.9587	-0.54762	0.45453	1	FALSE
Novel00990	814.299	873.009	1105.26	1210.2	1781.05	3714.66	-1.0605	0.095542	1	FALSE	1828.85	2961.59	-0.69544	0.17643	1	FALSE	1641.26	4922.02	-1.5845	0.042613	0.81643	DOWN	2112.52	3153.06	-0.57779	0.38364	1	FALSE	1666.22	3928.19	-1.2373	0.052494	0.8194	FALSE	2283.1	2912.96	-0.35149	0.68486	1	FALSE
Novel00991	17.8792	14.77	12.4635	10.4597	144.529	154.183	-0.093285	0.93117	1	FALSE	147.789	155.607	-0.074367	0.89549	1	FALSE	174.581	203.566	-0.2216	0.84436	1	FALSE	224.506	254.928	-0.18334	0.82974	1	FALSE	176.866	206.228	-0.22158	0.75569	1	FALSE	119.932	121.082	-0.013764	0.9812	1	FALSE
Novel00992	0.375914	0.388375	0.0667053	0.313137	5.19503	6.49685	-0.32261	0.8433	1	FALSE	5.2797	1.44964	1.8648	0.12562	1	FALSE	5.3739	8.54942	-0.66986	0.5283	1	FALSE	6.96932	9.11388	-0.38705	0.59682	1	FALSE	5.50334	1.92465	1.5157	0.31166	1	FALSE	1.11044	5.10519	-2.2008	0.072304	1	FALSE
Novel00993	9.81288	4.27288	4.09457	2.52177	19.4933	16.202	0.26681	0.85726	1	FALSE	20.015	23.0131	-0.20137	0.63409	1	FALSE	42.9189	21.3954	1.0043	0.17627	1	FALSE	55.1623	34.5062	0.67683	0.16106	1	FALSE	43.4301	30.5028	0.50975	0.47979	1	FALSE	17.7746	12.7587	0.47833	0.51491	1	FALSE
Novel00994	1.85012	5.19212	10.5216	10.9092	48.3351	164.466	-1.7666	0.14239	1	FALSE	49.442	127.025	-1.3613	0.02267	1	DOWN	17.6888	218.446	-3.6264	0.020575	0.60333	DOWN	22.7593	85.261	-1.9054	0.0015531	0.13429	DOWN	17.9435	168.353	-3.23	5.7624e-07	0.00046679	DOWN	97.9092	128.798	-0.39559	0.78401	1	FALSE
Novel00995	5.13344	7.83433	4.74658	8.09812	121.416	185.498	-0.61145	0.29718	1	FALSE	124.902	96.4232	0.37335	0.51549	1	FALSE	78.603	245.041	-1.6404	0.013356	0.49744	DOWN	101.396	215.217	-1.0858	0.1525	1	FALSE	79.9611	127.847	-0.67705	0.3646	1	FALSE	74.1688	145.669	-0.97381	0.10263	1	FALSE
Novel00996	0.38467	0.155562	0.0462391	0.111188	1.57145	1.66865	-0.08659	1	1	FALSE	1.63943	0.492219	1.7358	0.6703	1	FALSE	3.59187	2.24151	0.68026	0.52963	1	FALSE	4.66333	2.81902	0.72617	0.49084	1	FALSE	3.68459	0.651026	2.5007	0.256	1	FALSE	0.375721	1.30664	-1.7981	0.71937	1	FALSE
Novel00997	0.505824	0.217431	0.202008	0.229859	2.94914	5.00256	-0.76238	0.61536	1	FALSE	3.00785	3.68708	-0.29375	0.95009	1	FALSE	7.14376	6.57698	0.11926	0.92312	1	FALSE	9.19285	5.18735	0.82552	0.44814	1	FALSE	7.23879	4.88662	0.56691	0.64319	1	FALSE	2.84289	3.92311	-0.46464	0.77149	1	FALSE
Novel00998	2.30115	3.24395	2.14894	3.65361	93.8598	160.163	-0.77096	0.24845	1	FALSE	96.1609	85.3994	0.17122	0.62465	1	FALSE	68.6752	212.06	-1.6266	0.014846	0.5227	DOWN	88.8013	165.784	-0.90065	0.11608	1	FALSE	70.1051	113.239	-0.69178	0.54037	1	FALSE	65.5717	125.853	-0.9406	0.1046	1	FALSE
Novel00999	5.06023	4.51856	5.74011	4.19676	290.302	406.299	-0.48499	0.48162	1	FALSE	297.352	473.015	-0.66972	0.20255	1	FALSE	335.289	537.848	-0.68179	0.31449	1	FALSE	431.424	512.768	-0.2492	0.61983	1	FALSE	340.534	627.022	-0.88071	0.097244	0.95566	FALSE	364.752	319.071	0.19304	0.6423	1	FALSE
Novel01000	120.693	31.7281	34.0688	108.031	310.607	1567.4	-2.3352	0.024141	1	DOWN	316.712	480.459	-0.60124	0.67741	1	FALSE	1219.96	2035.57	-0.7386	0.20228	1	FALSE	1568.95	546.584	1.5213	0.0047525	0.24861	UP	1237.37	637.48	0.95682	0.080385	0.91541	FALSE	369.297	1229.43	-1.7351	0.057324	1	FALSE
Novel01001	82.1095	55.1085	57.9835	57.6644	754.045	1177	-0.64239	0.29145	1	FALSE	774.61	1018.36	-0.39471	0.42674	1	FALSE	1119.92	1555.48	-0.47396	0.54485	1	FALSE	1442.61	1335.29	0.11153	0.67203	1	FALSE	1138.27	1350.18	-0.24631	0.69207	1	FALSE	784.396	923.259	-0.23515	0.75257	1	FALSE
Novel01002	22.8099	11.6251	7.98041	15.2072	64.7194	128.024	-0.98414	0.10374	1	FALSE	66.1765	60.6961	0.12471	0.73162	1	FALSE	127.882	168.286	-0.3961	0.54348	1	FALSE	164.996	114.149	0.53152	0.2896	1	FALSE	130.097	80.4954	0.69261	0.17434	1	FALSE	46.6892	100.441	-1.1052	0.058177	1	FALSE
Novel01003	21.671	5.39771	3.60557	11.2238	81.7358	249.422	-1.6095	0.14935	1	FALSE	83.4685	73.9524	0.17464	0.68172	1	FALSE	338.086	322.475	0.068203	0.74273	1	FALSE	436.785	144.001	1.6008	0.0059924	0.28296	UP	344.695	98.0625	1.8135	0.0041406	0.2815	UP	56.936	195.61	-1.7806	0.12102	1	FALSE
Novel01004	4.97103	5.17132	4.12484	4.01514	25.8381	29.4469	-0.18861	0.67056	1	FALSE	26.4729	27.015	-0.029243	0.92064	1	FALSE	24.9657	38.572	-0.6276	0.30209	1	FALSE	32.2124	45.6544	-0.50314	0.48633	1	FALSE	25.4187	35.8263	-0.49513	0.46276	1	FALSE	20.8398	23.1053	-0.14889	0.78953	1	FALSE
Novel01005	18.4448	14.515	12.2106	10.7827	151.15	168.321	-0.15523	0.87406	1	FALSE	154.935	163.858	-0.080791	0.83681	1	FALSE	191.101	222.74	-0.22102	0.89715	1	FALSE	245.398	267.16	-0.12258	0.95485	1	FALSE	193.387	217.238	-0.16779	0.79303	1	FALSE	126.323	132.152	-0.065087	0.99463	1	FALSE
Novel01006	14.2048	10.9812	8.66756	13.2756	65.2774	114.729	-0.81358	0.11853	1	FALSE	67.139	67.321	-0.0039049	0.95105	1	FALSE	84.5945	150.374	-0.82991	0.12815	1	FALSE	109.057	115.709	-0.085421	1	1	FALSE	86.0939	89.2792	-0.052413	0.96917	1	FALSE	51.8444	89.9926	-0.79562	0.15822	1	FALSE
Novel01007	130.805	121.295	89.8067	92.4998	1352.08	1536.13	-0.18412	0.7375	1	FALSE	1384.96	1310.21	0.08005	0.89057	1	FALSE	1451.96	2023.52	-0.47887	0.46309	1	FALSE	1868.93	2388.6	-0.35395	0.60443	1	FALSE	1473.57	1737.3	-0.23753	0.73683	1	FALSE	1009.3	1205.35	-0.2561	0.65331	1	FALSE
Novel01008	3.4491	4.98461	6.23215	7.01223	67.2049	142.672	-1.0861	0.1662	1	FALSE	69.3142	110.287	-0.67004	0.29847	1	FALSE	46.1167	189.377	-2.0379	0.031763	0.72771	DOWN	59.6637	119.377	-1.0006	0.38921	1	FALSE	47.0996	146.262	-1.6348	0.021857	0.59384	DOWN	84.9261	111.915	-0.39813	0.6376	1	FALSE
Novel01009	825.176	313.041	320.827	718.475	3072.91	10756	-1.8075	0.0019236	1	DOWN	3134.06	4441.44	-0.503	0.64237	1	FALSE	8291.53	14098.8	-0.76586	0.1648	1	FALSE	10691	5408.4	0.98312	0.060496	0.8102	FALSE	8431.22	5891.63	0.51708	0.30688	1	FALSE	3415.3	8435.08	-1.3044	0.015786	1	DOWN
Novel01010	1.07767	4.18358	1.38879	2.87112	13.5832	13.3844	0.021263	0.90845	1	FALSE	13.9497	6.22393	1.1643	0.20018	1	FALSE	3.42417	17.5721	-2.3595	0.0083799	0.4069	DOWN	4.39181	24.0446	-2.4528	0.0044784	0.24128	DOWN	3.45809	8.2591	-1.256	0.33472	1	FALSE	4.80004	10.5223	-1.1323	0.17565	1	FALSE
Novel01011	6.4651	8.72021	7.17394	5.67568	204.037	199.7	0.031003	0.84628	1	FALSE	209.259	213.771	-0.030777	0.85449	1	FALSE	151.662	264.628	-0.80311	0.29785	1	FALSE	195.133	360.818	-0.88681	0.12777	1	FALSE	153.918	283.405	-0.8807	0.11198	0.9787	FALSE	164.913	156.735	0.073378	0.74672	1	FALSE
Novel01012	4.02343	9.18606	11.5833	4.28229	76.6967	52.4733	0.54758	0.32008	1	FALSE	78.6467	123.012	-0.64534	0.2912	1	FALSE	33.5565	69.7716	-1.056	0.19981	1	FALSE	43.1359	135.628	-1.6527	0.0058267	0.27815	DOWN	34.0269	163.046	-2.2605	0.00050444	0.083045	DOWN	94.5744	41.2567	1.1968	0.050077	1	FALSE
Novel01013	31.3733	31.431	26.6146	25.7173	114.676	138.091	-0.26806	0.67678	1	FALSE	117.965	121.916	-0.047533	0.77842	1	FALSE	112.437	182.716	-0.70049	0.36159	1	FALSE	144.769	203.312	-0.48994	0.54232	1	FALSE	114.191	161.637	-0.5013	0.3675	1	FALSE	94.0485	108.378	-0.20459	0.86529	1	FALSE
Novel01014	1.56227	10.2065	5.97144	6.09217	113.215	109.787	0.044363	0.6069	1	FALSE	115.127	90.5472	0.34648	0.51289	1	FALSE	18.4175	145.714	-2.984	0.0047574	0.31863	DOWN	23.6555	198.731	-3.0706	4.6016e-08	0.00012423	DOWN	18.6533	120.069	-2.6864	1.9981e-05	0.0069496	DOWN	69.9058	86.0869	-0.30038	0.86318	1	FALSE
Novel01015	1.25346	0.785058	0.812916	0.844782	6.77202	11.3586	-0.74612	0.61275	1	FALSE	6.96349	8.91115	-0.3558	0.57046	1	FALSE	11.3261	15.1379	-0.41852	0.90981	1	FALSE	14.4919	12.0006	0.27215	0.86853	1	FALSE	11.4461	11.8173	-0.046051	0.78179	1	FALSE	6.89392	8.90018	-0.36851	1	1	FALSE
Novel01016	2.13894	2.38049	1.63564	1.26783	33.8364	26.4571	0.35492	0.57622	1	FALSE	34.6087	29.2884	0.2408	0.80431	1	FALSE	29.5641	35.0341	-0.24491	0.90951	1	FALSE	37.9762	59.7161	-0.65302	0.45962	1	FALSE	29.9121	38.8261	-0.3763	0.60022	1	FALSE	22.5945	20.7888	0.12017	0.79118	1	FALSE
Novel01017	5.30147	2.30503	3.87147	1.99952	31.1827	41.7237	-0.42012	0.82335	1	FALSE	32.1061	64.2243	-1.0003	0.31364	1	FALSE	72.6668	55.6432	0.38509	0.31048	1	FALSE	93.3472	55.3089	0.75509	0.14835	1	FALSE	73.6441	85.0642	-0.20798	0.9045	1	FALSE	49.3071	32.7334	0.59103	0.41388	1	FALSE
Novel01018	0	0	0	0	0	0	NA	NA	NA	NA	0	0	NA	NA	NA	NA	0	0	NA	NA	NA	NA	0	0	NA	NA	NA	NA	0	0	NA	NA	NA	NA	0	0	NA	NA	NA	NA
Novel01019	5.67755	4.2755	3.58374	3.58091	35.863	45.0565	-0.32924	0.76974	1	FALSE	36.8964	37.5841	-0.026642	0.911	1	FALSE	46.7162	59.9295	-0.35934	0.91541	1	FALSE	59.9668	63.5891	-0.084615	0.91667	1	FALSE	47.2751	49.8178	-0.07558	0.97152	1	FALSE	28.9372	35.3509	-0.28882	0.84172	1	FALSE
Novel01020	26.4988	38.4108	42.4947	20.015	616.807	477.438	0.3695	0.46226	1	FALSE	631.802	839.097	-0.40937	0.27745	1	FALSE	433.577	632.337	-0.54441	0.42945	1	FALSE	555.5	1089.73	-0.97211	0.063512	0.81771	FALSE	438.228	1112.3	-1.3438	0.029424	0.67516	DOWN	649.678	374.958	0.793	0.096212	1	FALSE
Novel01021	4.87136	1.41236	4.03113	2.9541	12.0434	37.0119	-1.6197	0.167	1	FALSE	12.446	43.4764	-1.8045	0.0047063	1	DOWN	40.6065	49.4368	-0.28387	1	1	FALSE	52.2675	21.4347	1.286	0.02503	0.57421	UP	41.2602	57.6527	-0.48264	0.48054	1	FALSE	33.4686	29.058	0.20387	0.58022	1	FALSE
Novel01022	4.6364	4.70263	2.10576	1.82067	18.2624	9.90062	0.88328	0.47369	1	FALSE	18.7592	10.1104	0.89176	0.24077	1	FALSE	17.7596	12.8546	0.46632	0.87349	1	FALSE	22.8023	32.329	-0.50365	0.5894	1	FALSE	17.9569	13.3858	0.42384	0.485	1	FALSE	7.7304	7.78625	-0.010385	0.73421	1	FALSE
Novel01023	10.6308	8.3629	6.58763	6.0615	63.5878	66.1908	-0.057881	0.73363	1	FALSE	65.2618	63.0606	0.0495	0.90277	1	FALSE	80.5363	86.7372	-0.10701	0.70682	1	FALSE	103.546	112.515	-0.11985	0.97464	1	FALSE	81.6526	83.603	-0.034056	0.84689	1	FALSE	48.7151	51.9965	-0.094048	0.85301	1	FALSE
Novel01024	2.21353	13.7856	5.23898	2.87579	202.317	61.4304	1.7196	0.016135	1	UP	207.068	95.1829	1.1213	0.36357	1	FALSE	33.5991	79.3884	-1.2405	0.19212	1	FALSE	43.2537	357.097	-3.0454	7.0139e-08	0.00016872	DOWN	34.1345	126.247	-1.8869	0.27689	1	FALSE	74.361	48.1717	0.62636	0.67865	1	FALSE
Novel01025	3.47411	1.96284	0.913282	1.23089	13.4148	12.8449	0.062633	1	1	FALSE	13.6005	8.30716	0.71123	0.37598	1	FALSE	24.9427	16.766	0.57308	0.61511	1	FALSE	32.0395	23.4903	0.44779	0.63522	1	FALSE	25.2407	11.0111	1.1968	0.15311	1	FALSE	6.41735	10.0897	-0.65284	0.40747	1	FALSE
Novel01026	0.576144	2.11323	0.364783	0.313477	15.1048	3.57814	2.0777	0.36901	1	FALSE	15.1899	3.52387	2.1079	0.26494	1	FALSE	4.8207	4.57423	0.075713	0.74884	1	FALSE	6.17463	26.2547	-2.0881	0.16969	1	FALSE	4.86999	4.66715	0.061377	1	1	FALSE	2.72218	2.80561	-0.043555	0.90123	1	FALSE
Novel01027	0.785431	0.301129	0.351044	0.123075	4.90448	2.91531	0.75045	0.63851	1	FALSE	4.98754	7.64273	-0.61576	0.5402	1	FALSE	13.2123	3.82763	1.7874	0.24476	1	FALSE	16.982	8.60669	0.98048	0.38024	1	FALSE	13.3614	10.1311	0.39928	0.76428	1	FALSE	5.91535	2.30277	1.3611	0.25503	1	FALSE
Novel01028	0.197982	2.40469	0.979401	3.64556	15.59	35.3212	-1.1799	0.24556	1	FALSE	16.1513	8.02059	1.0099	0.5277	1	FALSE	1.22494	46.9505	-5.2604	0.00024672	0.071728	DOWN	1.59627	27.7953	-4.1221	0.091023	0.93544	FALSE	1.26042	10.6343	-3.0767	0.012727	0.47167	DOWN	6.17664	27.6977	-2.1649	0.018163	1	DOWN
Novel01029	14.5508	11.0476	10.1447	9.69608	93.8564	125.592	-0.42021	0.52976	1	FALSE	96.0783	110.569	-0.20266	0.7641	1	FALSE	124.449	165.429	-0.41065	0.59049	1	FALSE	159.946	165.708	-0.05106	1	1	FALSE	126.095	146.548	-0.21687	0.79431	1	FALSE	85.1125	98.4471	-0.20998	0.74383	1	FALSE
Novel01030	1.81626	2.05202	2.15168	1.87227	15.3106	21.8612	-0.51384	0.83434	1	FALSE	15.7392	19.6794	-0.32233	0.53408	1	FALSE	13.6258	29.1628	-1.0978	0.60044	1	FALSE	17.4633	27.1299	-0.63556	0.41942	1	FALSE	13.7782	26.0835	-0.92076	0.16652	1	FALSE	15.1899	17.1162	-0.17225	0.88581	1	FALSE
Novel01031	13.683	11.6484	10.0375	11.5315	236.508	353.358	-0.57924	0.35187	1	FALSE	242.469	266.248	-0.13497	0.71939	1	FALSE	278.307	465.981	-0.7436	0.27885	1	FALSE	358.61	418.116	-0.22149	0.78717	1	FALSE	282.917	353.092	-0.31967	0.54187	1	FALSE	205.414	277.017	-0.43144	0.5446	1	FALSE
Novel01032	3.70974	4.19543	3.77486	4.78121	15.5914	26.657	-0.77377	0.30054	1	FALSE	16.053	19.0008	-0.24321	0.72605	1	FALSE	14.0248	35.2394	-1.3292	0.092263	0.97708	FALSE	18.0609	27.6545	-0.61464	0.49074	1	FALSE	14.2569	25.2089	-0.82227	0.31925	1	FALSE	14.6551	20.9172	-0.51328	0.5541	1	FALSE
Novel01033	101.655	90.4966	62.8842	63.1884	428.459	443.781	-0.050691	0.8798	1	FALSE	440.936	376.479	0.228	0.80353	1	FALSE	469.408	584.25	-0.31574	0.69323	1	FALSE	604.962	759.796	-0.32877	0.78743	1	FALSE	476.924	499.112	-0.065603	0.93325	1	FALSE	290.295	347.958	-0.2614	0.70033	1	FALSE
Novel01034	9.72869	3.81514	6.54558	2.94761	35.3409	41.0006	-0.21431	0.94075	1	FALSE	36.2123	73.6466	-1.0241	0.12636	1	FALSE	91.2561	54.6306	0.74021	0.13809	1	FALSE	117.063	62.4469	0.90659	0.096039	0.9453	FALSE	92.3075	97.5645	-0.079908	0.82051	1	FALSE	56.8033	32.2313	0.81751	0.18794	1	FALSE
Novel01035	7.485	2.39198	2.2161	3.70655	54.9281	121.51	-1.1455	0.1127	1	FALSE	56.3154	63.8319	-0.18075	0.69972	1	FALSE	168.212	158.086	0.089569	0.87702	1	FALSE	217.547	97.1344	1.1633	0.071238	0.86443	FALSE	171.693	84.6183	1.0208	0.11002	0.97455	FALSE	49.1797	95.2589	-0.95379	0.13952	1	FALSE
Novel01036	7.9411	3.09201	2.8258	2.07143	43.4241	43.4452	-0.0007031	0.97824	1	FALSE	44.3197	51.6859	-0.22182	0.71216	1	FALSE	111.183	57.1166	0.96096	0.12611	1	FALSE	142.816	76.4781	0.90104	0.088384	0.92997	FALSE	112.464	68.5206	0.71485	0.2297	1	FALSE	39.8734	34.1206	0.22478	0.75736	1	FALSE
Novel01037	1.14963	0.851416	1.42171	0.516772	17.3897	14.8787	0.22498	0.95185	1	FALSE	17.7923	37.1008	-1.0602	0.089093	1	FALSE	23.6662	19.5445	0.27607	0.90848	1	FALSE	30.4102	30.6989	-0.013633	1	1	FALSE	23.9969	49.1936	-1.0356	0.0994	0.96036	FALSE	28.6226	11.7044	1.2901	0.088087	1	FALSE
Novel01038	27.3142	16.6582	17.4531	14.9111	262.597	341.757	-0.38012	0.42638	1	FALSE	270.304	350.121	-0.37327	0.33	1	FALSE	416.566	449.508	-0.1098	0.90696	1	FALSE	536.775	465.862	0.20441	0.43831	1	FALSE	423.351	464.375	-0.13344	0.74433	1	FALSE	270.381	267.954	0.013005	0.91514	1	FALSE
Novel01039	0.136043	0.0391021	0.0491232	0.0431204	0.54806	1.27677	-1.2201	1	1	FALSE	0.546838	1.10521	-1.0151	0.88251	1	FALSE	2.41615	1.7191	0.49106	0.72606	1	FALSE	3.0838	0.946092	1.7047	0.64731	1	FALSE	2.43397	1.46677	0.73066	0.99597	1	FALSE	0.857863	0.995768	-0.21506	1	1	FALSE
Novel01040	0	0.0580557	0.0135373	0.0431529	0.913433	1.1024	-0.27127	1	1	FALSE	0.911396	0.310999	1.5512	0.80679	1	FALSE	0	1.45002	#NAME?	0.21408	1	FALSE	0	1.57682	#NAME?	0.31924	1	FALSE	0	0.41261	#NAME?	0.79908	1	FALSE	0.243859	0.871213	-1.837	0.74713	1	FALSE
Novel01041	5.93677	7.28301	7.32952	6.44318	81.1779	104.498	-0.36431	0.53886	1	FALSE	83.8973	102.527	-0.28931	0.47432	1	FALSE	64.1461	138.224	-1.1076	0.12855	1	FALSE	82.873	144.472	-0.80181	0.53889	1	FALSE	65.4097	135.954	-1.0555	0.076497	0.90749	FALSE	79.0778	81.9867	-0.052118	0.95485	1	FALSE
Novel01042	0.533482	0.91408	1.47412	0.126582	3.70948	0.710511	2.3843	0.23682	1	FALSE	3.8014	7.31383	-0.9441	0.60225	1	FALSE	2.28531	0.927599	1.3008	0.81505	1	FALSE	2.93356	6.55372	-1.1597	0.29764	1	FALSE	2.3161	9.68222	-2.0636	0.30497	1	FALSE	5.6048	0.560344	3.3223	0.17817	1	FALSE
Novel01043	2.65706	2.37659	2.26939	1.66902	28.6162	31.3233	-0.1304	0.86893	1	FALSE	29.3281	34.8995	-0.25092	0.74089	1	FALSE	32.6767	41.8193	-0.3559	1	1	FALSE	42.0551	50.5692	-0.26598	0.69363	1	FALSE	33.1843	46.2522	-0.47902	0.51462	1	FALSE	26.8569	24.5795	0.12784	0.65408	1	FALSE
Novel01044	2.02589	1.89542	3.01804	1.89171	32.1004	49.2508	-0.61756	0.54052	1	FALSE	32.9514	63.9269	-0.95608	0.080011	1	FALSE	34.8876	65.5746	-0.91042	0.439	1	FALSE	44.8436	56.8007	-0.34101	0.62433	1	FALSE	35.3799	84.733	-1.26	0.028793	0.66699	DOWN	49.3737	38.6473	0.35337	0.35988	1	FALSE
Novel01045	12.3378	9.52387	8.56033	7.97742	236.186	294.812	-0.31987	0.63872	1	FALSE	241.932	266.282	-0.13835	0.67973	1	FALSE	305.242	389.771	-0.35268	0.68758	1	FALSE	392.572	417.287	-0.08808	0.98511	1	FALSE	309.597	352.979	-0.18919	0.65985	1	FALSE	205.535	231.391	-0.17094	0.91025	1	FALSE
Novel01046	5.49653	2.85304	2.16861	2.67274	54.1104	72.7575	-0.42719	0.33957	1	FALSE	55.4443	52.4442	0.080255	0.94178	1	FALSE	103.393	95.2563	0.11825	1	1	FALSE	132.922	95.6184	0.47522	0.30495	1	FALSE	104.772	69.5195	0.59176	0.30837	1	FALSE	40.4096	57.1663	-0.50047	0.33638	1	FALSE
Novel01047	0.134148	0.660714	0.147608	1.78477	4.98774	17.1964	-1.7857	0.38256	1	FALSE	5.13648	1.45865	1.8161	0.19698	1	FALSE	0.960008	22.8546	-4.5733	0.17984	1	FALSE	1.22235	8.85376	-2.8566	0.04825	0.75433	DOWN	0.9621	1.93413	-1.0074	0.8879	1	FALSE	1.11601	13.6197	-3.6093	0.20899	1	FALSE
Novel01048	4.95897	4.98696	2.63687	4.09582	131.229	159.14	-0.27821	0.70516	1	FALSE	135.516	92.0369	0.55818	0.56912	1	FALSE	127.994	210.75	-0.71946	0.38136	1	FALSE	165.662	233.362	-0.49433	0.75945	1	FALSE	130.783	122.074	0.099423	0.80349	1	FALSE	70.7664	124.871	-0.8193	0.19075	1	FALSE
Novel01049	1.44245	0.284762	0.427015	1.06528	1.10166	5.63755	-2.3554	0.076498	1	FALSE	1.13804	1.95987	-0.78421	0.8647	1	FALSE	5.41018	7.28897	-0.43004	0.48901	1	FALSE	7.00111	1.95984	1.8368	0.12321	1	FALSE	5.5266	2.59463	1.0909	0.37017	1	FALSE	1.49731	4.42418	-1.563	0.17177	1	FALSE
Novel01050	9.07262	6.57302	5.23014	5.38254	84.6827	104.402	-0.30201	0.72466	1	FALSE	86.9216	86.3746	0.009108	0.9559	1	FALSE	117.887	138.318	-0.23059	0.90709	1	FALSE	151.721	149.852	0.017884	0.88082	1	FALSE	119.726	114.513	0.064218	0.94027	1	FALSE	66.5681	81.9183	-0.29935	0.75176	1	FALSE
Novel01051	9.31405	12.1082	8.72413	7.61542	278.444	261.43	0.090965	0.82482	1	FALSE	285.487	252.531	0.17697	0.83247	1	FALSE	212.209	345.693	-0.704	0.33976	1	FALSE	272.455	492.271	-0.85343	0.15639	1	FALSE	214.693	334.716	-0.64067	0.26446	1	FALSE	194.733	205.239	-0.075812	1	1	FALSE
Novel01052	20.4927	12.6281	8.97449	5.20366	243.252	147.83	0.71851	0.22404	1	FALSE	248.952	212.614	0.22763	0.88997	1	FALSE	385.767	195.153	0.98313	0.13393	1	FALSE	493.855	429.464	0.20155	0.60555	1	FALSE	388.757	281.802	0.46419	0.59762	1	FALSE	164.426	116.101	0.50205	0.3066	1	FALSE
Novel01053	6.03891	5.01837	4.67704	3.06644	141.223	128.691	0.13406	0.76629	1	FALSE	144.414	170.084	-0.23604	0.65629	1	FALSE	177.072	170.364	0.05572	0.89056	1	FALSE	227.924	249.097	-0.12816	0.73961	1	FALSE	179.926	225.458	-0.32545	0.4985	1	FALSE	131.171	101.2	0.37425	0.48433	1	FALSE
Novel01054	410.642	223.486	213.011	271.996	482.266	888.809	-0.88204	0.1638	1	FALSE	494.775	595.603	-0.26758	0.58341	1	FALSE	879.928	1174.82	-0.41698	0.67427	1	FALSE	1134.19	853.087	0.4109	0.31811	1	FALSE	894.598	789.732	0.17988	0.70609	1	FALSE	458.932	696.8	-0.60246	0.3705	1	FALSE
Novel01055	0.0230282	0	0	0.037622	0	0.391886	#NAME?	0.88166	1	FALSE	0	0	NA	NA	NA	NA	0.183317	0.522418	-1.5109	0.98139	1	FALSE	0.240419	0	Inf	1	1	FALSE	0.190254	0	Inf	1	1	FALSE	0	0.31087	#NAME?	0.98761	1	FALSE
Novel01056	26.8347	9.94196	9.7149	10.1303	83.7871	125.773	-0.58602	0.27864	1	FALSE	85.6077	104.357	-0.28572	0.4874	1	FALSE	227.795	163.652	0.47711	0.74231	1	FALSE	295.033	147.706	0.99815	0.17926	1	FALSE	232.844	138.356	0.75098	0.41875	1	FALSE	80.7137	98.6209	-0.28908	0.59971	1	FALSE
Novel01057	3.33584	3.78521	4.36278	3.05204	27.2618	31.919	-0.22754	0.80494	1	FALSE	28.0188	39.229	-0.48553	0.36732	1	FALSE	24.4739	42.4609	-0.79489	0.41675	1	FALSE	31.5169	48.2865	-0.6155	0.36444	1	FALSE	24.8784	51.9929	-1.0634	0.084731	0.92353	FALSE	30.2678	25.136	0.26803	0.59089	1	FALSE
Novel01058	7.49383	6.17484	3.4137	4.94185	161.581	187.874	-0.21751	0.54996	1	FALSE	166.194	118.413	0.48904	0.47122	1	FALSE	190.183	246.412	-0.37368	0.49161	1	FALSE	244.419	286.372	-0.22854	0.9555	1	FALSE	192.458	157.052	0.2933	0.55229	1	FALSE	91.2672	147.521	-0.69275	0.20457	1	FALSE
Novel01059	6.43278	5.30464	4.71391	2.75488	30.0214	24.7266	0.27993	0.52095	1	FALSE	30.6896	33.8597	-0.14182	0.74417	1	FALSE	36.6585	32.7111	0.16437	0.57697	1	FALSE	47.0914	52.9382	-0.16885	0.83979	1	FALSE	37.1002	44.879	-0.27461	0.60887	1	FALSE	26.1627	19.3636	0.43417	0.3682	1	FALSE
Novel01060	0.762434	0.747074	0.717037	1.03585	5.56041	11.5426	-1.0537	0.20083	1	FALSE	5.64426	7.07217	-0.32537	0.90004	1	FALSE	6.1124	15.1107	-1.3058	0.080246	0.9508	FALSE	7.838	9.74461	-0.31412	0.59904	1	FALSE	6.17795	9.37011	-0.60094	0.5826	1	FALSE	5.44749	9.09006	-0.7387	0.32295	1	FALSE
Novel01061	0	0	0	0	0	0	NA	NA	NA	NA	0	0	NA	NA	NA	NA	0	0	NA	NA	NA	NA	0	0	NA	NA	NA	NA	0	0	NA	NA	NA	NA	0	0	NA	NA	NA	NA
Novel01062	3.16018	2.27309	1.95983	2.0561	51.0973	71.5795	-0.4863	0.76885	1	FALSE	52.4328	56.0284	-0.09569	0.79079	1	FALSE	71.4395	95.4754	-0.41841	0.94774	1	FALSE	91.6409	90.3987	0.019689	0.88809	1	FALSE	72.2651	74.2777	-0.03963	0.90087	1	FALSE	43.2127	56.1336	-0.37741	0.86498	1	FALSE
Novel01063	0.323155	1.49606	2.70885	1.02228	5.30844	5.2956	0.0034921	1	1	FALSE	5.43395	11.9942	-1.1423	0.1623	1	FALSE	1.14333	7.04593	-2.6236	0.068519	0.91393	FALSE	1.46277	9.37337	-2.6799	0.024904	0.57374	DOWN	1.15235	15.8977	-3.7862	0.00032632	0.060708	DOWN	9.26024	4.16869	1.1515	0.17607	1	FALSE
Novel01064	10.3576	12.6477	9.94586	7.52774	146.657	132.162	0.15014	0.69818	1	FALSE	150.469	147.098	0.032694	0.95748	1	FALSE	121.198	175.007	-0.53005	0.54812	1	FALSE	156.135	259.404	-0.73241	0.2147	1	FALSE	123.185	195.001	-0.66265	0.23132	1	FALSE	113.469	103.707	0.12979	0.69002	1	FALSE
Novel01065	13.8831	12.6744	11.4983	8.19739	61.5367	59.0362	0.059848	0.82794	1	FALSE	63.2419	67.4776	-0.09353	0.62041	1	FALSE	66.2811	78.3768	-0.24183	0.97852	1	FALSE	85.2157	109.034	-0.35559	0.71382	1	FALSE	67.2324	89.4459	-0.41186	0.35619	1	FALSE	52.1681	46.3094	0.17186	0.53698	1	FALSE
Novel01066	44.7531	11.5074	14.5772	41.6796	114.848	628.969	-2.4533	0.0029155	1	DOWN	117.026	211.639	-0.85478	0.51989	1	FALSE	463.503	819.644	-0.82242	0.10074	0.99836	FALSE	596.327	201.957	1.5621	0.0046102	0.24458	UP	470.152	280.812	0.74352	0.18469	1	FALSE	162.787	493.426	-1.5998	0.027877	1	DOWN
Novel01067	1.76425	1.81348	2.30368	0.589606	29.7045	15.6205	0.92724	0.12378	1	FALSE	30.0774	49.5934	-0.72147	0.40431	1	FALSE	31.8166	20.6543	0.62334	0.44641	1	FALSE	40.6103	51.9518	-0.35533	0.42101	1	FALSE	32.0074	65.7405	-1.0384	0.22006	1	FALSE	38.5011	12.2633	1.6506	0.097586	1	FALSE
Novel01068	9.18981	7.523	8.20716	5.68212	163.87	185.571	-0.17942	0.89735	1	FALSE	168.143	224.583	-0.41755	0.35726	1	FALSE	203.739	246.304	-0.27372	0.84512	1	FALSE	261.931	289.899	-0.14637	0.83614	1	FALSE	206.74	297.704	-0.52606	0.27325	1	FALSE	173.328	145.703	0.25048	0.50406	1	FALSE
Novel01069	8.90738	5.89201	4.82979	2.9493	128.816	96.1701	0.42166	0.45447	1	FALSE	131.446	137.459	-0.064536	0.99203	1	FALSE	199.979	127.188	0.65288	0.25934	1	FALSE	256.503	226.798	0.17756	0.78154	1	FALSE	202.119	182.168	0.14993	0.7224	1	FALSE	105.812	75.6804	0.48351	0.45881	1	FALSE
Novel01070	12.432	14.6258	10.6783	17.1551	57.2218	98.5313	-0.78402	0.19367	1	FALSE	58.8161	55.1031	0.094078	0.93942	1	FALSE	47.4696	130.087	-1.4544	0.035267	0.76165	DOWN	61.2107	101.385	-0.72799	0.33176	1	FALSE	48.274	73.0883	-0.59839	0.42619	1	FALSE	42.438	77.3227	-0.86554	0.17581	1	FALSE
Novel01071	9.89423	14.4235	13.9043	8.83355	1105.6	1003.37	0.13998	0.68572	1	FALSE	1135.68	1340.78	-0.23952	0.5406	1	FALSE	761.449	1333.72	-0.80864	0.3326	1	FALSE	977.465	1957.76	-1.0021	0.075479	0.88075	FALSE	771.119	1777.44	-1.2048	0.024568	0.61673	DOWN	1034.18	788.238	0.39178	0.36071	1	FALSE
Novel01072	3.33892	3.51284	3.52061	1.68005	120.485	87.9332	0.45437	0.38996	1	FALSE	123.101	152.283	-0.3069	0.40868	1	FALSE	119.119	116.156	0.036337	0.8939	1	FALSE	153.058	212.359	-0.47243	0.3257	1	FALSE	120.751	201.864	-0.74135	0.16161	1	FALSE	117.985	69.0382	0.77314	0.14443	1	FALSE
Novel01073	2.46227	3.97736	2.77344	4.26363	28.4639	43.3231	-0.606	0.28415	1	FALSE	29.3798	24.6593	0.25269	0.88834	1	FALSE	17.3899	57.2253	-1.7184	0.013596	0.50172	DOWN	22.4636	50.6039	-1.1717	0.2557	1	FALSE	17.7404	32.6922	-0.8819	0.199	1	FALSE	19.0145	34.0493	-0.84053	0.23326	1	FALSE
Novel01074	3.38948	2.54491	1.76011	1.4026	13.957	11.1842	0.31953	0.68214	1	FALSE	14.3908	11.5804	0.31347	1	1	FALSE	18.3388	14.8688	0.30262	0.65472	1	FALSE	23.4737	24.7988	-0.07923	1	1	FALSE	18.5262	15.3566	0.2707	1	1	FALSE	8.97665	8.77563	0.032675	0.72946	1	FALSE
Novel01075	1.32039	3.01958	2.0751	3.31644	7.22465	12.6598	-0.80925	0.53304	1	FALSE	7.39092	6.43216	0.20045	0.85296	1	FALSE	3.1741	16.744	-2.3992	0.13901	1	FALSE	4.0843	12.7492	-1.6423	0.088184	0.92997	FALSE	3.2203	8.52594	-1.4047	0.25581	1	FALSE	4.94863	9.90091	-1.0005	0.37237	1	FALSE
Novel01076	0.366248	0.216439	0.243495	0.141613	2.03915	2.05941	-0.01426	1	1	FALSE	2.06951	3.06508	-0.56664	0.89491	1	FALSE	3.54921	2.71475	0.38668	0.88265	1	FALSE	4.54557	3.57392	0.34696	0.89192	1	FALSE	3.57699	4.0614	-0.18323	1	1	FALSE	2.35517	1.61857	0.54111	0.88075	1	FALSE
Novel01077	25.2703	27.1361	25.8922	22.0357	219.092	264.402	-0.2712	0.74268	1	FALSE	225.311	259.649	-0.20465	0.59132	1	FALSE	202.54	350.834	-0.79258	0.31701	1	FALSE	260.214	388.337	-0.57761	0.38962	1	FALSE	205.259	344.165	-0.74566	0.17533	1	FALSE	200.173	207.516	-0.051977	0.89903	1	FALSE
Novel01078	10.849	15.0653	11.2951	20.8058	201.518	415.604	-1.0443	0.080022	1	FALSE	206.441	207.138	-0.0048644	0.95821	1	FALSE	148.531	548.632	-1.8851	0.0020027	0.20449	DOWN	190.452	355.976	-0.90236	0.090961	0.93544	FALSE	150.181	274.767	-0.87151	0.29707	1	FALSE	159.494	326.45	-1.0334	0.077815	1	FALSE
Novel01079	1.60137	1.77038	1.28642	0.97893	27.978	23.0709	0.27822	0.76467	1	FALSE	28.6862	25.8545	0.14994	0.96905	1	FALSE	25.6791	30.3209	-0.23971	0.71148	1	FALSE	33.0137	49.4493	-0.58289	0.38653	1	FALSE	26.0234	34.271	-0.39718	0.48145	1	FALSE	19.9836	18.1191	0.14131	0.82712	1	FALSE
Novel01080	4.8398	4.31223	1.85125	2.98697	56.5334	61.8522	-0.12972	0.87499	1	FALSE	58.0627	30.0134	0.952	0.11828	1	FALSE	64.9216	82.3847	-0.34368	1	1	FALSE	83.461	100.086	-0.26207	0.67902	1	FALSE	65.892	39.7625	0.7287	0.2812	1	FALSE	23.0664	48.4265	-1.07	0.39646	1	FALSE
Novel01081	4.32247	3.35193	3.56958	2.69334	60.5573	71.036	-0.23025	0.69756	1	FALSE	62.0468	81.122	-0.38674	0.39059	1	FALSE	76.7671	93.7829	-0.28884	0.72981	1	FALSE	98.6992	107.027	-0.11687	1	1	FALSE	77.8175	107.557	-0.46694	0.37839	1	FALSE	62.6466	55.7791	0.16751	0.70204	1	FALSE
Novel01082	3.19937	2.50394	2.08784	2.22687	85.6315	110.759	-0.37121	0.45948	1	FALSE	87.9618	92.1036	-0.06638	0.79574	1	FALSE	106.692	145.733	-0.44988	0.48294	1	FALSE	137.16	151.646	-0.14485	1	1	FALSE	108.111	122.146	-0.17609	0.78125	1	FALSE	71.0344	86.9227	-0.29121	0.6417	1	FALSE
Novel01083	2.31075	1.4073	1.70302	1.05317	26.5292	29.1571	-0.13627	0.92988	1	FALSE	27.2384	40.5283	-0.57329	0.31116	1	FALSE	42.4805	38.7067	0.13422	0.64814	1	FALSE	54.6142	46.9649	0.21769	0.54353	1	FALSE	43.0513	53.7318	-0.31972	0.64674	1	FALSE	31.2415	22.9031	0.44792	0.42028	1	FALSE
Novel01084	10.0186	6.0374	4.70589	2.98535	360.168	265.363	0.44071	0.41832	1	FALSE	368.946	346.777	0.089402	1	1	FALSE	598.477	350.818	0.77058	0.14355	1	FALSE	767.298	636.274	0.27014	0.52123	1	FALSE	604.662	459.533	0.39596	0.55067	1	FALSE	267.668	208.409	0.36103	0.44695	1	FALSE
Novel01085	8.52743	5.48834	5.53905	3.28503	99.4936	86.8762	0.19564	0.77501	1	FALSE	102.174	122.384	-0.26039	0.44047	1	FALSE	152.259	114.789	0.40755	0.43208	1	FALSE	195.822	176.155	0.1527	0.59992	1	FALSE	154.421	162.216	-0.071051	0.73856	1	FALSE	94.6161	68.2266	0.47175	0.3374	1	FALSE
Novel01086	17891.5	11639.8	10940.2	21970.9	103956	293888	-1.4993	0.0075335	1	DOWN	106043	134721	-0.34532	0.71964	1	FALSE	163162	384845	-1.238	0.021506	0.61316	DOWN	209650	183036	0.19586	0.73185	1	FALSE	165361	178720	-0.11208	0.92407	1	FALSE	103739	230437	-1.1514	0.034071	1	DOWN
Novel01087	121.937	3.92498	1.66521	4.43533	36.2941	60.4433	-0.73585	0.49477	1	FALSE	36.8786	20.2769	0.86295	0.26679	1	FALSE	1104.17	77.5346	3.832	0.15695	1	FALSE	1419.29	63.6811	4.4782	0.065018	0.82558	FALSE	1115.52	26.8903	5.3745	0.046695	0.79193	UP	15.73	47.3782	-1.5907	0.35458	1	FALSE
Novel01088	3.07925	3.08103	3.38098	2.02408	23.6938	23.5605	0.0081452	0.85835	1	FALSE	24.097	33.099	-0.45793	0.55622	1	FALSE	25.2719	31.3037	-0.3088	0.75382	1	FALSE	32.4033	41.6069	-0.36068	0.40793	1	FALSE	25.5722	43.8528	-0.77809	0.21167	1	FALSE	25.5019	18.5428	0.45974	0.45738	1	FALSE
Novel01089	2.24832	0.103375	0.241047	0.138779	0.182687	0.391886	-1.1011	1	1	FALSE	0.182279	0.621999	-1.7708	0.79631	1	FALSE	4.69254	0.522418	3.1671	0.14113	1	FALSE	6.00834	0.315364	4.2519	0.037448	0.68622	UP	4.72934	0.82522	2.5188	0.27623	1	FALSE	0.487717	0.31087	0.64974	1	1	FALSE
Novel01090	71.3177	54.629	38.5155	47.646	247.318	341.771	-0.46667	0.697	1	FALSE	253.28	229.477	0.14238	0.78011	1	FALSE	321.832	453.005	-0.49322	0.82267	1	FALSE	412.453	436.755	-0.082595	1	1	FALSE	324.767	304.244	0.094177	0.78135	1	FALSE	176.769	267.643	-0.59844	0.49094	1	FALSE
Novel01091	1.3088	3.95305	2.3166	3.88786	91.2402	131.183	-0.52384	0.3838	1	FALSE	93.9844	69.7151	0.43095	0.60087	1	FALSE	29.8565	173.72	-2.5407	0.00018257	0.062139	DOWN	38.5276	161.915	-2.0713	0.025076	0.57421	DOWN	30.3988	92.4611	-1.6048	0.012014	0.46076	DOWN	53.7611	103.073	-0.93903	0.15845	1	FALSE
Novel01092	0	0	0	0	0	0	NA	NA	NA	NA	0	0	NA	NA	NA	NA	0	0	NA	NA	NA	NA	0	0	NA	NA	NA	NA	0	0	NA	NA	NA	NA	0	0	NA	NA	NA	NA
Novel01093	3.97498	5.58969	6.40682	6.38751	49.2316	84.5726	-0.78061	0.23805	1	FALSE	50.5081	76.1153	-0.59167	0.37196	1	FALSE	36.291	111.835	-1.6237	0.014454	0.51664	DOWN	46.8019	87.065	-0.89553	0.11793	1	FALSE	36.9615	100.939	-1.4494	0.059057	0.84114	FALSE	58.5547	66.4189	-0.18181	0.76588	1	FALSE
Novel01094	2.51055	2.93328	2.85758	3.24165	31.3355	52.1777	-0.73563	0.38717	1	FALSE	32.303	36.7215	-0.18495	0.50879	1	FALSE	26.0437	68.9819	-1.4053	0.20678	1	FALSE	33.6	55.656	-0.72807	0.43242	1	FALSE	26.5121	48.6935	-0.87708	0.19684	1	FALSE	28.5075	40.8464	-0.51887	0.80368	1	FALSE
Novel01095	3.66889	3.21888	3.41935	1.54031	64.2284	46.4065	0.46888	0.42044	1	FALSE	65.7864	83.1639	-0.33817	0.41525	1	FALSE	72.6611	61.7658	0.23437	0.43608	1	FALSE	93.4116	113.489	-0.28088	0.75645	1	FALSE	73.6859	110.25	-0.58132	0.18509	1	FALSE	64.4095	36.4081	0.82301	0.096754	1	FALSE
Novel01096	9.3213	5.5565	8.72641	3.53896	74.1642	70.1856	0.079547	0.77049	1	FALSE	76.2053	143.062	-0.90867	0.059129	1	FALSE	126.013	93.372	0.43251	0.36671	1	FALSE	162.066	131.359	0.30307	0.50701	1	FALSE	127.941	189.666	-0.56798	0.21229	1	FALSE	110.812	55.1361	1.007	0.055156	1	FALSE
Novel01097	4.18398	2.93316	2.43682	1.96062	38.0457	38.8317	-0.029502	0.85225	1	FALSE	39.1255	39.1082	0.00063923	0.80191	1	FALSE	53.1266	51.6534	0.040572	0.59512	1	FALSE	68.198	67.4349	0.016234	0.77366	1	FALSE	53.7529	51.8455	0.052122	0.96762	1	FALSE	30.2169	30.4366	-0.010454	0.71845	1	FALSE
Novel01098	46.9261	26.5954	21.91	32.9222	176.051	318.221	-0.85403	0.10221	1	FALSE	180.307	191.157	-0.084303	0.8772	1	FALSE	308.45	417.341	-0.43619	0.39354	1	FALSE	397.627	310.995	0.35452	0.39689	1	FALSE	313.595	253.502	0.30691	0.52912	1	FALSE	147.25	249.779	-0.76238	0.1578	1	FALSE
Novel01099	195.946	193.909	203.644	101.858	2670.22	2078.11	0.36168	0.45095	1	FALSE	2741.67	3426.45	-0.32166	0.32405	1	FALSE	2675.53	2756.36	-0.042936	0.82469	1	FALSE	3436.46	4727.17	-0.46005	0.49683	1	FALSE	2710.48	4542.32	-0.74488	0.094181	0.95208	FALSE	2651.42	1631.2	0.70084	0.11947	1	FALSE
Novel01100	7.22214	7.70981	8.19181	4.80736	164.566	154.549	0.090606	0.6875	1	FALSE	168.725	220.613	-0.38685	0.43966	1	FALSE	155.703	205.754	-0.40213	0.80135	1	FALSE	199.883	290.94	-0.54157	0.35398	1	FALSE	157.649	292.413	-0.89129	0.11187	0.97858	FALSE	170.056	121.408	0.48615	0.28676	1	FALSE
Novel01101	8.86704	7.17972	5.34982	5.19303	86.1493	91.308	-0.083903	0.85144	1	FALSE	88.2746	81.0373	0.12341	0.96967	1	FALSE	106.556	120.378	-0.17596	0.78723	1	FALSE	136.948	152.242	-0.15273	0.88078	1	FALSE	108.002	107.43	0.0076531	0.92133	1	FALSE	62.5625	71.7186	-0.19705	0.81194	1	FALSE
Novel01102	14.7125	14.3374	11.0936	8.41117	150.785	129.802	0.21618	0.71153	1	FALSE	154.59	147.935	0.063484	0.87357	1	FALSE	156.953	171.702	-0.12957	0.88619	1	FALSE	201.762	266.574	-0.40188	0.49483	1	FALSE	159.206	196.158	-0.30112	0.41689	1	FALSE	114.424	102.017	0.16558	0.63654	1	FALSE
Novel01103	0.865106	0.498555	0.378966	0.360762	2.26651	2.37803	-0.069296	1	1	FALSE	2.31887	2.38264	-0.039138	1	1	FALSE	3.81415	3.11993	0.28985	0.95511	1	FALSE	4.91949	4.0004	0.29837	0.77229	1	FALSE	3.87531	3.16249	0.29325	0.94504	1	FALSE	1.84201	1.86805	-0.020246	1	1	FALSE
Novel01104	2.06521	1.76906	1.10234	1.3811	28.3669	33.6979	-0.24845	0.89175	1	FALSE	29.1299	23.4642	0.31204	0.61674	1	FALSE	33.2139	44.7916	-0.43144	0.81265	1	FALSE	42.8523	50.2098	-0.2286	0.8349	1	FALSE	33.8093	31.1134	0.11989	0.76397	1	FALSE	18.0453	26.4507	-0.55168	0.51198	1	FALSE
Novel01105	3.94397	2.63528	3.43556	1.5881	28.4222	24.814	0.19586	0.84732	1	FALSE	29.1362	45.6081	-0.64648	0.32243	1	FALSE	43.2687	32.7288	0.40276	0.69053	1	FALSE	55.3741	50.2552	0.13994	0.87285	1	FALSE	43.7023	60.4923	-0.46904	0.41544	1	FALSE	35.4539	19.486	0.8635	0.26828	1	FALSE
Novel01106	10.9052	5.33162	5.84073	4.358	69.4706	88.1088	-0.34288	0.66137	1	FALSE	70.8175	99.8727	-0.49598	0.50044	1	FALSE	146.342	116.018	0.33499	0.52636	1	FALSE	188.185	122.208	0.62281	0.28044	1	FALSE	148.327	132.358	0.16434	0.68657	1	FALSE	76.8612	69.1152	0.15325	0.83706	1	FALSE
Novel01107	0.629948	0.972213	0.586057	0.614671	11.8169	10.89	0.11784	0.98064	1	FALSE	12.1575	8.53082	0.51109	0.64397	1	FALSE	7.14956	14.3506	-1.0052	0.36429	1	FALSE	9.18934	20.9599	-1.1896	0.36773	1	FALSE	7.23776	11.3042	-0.64325	0.60896	1	FALSE	6.56351	8.53111	-0.37827	0.72706	1	FALSE
Novel01108	2.84603	2.5553	2.69154	0.83118	41.2995	19.4195	1.0886	0.1623	1	FALSE	42.3377	54.0155	-0.35143	0.41734	1	FALSE	46.2324	25.6294	0.8511	0.23066	1	FALSE	59.317	73.0271	-0.29999	0.73053	1	FALSE	46.8115	71.6392	-0.61389	0.24648	1	FALSE	41.8974	15.252	1.4579	0.046956	1	UP
Novel01109	12.2925	9.08315	7.84007	13.6347	18.0998	40.1993	-1.1512	0.20618	1	FALSE	18.6831	18.713	-0.0023092	0.79712	1	FALSE	24.7749	53.5378	-1.1117	0.34243	1	FALSE	31.8008	32.18	-0.017102	1	1	FALSE	25.1184	24.8004	0.018376	0.86011	1	FALSE	14.4496	31.5517	-1.1267	0.22752	1	FALSE
Novel01110	187.997	157.936	144.286	89.8204	1506.24	1260.67	0.25676	0.67071	1	FALSE	1549.98	1679.72	-0.11596	0.60457	1	FALSE	1787.91	1663.59	0.10397	0.77436	1	FALSE	2301.48	2671.47	-0.21508	0.87025	1	FALSE	1817.2	2226.56	-0.2931	0.45313	1	FALSE	1296.89	988.363	0.39195	0.39188	1	FALSE
Novel01111	17.6389	7.57005	5.73172	6.78235	50.011	70.2948	-0.49117	0.65965	1	FALSE	51.2182	49.1449	0.059616	0.84499	1	FALSE	121.953	93.412	0.38465	0.53326	1	FALSE	157.957	88.3085	0.83891	0.3884	1	FALSE	124.812	65.1759	0.93735	0.51529	1	FALSE	38.1045	55.1453	-0.53328	0.73745	1	FALSE
Novel01112	10.4617	6.85094	6.7875	3.37575	101.523	77.8509	0.38303	0.34635	1	FALSE	103.769	127.487	-0.29698	0.44321	1	FALSE	159.676	103.427	0.62653	0.16693	1	FALSE	204.972	179.022	0.19529	0.75748	1	FALSE	161.693	169.017	-0.063912	0.6564	1	FALSE	98.6718	61.06	0.69241	0.12239	1	FALSE
Novel01113	120.826	90.2989	77.0614	84.4543	238.365	333.95	-0.48646	0.41984	1	FALSE	244.337	262.638	-0.10421	0.79759	1	FALSE	316.465	440.376	-0.47669	0.51667	1	FALSE	407.241	421.33	-0.04907	0.92201	1	FALSE	321.024	348.215	-0.1173	0.86531	1	FALSE	202.477	261.995	-0.37179	0.57393	1	FALSE
Novel01114	39.1719	335.496	172.223	300.434	12233.7	17126.1	-0.48534	0.59009	1	FALSE	12526.1	8648.73	0.53438	0.44636	1	FALSE	1476.94	22698	-3.9419	4.6068e-08	0.00015808	DOWN	1903.01	21592.8	-3.5042	0.0060755	0.28398	DOWN	1500.44	11468.9	-2.9343	1.775e-05	0.0067468	DOWN	6659.29	13447.3	-1.0139	0.10201	1	FALSE
Novel01115	39.5287	42.1293	40.5901	39.0501	461.205	627.362	-0.44389	0.55365	1	FALSE	475.886	559.226	-0.23281	0.54231	1	FALSE	425.542	833.565	-0.96999	0.24176	1	FALSE	547.61	819.718	-0.58198	0.56269	1	FALSE	432.114	741.444	-0.77892	0.17212	1	FALSE	430.817	492.544	-0.19318	0.89974	1	FALSE
Novel01116	31.9797	30.7455	24.7178	13.5646	473.583	308.388	0.61887	0.30035	1	FALSE	484.596	476.752	0.023546	0.85449	1	FALSE	487.696	406.465	0.26285	0.60624	1	FALSE	626.046	835.997	-0.41723	0.52517	1	FALSE	493.319	632.008	-0.35742	0.42015	1	FALSE	368.485	242.124	0.60586	0.24717	1	FALSE
Novel01117	290.348	191.495	297.842	212.021	334.898	538.299	-0.68469	0.23962	1	FALSE	344.566	653.101	-0.92252	0.058165	1	FALSE	497.308	712.671	-0.5191	0.50045	1	FALSE	639.382	593.923	0.1064	0.60978	1	FALSE	504.403	865.962	-0.77973	0.15021	1	FALSE	503.642	422.595	0.25312	0.5624	1	FALSE
Novel01118	2.03384	3.54748	1.44273	2.0616	45.1782	41.3159	0.12893	0.62942	1	FALSE	46.0422	26.312	0.80723	0.1867	1	FALSE	27.8761	54.8883	-0.97747	0.22259	1	FALSE	35.8539	79.4318	-1.1476	0.05262	0.77301	FALSE	28.2884	34.8984	-0.30295	0.74591	1	FALSE	20.2463	32.4839	-0.68207	0.3501	1	FALSE
Novel01119	0.0735198	1.54555	0	0.953118	7.73775	6.1515	0.33098	1	1	FALSE	8.05765	0	Inf	0.095006	1	FALSE	0.308356	8.15882	-4.7257	0.018659	0.57604	DOWN	0.394177	13.8604	-5.136	0.11683	1	FALSE	0.30915	0	Inf	1	1	FALSE	0	4.85289	#NAME?	0.013503	1	DOWN
Novel01120	0	0	0	0	0	0	NA	NA	NA	NA	0	0	NA	NA	NA	NA	0	0	NA	NA	NA	NA	0	0	NA	NA	NA	NA	0	0	NA	NA	NA	NA	0	0	NA	NA	NA	NA
Novel01121	6.51384	4.38651	1.90668	2.36069	27.0088	21.1149	0.35517	0.70043	1	FALSE	27.7181	14.5336	0.93144	0.55399	1	FALSE	37.4472	27.8563	0.42685	0.48192	1	FALSE	48.0011	47.8068	0.0058539	0.78541	1	FALSE	37.7695	19.2801	0.97011	0.44624	1	FALSE	11.2865	16.5615	-0.55323	0.68402	1	FALSE
Novel01122	0.561848	0.396386	0.331088	1.87771	1.46703	11.7062	-2.9963	0.2441	1	FALSE	1.5026	1.59743	-0.088297	1	1	FALSE	2.06125	15.6268	-2.9224	0.33916	1	FALSE	2.65684	2.59057	0.036439	1	1	FALSE	2.09223	2.1178	-0.017524	1	1	FALSE	1.23358	9.15035	-2.891	0.23491	1	FALSE
Novel01123	49.5496	30.967	27.6472	22.4889	414.871	444.288	-0.098834	0.89669	1	FALSE	425.918	468.088	-0.1362	0.71745	1	FALSE	659.632	588.006	0.16583	0.64354	1	FALSE	847.351	734.26	0.20667	0.54805	1	FALSE	668.038	620.491	0.10652	0.85741	1	FALSE	360.857	349.006	0.048175	0.85093	1	FALSE
Novel01124	72.557	40.1757	33.8895	53.4085	137.48	271.088	-0.97954	0.064942	1	FALSE	140.713	153.451	-0.12502	0.83056	1	FALSE	251.323	354.476	-0.49614	0.29505	1	FALSE	323.761	242.704	0.41573	0.39264	1	FALSE	255.417	203.488	0.32791	0.54455	1	FALSE	118.242	212.583	-0.84629	0.1185	1	FALSE
Novel01125	2.02512	2.15147	2.03989	1.46039	33.2476	33.3736	-0.0054607	1	1	FALSE	34.1174	39.7546	-0.22061	0.58957	1	FALSE	31.2142	44.1405	-0.4999	0.56368	1	FALSE	40.1076	58.8233	-0.55251	0.44506	1	FALSE	31.6281	52.7065	-0.73678	0.20762	1	FALSE	30.7077	26.2066	0.22867	0.62353	1	FALSE
Novel01126	1.78533	0.690717	0.749992	0.513853	11.4204	13.0425	-0.19161	1	1	FALSE	11.5981	16.46	-0.50508	0.41865	1	FALSE	31.2065	17.329	0.84866	0.21074	1	FALSE	40.0297	20.0275	0.99909	0.18567	1	FALSE	31.5551	21.8295	0.5316	0.7098	1	FALSE	12.7751	10.2668	0.31535	0.51001	1	FALSE
Novel01127	1.80962	1.77482	1.67472	1.24769	17.4211	18.4927	-0.086114	1	1	FALSE	17.908	20.6727	-0.20712	0.56983	1	FALSE	17.9671	24.4976	-0.44728	0.71575	1	FALSE	23.1467	30.864	-0.41512	0.61398	1	FALSE	18.2729	27.4124	-0.58512	0.28224	1	FALSE	16.0024	14.5043	0.14181	0.6474	1	FALSE
Novel01128	2.6182	8.68612	4.40209	4.9484	92.115	77.4266	0.25061	0.63206	1	FALSE	94.9131	60.1126	0.65894	0.34585	1	FALSE	26.8774	102.673	-1.9336	0.015024	0.52639	DOWN	34.7376	163.537	-2.235	0.012275	0.41716	DOWN	27.4075	79.718	-1.5403	0.024289	0.61449	DOWN	46.2929	60.7516	-0.39213	0.63642	1	FALSE
Novel01129	44.4867	29.6332	22.6181	22.4291	145.782	165.498	-0.183	0.71421	1	FALSE	149.222	143.629	0.055114	0.94454	1	FALSE	218.471	217.302	0.0077376	0.98762	1	FALSE	281.417	257.376	0.12883	0.70222	1	FALSE	221.866	190.405	0.22062	0.66483	1	FALSE	110.69	129.782	-0.22957	0.67824	1	FALSE
Novel01130	21.7573	15.7024	15.7762	19.2899	234.565	414.217	-0.8204	0.12017	1	FALSE	240.957	299.206	-0.31236	0.44635	1	FALSE	322.394	539.65	-0.7432	0.13641	1	FALSE	414.961	415.371	-0.0014221	0.82408	1	FALSE	327.309	396.716	-0.27745	0.56331	1	FALSE	230.924	324.87	-0.49244	0.31721	1	FALSE
Novel01131	7.83229	16.1914	9.74017	8.51823	196.66	158.812	0.30839	0.44653	1	FALSE	201.284	154.562	0.38104	0.41318	1	FALSE	95.0529	210.864	-1.1495	0.16245	1	FALSE	122.054	347.111	-1.5079	0.0079317	0.33057	DOWN	96.1189	204.853	-1.0917	0.11768	0.99075	FALSE	118.849	124.723	-0.069602	0.98385	1	FALSE
Novel01132	10.598	9.75765	8.9024	6.55374	308.824	307.435	0.0065069	1	1	FALSE	316.745	354.689	-0.16323	0.64061	1	FALSE	337.525	405.804	-0.26579	0.71157	1	FALSE	433.965	546.115	-0.33162	0.6136	1	FALSE	342.261	470.158	-0.45805	0.3483	1	FALSE	273.805	241.42	0.18161	0.67491	1	FALSE
Novel01133	37.6254	25.8548	21.5404	25.0382	93.3575	135.451	-0.53694	0.37554	1	FALSE	95.7611	100.145	-0.064575	0.82207	1	FALSE	132.521	178.397	-0.42888	0.6037	1	FALSE	170.459	165.126	0.045863	0.7213	1	FALSE	134.316	132.792	0.016463	0.95767	1	FALSE	77.2358	106.169	-0.45903	0.50532	1	FALSE
Novel01134	23.3499	13.3227	8.56704	9.15882	253.056	261.989	-0.05005	0.89035	1	FALSE	258.794	214.276	0.27234	0.65625	1	FALSE	441.64	344.082	0.36012	0.53598	1	FALSE	566.731	446.361	0.34445	0.42963	1	FALSE	446.163	284.107	0.65114	0.247	1	FALSE	165.329	205.616	-0.31462	0.58616	1	FALSE
Novel01135	25.4786	27.0087	16.6662	17.728	426.102	417.65	0.028907	0.90394	1	FALSE	437.359	336.87	0.37663	0.52402	1	FALSE	402.05	552.641	-0.45897	0.57005	1	FALSE	516.751	753.929	-0.54496	0.38492	1	FALSE	407.394	446.554	-0.13241	0.85475	1	FALSE	259.53	327.979	-0.3377	0.62827	1	FALSE
Novel01136	2.96444	3.22122	2.04934	1.77219	37.2833	31.1734	0.25821	0.55592	1	FALSE	38.2606	30.6596	0.31952	0.74103	1	FALSE	33.6702	41.4372	-0.29946	1	1	FALSE	43.4185	65.9643	-0.60338	0.44454	1	FALSE	34.2296	40.6581	-0.2483	0.70579	1	FALSE	23.6684	24.4599	-0.047458	0.85304	1	FALSE
Novel01137	2.63378	1.67253	1.72545	1.17812	27.9321	30.0363	-0.10479	0.97063	1	FALSE	28.5086	36.5779	-0.35957	0.68419	1	FALSE	45.1255	39.6575	0.18635	0.73017	1	FALSE	57.8531	49.1855	0.23416	0.73162	1	FALSE	45.5782	48.4552	-0.088307	0.99792	1	FALSE	28.1406	23.5933	0.25428	0.74025	1	FALSE
Novel01138	1.82696	0.657051	0.975829	0.663968	6.01721	9.12478	-0.60069	0.64586	1	FALSE	6.2143	11.2938	-0.86187	0.20932	1	FALSE	17.0529	12.154	0.48859	0.61497	1	FALSE	21.8068	10.7018	1.0269	0.39881	1	FALSE	17.2172	14.9798	0.20083	0.99363	1	FALSE	8.73593	7.15706	0.2876	0.54096	1	FALSE
Novel01139	2.87073	4.47151	5.20361	3.40024	79.5445	88.9566	-0.16134	0.80836	1	FALSE	81.6794	113.337	-0.47257	0.26922	1	FALSE	51.7807	117.699	-1.1846	0.072547	0.91976	FALSE	66.5177	140.8	-1.0818	0.064445	0.82314	FALSE	52.4844	150.208	-1.517	0.0089985	0.40626	DOWN	87.6182	69.8999	0.32594	0.46304	1	FALSE
Novel01140	5.7738	2.24561	2.60668	1.34032	78.6066	69.2906	0.18199	0.80424	1	FALSE	80.3897	113.751	-0.5008	0.37077	1	FALSE	201.85	91.2765	1.145	0.055912	0.87526	FALSE	259.118	138.691	0.90173	0.075556	0.88075	FALSE	204.215	150.849	0.43699	0.83139	1	FALSE	88.3949	54.4143	0.69998	0.31756	1	FALSE
Novel01141	4.44788	3.44929	2.95321	2.2735	58.4103	58.1388	0.0067199	0.97638	1	FALSE	59.7683	64.9127	-0.11912	0.84606	1	FALSE	77.294	76.6391	0.012276	0.9696	1	FALSE	99.3413	103.081	-0.053312	0.9236	1	FALSE	78.3553	86.0493	-0.13513	0.81259	1	FALSE	50.0344	45.6362	0.13274	0.8242	1	FALSE
Novel01142	9.50216	10.0197	8.12981	7.6495	363.955	413.433	-0.1839	0.72253	1	FALSE	372.564	384.991	-0.047337	0.92992	1	FALSE	348.764	544.411	-0.64244	0.27488	1	FALSE	448.014	642.537	-0.52024	0.3574	1	FALSE	353.168	510.401	-0.53128	0.36885	1	FALSE	296.687	324.684	-0.1301	0.80228	1	FALSE
Novel01143	5.16044	3.99621	2.83076	3.27466	22.4974	25.2189	-0.16475	0.56908	1	FALSE	23.2178	19.9968	0.21546	0.94443	1	FALSE	28.4081	33.1025	-0.22064	0.57264	1	FALSE	36.4962	39.9884	-0.13184	0.94204	1	FALSE	28.7769	26.513	0.11821	0.92919	1	FALSE	15.4257	19.859	-0.36446	0.52923	1	FALSE
Novel01144	827.945	642.553	609.274	227.048	8042.85	4126.73	0.96271	0.094803	1	FALSE	8244.36	9230.32	-0.16297	0.55325	1	FALSE	10437.4	5461.97	0.93427	0.087034	0.96665	FALSE	13429.1	14218.9	-0.082444	0.95846	1	FALSE	10599.2	12236.5	-0.20724	0.50905	1	FALSE	7161.49	3243.99	1.1425	0.12821	1	FALSE
Novel01145	1.1623	2.07617	1.44446	1.80146	19.7112	24.2745	-0.30043	0.54222	1	FALSE	20.3061	18.8235	0.10938	0.90421	1	FALSE	10.8139	31.9227	-1.5617	0.030514	0.71201	DOWN	13.8554	34.9941	-1.3367	0.13305	1	FALSE	10.928	24.9773	-1.1926	0.54432	1	FALSE	14.4461	19.0534	-0.39937	0.53452	1	FALSE
Novel01146	6.3361	5.45397	4.80511	3.66424	113.151	113.48	-0.0041999	0.91214	1	FALSE	116.106	123.832	-0.092951	0.69509	1	FALSE	128.887	150.34	-0.22212	0.97417	1	FALSE	165.829	200.214	-0.27185	0.80777	1	FALSE	130.758	164.162	-0.32823	0.50237	1	FALSE	95.6223	89.0168	0.10327	0.67183	1	FALSE
Novel01147	10.5652	8.84478	8.07625	6.80658	118.93	135.155	-0.18451	0.71956	1	FALSE	121.903	141.026	-0.21023	0.63454	1	FALSE	142.308	178.003	-0.32288	0.60863	1	FALSE	183.115	210.218	-0.19913	0.81833	1	FALSE	144.428	187.008	-0.37276	0.49446	1	FALSE	108.791	106.094	0.036216	0.93421	1	FALSE
Novel01148	1.12807	1.06372	1.36161	1.18664	8.82625	15.2297	-0.78702	0.4366	1	FALSE	9.03565	14.9874	-0.73005	0.45822	1	FALSE	9.60448	20.181	-1.0712	0.30295	1	FALSE	12.4759	15.5807	-0.32062	0.72595	1	FALSE	9.85433	19.866	-1.0115	0.30401	1	FALSE	11.5153	11.9514	-0.053628	1	1	FALSE
Novel01149	9.19423	8.40261	6.41636	3.96799	91.3371	64.5647	0.50046	0.40786	1	FALSE	93.5882	87.3897	0.098863	0.99602	1	FALSE	100.701	85.1697	0.24167	0.64111	1	FALSE	129.467	161.385	-0.31792	0.63207	1	FALSE	102.09	115.832	-0.18219	0.64406	1	FALSE	67.5097	50.6778	0.41374	0.42536	1	FALSE
Novel01150	5.16972	3.98152	4.00238	2.52959	62.0319	58.3053	0.089385	0.9869	1	FALSE	63.5659	79.1289	-0.31595	0.53853	1	FALSE	80.9699	76.5639	0.080721	0.96633	1	FALSE	104.154	109.609	-0.073645	0.99312	1	FALSE	82.1214	104.883	-0.35294	0.5402	1	FALSE	61.0295	45.7682	0.41516	0.53794	1	FALSE
Novel01151	2.19542	1.31938	1.06085	0.432804	6.10238	3.08968	0.98192	0.34765	1	FALSE	6.20586	6.22652	-0.0047932	1	1	FALSE	10.3819	4.09671	1.3415	0.18436	1	FALSE	13.3603	10.7155	0.31825	0.76073	1	FALSE	10.5294	8.25172	0.35166	0.83509	1	FALSE	4.81362	2.42733	0.98776	0.34633	1	FALSE
Novel01152	3.03567	2.94472	1.45279	1.84898	51.4346	47.4242	0.11711	0.77645	1	FALSE	52.8633	31.3537	0.75363	0.31678	1	FALSE	52.0344	63.0628	-0.27732	0.94038	1	FALSE	67.0813	91.1213	-0.44188	0.62142	1	FALSE	52.9073	41.5592	0.3483	0.65077	1	FALSE	24.2007	37.2751	-0.62316	0.49309	1	FALSE
Novel01153	47.9625	47.2694	44.2504	25.7013	858.121	706.187	0.28113	0.50728	1	FALSE	879.456	1014.1	-0.20552	0.56534	1	FALSE	874.514	935.975	-0.097988	0.89338	1	FALSE	1123.04	1516.58	-0.43342	0.47366	1	FALSE	885.479	1344.36	-0.60239	0.21464	1	FALSE	783.271	554.177	0.49916	0.26122	1	FALSE
Novel01154	5.02049	6.51397	7.22898	3.38712	217.103	166.049	0.38677	0.57438	1	FALSE	222.358	294.751	-0.40661	0.44656	1	FALSE	167.486	220.93	-0.39955	0.77493	1	FALSE	215.616	383.634	-0.83127	0.41109	1	FALSE	170.24	390.899	-1.1992	0.1251	1	FALSE	228.896	130.435	0.81136	0.20517	1	FALSE
Novel01155	25.6239	7.86911	11.1371	12.4769	212.152	504.378	-1.2494	0.029454	1	DOWN	216.279	440.763	-1.0271	0.50878	1	FALSE	717.214	662.638	0.11418	0.95737	1	FALSE	923.279	373.233	1.3067	0.01686	0.48998	UP	728.201	584.919	0.3161	0.63672	1	FALSE	338.983	396.363	-0.22561	0.66362	1	FALSE
Novel01156	3.34412	35.1908	15.1979	8.87451	541.43	199.339	1.4415	0.053004	1	FALSE	551.873	297.257	0.89263	0.40781	1	FALSE	53.1026	256.587	-2.2726	0.1519	1	FALSE	68.5575	952.374	-3.7961	2.034e-11	2.4711e-07	DOWN	54.0767	394.229	-2.866	0.12001	0.99382	FALSE	231.685	156.377	0.56714	0.71607	1	FALSE
Novel01157	12.0022	12.7641	7.12698	8.15096	48.2275	46.3418	0.057543	0.87307	1	FALSE	49.3521	35.1679	0.48885	0.47946	1	FALSE	45.2016	61.3031	-0.43959	0.63944	1	FALSE	57.8641	85.1133	-0.55672	0.39889	1	FALSE	45.546	46.6273	-0.033852	1	1	FALSE	27.142	36.4131	-0.42393	0.60869	1	FALSE
Novel01158	1.14036	9.20606	7.67155	1.98411	172.194	50.1332	1.7802	0.41964	1	FALSE	175.517	171.188	0.036024	0.82815	1	FALSE	19.8808	66.1564	-1.7345	0.22699	1	FALSE	25.4117	303.128	-3.5764	0.18382	1	FALSE	19.9677	227.004	-3.507	0.092662	0.94912	FALSE	133.385	39.5761	1.7529	0.25852	1	FALSE
Novel01159	2.49987	1.4802	1.39274	0.972201	29.2997	29.0339	0.013144	0.96355	1	FALSE	29.9779	34.4123	-0.19903	0.68741	1	FALSE	49.889	38.3101	0.381	0.51009	1	FALSE	64.1201	51.7078	0.31039	0.55601	1	FALSE	50.5476	45.6037	0.14849	0.90675	1	FALSE	26.5639	22.7863	0.2213	0.67284	1	FALSE
Novel01160	1.0083	3.12439	0.432999	0.829887	17.4314	6.42245	1.4405	0.36925	1	FALSE	18.0359	2.9353	2.6193	0.098709	1	FALSE	5.75469	8.383	-0.54273	0.38848	1	FALSE	7.36618	31.0477	-2.0755	0.1735	1	FALSE	5.81817	3.88721	0.58183	0.68297	1	FALSE	2.24318	5.04486	-1.1693	0.20188	1	FALSE
Novel01161	0.535491	0.93094	0.473966	0.895082	7.8853	10.5134	-0.41499	0.44951	1	FALSE	8.13113	5.60193	0.53753	0.69557	1	FALSE	4.70146	13.7779	-1.5512	0.041191	0.80656	DOWN	6.01736	14.0032	-1.2186	0.30527	1	FALSE	4.75007	7.43388	-0.64617	0.64688	1	FALSE	4.31232	8.28024	-0.94121	0.23229	1	FALSE
Novel01162	8.27699	9.2352	5.73502	11.9458	193.016	365.485	-0.92109	0.1256	1	FALSE	198.62	161.546	0.29806	0.71887	1	FALSE	177.136	483.907	-1.4499	0.018292	0.57132	DOWN	228.535	342.165	-0.58228	0.53206	1	FALSE	180.439	214.261	-0.24786	0.74362	1	FALSE	124.392	287.529	-1.2088	0.04266	1	DOWN
Novel01163	1.86408	2.16469	1.87488	1.3353	29.5601	27.7384	0.091766	0.70344	1	FALSE	30.2648	32.7763	-0.11501	0.78859	1	FALSE	25.5864	36.9499	-0.5302	0.74411	1	FALSE	32.9158	52.2026	-0.66534	0.31883	1	FALSE	25.962	43.4554	-0.74314	0.24231	1	FALSE	25.2944	21.7803	0.2158	0.55553	1	FALSE
Novel01164	30.8343	37.2449	26.0612	27.8176	238.324	269.56	-0.17768	0.93889	1	FALSE	244.502	220.011	0.15227	0.65946	1	FALSE	199.824	358.212	-0.84209	0.29776	1	FALSE	256.562	421.496	-0.71621	0.20721	1	FALSE	202.306	291.658	-0.52774	0.51298	1	FALSE	168.988	211.721	-0.32525	0.62009	1	FALSE
Novel01165	13.0205	5.98403	9.49565	6.8515	63.7184	118.332	-0.89305	0.68438	1	FALSE	65.2814	133.316	-1.0301	0.068718	1	FALSE	143.667	157.692	-0.13438	0.85093	1	FALSE	185.062	112.591	0.71692	0.41534	1	FALSE	146.226	176.808	-0.27399	0.64938	1	FALSE	102.754	92.5057	0.15158	0.63385	1	FALSE
Novel01166	0	0	0.137985	0.191554	0	0.783771	#NAME?	0.54081	1	FALSE	0	0.492219	#NAME?	0.90235	1	FALSE	0	1.04484	#NAME?	0.46831	1	FALSE	0	0	NA	NA	NA	NA	0	0.651026	#NAME?	0.80058	1	FALSE	0.375721	0.621739	-0.72665	0.98497	1	FALSE
Novel01167	0.377659	0.467864	0.238901	0.167938	5.13738	2.77105	0.8906	0.4499	1	FALSE	5.28127	3.20387	0.72107	0.657	1	FALSE	4.18524	3.69153	0.18109	0.86858	1	FALSE	5.40484	9.10083	-0.75175	0.51782	1	FALSE	4.26618	4.24507	0.007156	1	1	FALSE	2.47274	2.17785	0.18321	0.89413	1	FALSE
Novel01168	0.468535	0.403311	0.31115	0.142482	7.31054	3.30719	1.1444	0.5041	1	FALSE	7.55204	6.75217	0.16152	1	1	FALSE	8.20202	4.35005	0.91495	0.66145	1	FALSE	10.6357	13.0081	-0.2905	0.99943	1	FALSE	8.40263	8.94802	-0.090728	0.99684	1	FALSE	5.19806	2.61364	0.99191	0.51652	1	FALSE
Novel01169	0	0	0	0	0	0	NA	NA	NA	NA	0	0	NA	NA	NA	NA	0	0	NA	NA	NA	NA	0	0	NA	NA	NA	NA	0	0	NA	NA	NA	NA	0	0	NA	NA	NA	NA
Novel01170	9.74798	16.445	6.15307	7.01832	159.111	90.8546	0.8084	0.76724	1	FALSE	163.625	80.2497	1.0278	0.32874	1	FALSE	93.5236	116.977	-0.32282	0.50877	1	FALSE	119.362	282.119	-1.241	0.29171	1	FALSE	94.1625	106.465	-0.17715	0.97419	1	FALSE	61.5505	71.2983	-0.2121	0.63454	1	FALSE
Novel01171	1.04909	2.45087	1.97288	1.25561	12.7797	9.26903	0.46336	0.66701	1	FALSE	13.2195	12.4325	0.088546	1	1	FALSE	5.34731	12.2901	-1.2006	0.24444	1	FALSE	6.84904	22.7639	-1.7328	0.17637	1	FALSE	5.40405	16.4745	-1.6081	0.091587	0.94579	FALSE	9.54697	7.28198	0.39071	0.69964	1	FALSE
Novel01172	0.406688	1.86033	0.512959	1.08432	6.22796	6.20721	0.0048156	0.77538	1	FALSE	6.33058	2.27087	1.4791	0.1601	1	FALSE	1.42254	8.22803	-2.5321	0.15474	1	FALSE	1.81361	10.9254	-2.5907	0.014419	0.45319	DOWN	1.42583	3.00724	-1.0766	0.72688	1	FALSE	1.74117	4.85641	-1.4798	0.28649	1	FALSE
Novel01173	1.17485	0.952728	0.775427	0.56602	8.55022	7.80147	0.13222	0.87891	1	FALSE	8.80527	8.60916	0.032495	0.89273	1	FALSE	10.3411	10.3031	0.0053034	0.88568	1	FALSE	13.2631	15.1722	-0.19401	0.99966	1	FALSE	10.455	11.4142	-0.12664	0.8171	1	FALSE	6.65564	6.10272	0.12512	0.76837	1	FALSE
Novel01174	10.8056	7.56422	6.05221	3.36905	148.555	101.821	0.54495	0.29592	1	FALSE	151.397	152.177	-0.0074093	0.95869	1	FALSE	222.847	134.612	0.72725	0.19899	1	FALSE	285.32	261.231	0.12725	0.95749	1	FALSE	224.809	201.609	0.15714	0.8363	1	FALSE	117.328	80.0453	0.55166	0.33229	1	FALSE
Novel01175	3047.93	3982.59	4220.63	3758.73	8374.25	11860.2	-0.5021	0.46227	1	FALSE	8606.23	11233.5	-0.38435	0.38481	1	FALSE	6352.06	15713.6	-1.3067	0.061406	0.89013	FALSE	8173.65	14834.5	-0.8599	0.15628	1	FALSE	6446.97	14892.9	-1.2079	0.029673	0.67564	DOWN	8662.4	9303.12	-0.10295	0.9724	1	FALSE
Novel01176	3.54292	4.38982	4.43634	1.65673	80.4089	46.7507	0.78237	0.12924	1	FALSE	82.2516	99.7606	-0.27843	0.50442	1	FALSE	65.4199	62.1072	0.074967	0.62699	1	FALSE	83.9008	141.9	-0.75812	0.18817	1	FALSE	66.1486	132.201	-0.99895	0.062905	0.85869	FALSE	77.0664	36.6614	1.0718	0.041543	1	UP
Novel01177	84.1751	55.6553	59.508	64.4541	254.942	444.212	-0.80108	0.19256	1	FALSE	261.859	346.78	-0.40523	0.40585	1	FALSE	378.829	586.271	-0.63002	0.42388	1	FALSE	488.178	451.437	0.11288	0.62369	1	FALSE	385.027	459.756	-0.25591	0.69656	1	FALSE	267.18	348.065	-0.38155	0.59423	1	FALSE
Novel01178	0.937655	1.72141	2.69613	1.08136	18.9474	17.1903	0.1404	0.85871	1	FALSE	19.5395	35.7076	-0.86984	0.089059	1	FALSE	10.3486	22.8423	-1.1423	0.19699	1	FALSE	13.2801	33.6644	-1.342	0.14103	1	FALSE	10.4871	47.3357	-2.1743	0.00064876	0.094937	DOWN	27.6147	13.5047	1.032	0.083518	1	FALSE
Novel01179	5.2977	5.86983	4.27511	4.74979	123.814	150.113	-0.27788	0.61756	1	FALSE	126.764	116.59	0.12071	0.8737	1	FALSE	113.984	197.455	-0.79269	0.18047	1	FALSE	146.525	218.614	-0.57724	0.29641	1	FALSE	115.569	154.56	-0.41942	0.44984	1	FALSE	89.9022	117.808	-0.39001	0.52254	1	FALSE
Novel01180	5.28304	9.31029	9.16691	3.49761	154.743	86.4901	0.83927	0.1593	1	FALSE	158.31	187.842	-0.24677	0.47666	1	FALSE	88.3657	114.056	-0.36819	0.59594	1	FALSE	113.334	273.129	-1.269	0.047494	0.75237	DOWN	89.3711	249.024	-1.4784	0.02572	0.63357	DOWN	145.532	67.8639	1.1006	0.055902	1	FALSE
Novel01181	4.60592	2.85241	1.86866	1.66554	88.4924	79.4888	0.1548	0.73511	1	FALSE	90.1807	78.1303	0.20694	0.66668	1	FALSE	150.299	104.797	0.52024	0.39241	1	FALSE	192.874	155.614	0.30969	0.69576	1	FALSE	152.062	103.586	0.55383	0.36341	1	FALSE	60.2453	62.4419	-0.051664	0.95279	1	FALSE
Novel01182	0.869218	0.649952	0.536564	0.580456	9.51995	12.2832	-0.36766	0.58259	1	FALSE	9.81335	10.6513	-0.11821	1	1	FALSE	12.5733	16.1712	-0.36307	0.67949	1	FALSE	16.2649	16.9029	-0.055514	0.91666	1	FALSE	12.8363	14.1257	-0.1381	0.96185	1	FALSE	8.16794	9.65003	-0.24056	0.65183	1	FALSE
Novel01183	0.713634	3.13737	1.7202	2.00409	40.3038	38.5983	0.06238	0.85019	1	FALSE	41.3678	28.588	0.5331	0.49658	1	FALSE	8.87466	51.1676	-2.5275	0.002063	0.20449	DOWN	11.4006	71.3118	-2.645	0.00013538	0.03163	DOWN	8.97376	37.9083	-2.0787	0.0061109	0.34524	DOWN	22.0702	30.3117	-0.45778	0.64022	1	FALSE
Novel01184	1.11388	0.933529	0.655205	0.448051	8.51453	6.10723	0.47941	0.57359	1	FALSE	8.7556	7.28029	0.26621	1	1	FALSE	10.0896	8.12537	0.31237	0.63213	1	FALSE	12.9636	15.0921	-0.21933	0.92191	1	FALSE	10.2286	9.65427	0.083363	0.85634	1	FALSE	5.65162	4.79219	0.23798	0.59781	1	FALSE
Novel01185	2711.22	4039.7	4524.53	3759.29	12556.6	17433.6	-0.47342	0.52692	1	FALSE	12933.1	17486.5	-0.43517	0.31113	1	FALSE	8256.35	23142.2	-1.4869	0.092785	0.97827	FALSE	10630.4	22284.8	-1.0679	0.14191	1	FALSE	8385.3	23180.6	-1.467	0.0091488	0.40756	DOWN	13481.7	13675	-0.02054	0.82213	1	FALSE
Novel01186	20.8605	22.5313	21.8234	18.5472	381.762	472.829	-0.30864	0.67335	1	FALSE	390.873	472.298	-0.273	0.51683	1	FALSE	354.255	625.197	-0.81952	0.24439	1	FALSE	455.274	674.174	-0.56638	0.33403	1	FALSE	358.944	626.167	-0.80279	0.12709	1	FALSE	364.655	371.085	-0.025217	0.88698	1	FALSE
Novel01187	28.7232	29.3577	27.9104	27.5848	84.5923	117.738	-0.47698	0.45485	1	FALSE	86.9057	100.788	-0.2138	0.64658	1	FALSE	80.1193	155.66	-0.95818	0.20768	1	FALSE	103.023	149.815	-0.54021	0.52321	1	FALSE	81.1695	133.594	-0.71885	0.28073	1	FALSE	77.6371	92.3841	-0.2509	0.75553	1	FALSE
Novel01188	1.05812	0.410099	0.778874	0.523606	3.17385	5.46544	-0.7841	0.36301	1	FALSE	3.24503	7.77893	-1.2613	0.23412	1	FALSE	8.03165	7.11827	0.17417	0.9446	1	FALSE	10.3802	5.60206	0.88981	0.42195	1	FALSE	8.19892	10.3222	-0.33224	0.62648	1	FALSE	6.01933	4.2975	0.48611	0.75089	1	FALSE
Novel01189	78.8723	84.3005	77.1992	125.578	390.702	865.46	-1.1474	0.091852	1	FALSE	400.748	483.41	-0.27055	0.88913	1	FALSE	356.176	1145.58	-1.6854	0.061309	0.89013	FALSE	462.422	691.207	-0.57991	0.66287	1	FALSE	365.201	641.207	-0.8121	0.67072	1	FALSE	370.767	678.514	-0.87187	0.21513	1	FALSE
Novel01190	11.7419	14.2336	17.6296	10.3921	139.352	151.959	-0.12495	0.96997	1	FALSE	143.081	215.224	-0.58901	0.18963	1	FALSE	115.557	201.715	-0.80372	0.33564	1	FALSE	148.158	246.689	-0.73555	0.21214	1	FALSE	116.883	285.335	-1.2876	0.014117	0.49399	DOWN	166.253	119.255	0.47933	0.26996	1	FALSE
Novel01191	334.04	261.793	291.857	318.752	550.724	1003.07	-0.86502	0.15254	1	FALSE	565.909	783.783	-0.46988	0.33394	1	FALSE	689.04	1324.95	-0.94327	0.18662	1	FALSE	887.958	975.523	-0.13568	1	1	FALSE	700.296	1039.19	-0.56942	0.34627	1	FALSE	603.898	786.353	-0.38087	0.59129	1	FALSE
Novel01192	26.3489	22.0559	24.5456	15.5002	133.875	139.984	-0.064374	1	1	FALSE	137.506	184.73	-0.42592	0.30288	1	FALSE	159.893	185.962	-0.2179	0.96854	1	FALSE	205.321	237.054	-0.20734	0.82821	1	FALSE	161.97	244.889	-0.5964	0.20929	1	FALSE	142.719	109.911	0.37684	0.34821	1	FALSE
Novel01193	5.4442	6.00305	3.51127	5.18615	37.9283	48.3393	-0.34992	0.61016	1	FALSE	39.0573	28.2655	0.46655	0.52392	1	FALSE	33.5624	63.9364	-0.92979	0.249	1	FALSE	43.1933	67.3046	-0.6399	0.44592	1	FALSE	34.0667	37.4762	-0.13761	0.94124	1	FALSE	21.7517	37.9131	-0.80157	0.26108	1	FALSE
Novel01194	5.326	3.01205	3.85944	2.31479	36.3011	43.0993	-0.24765	0.98256	1	FALSE	37.2621	58.1656	-0.64246	0.21192	1	FALSE	64.0763	57.4158	0.15834	0.46306	1	FALSE	82.5455	64.2391	0.36174	0.42871	1	FALSE	65.1175	77.1038	-0.24376	0.60321	1	FALSE	44.919	33.7944	0.41054	0.30163	1	FALSE
Novel01195	25.5337	24.8069	15.3475	9.94896	151.6	91.8823	0.72241	0.22244	1	FALSE	155.251	119.375	0.3791	0.39606	1	FALSE	156.989	121.057	0.37497	0.48087	1	FALSE	201.919	267.717	-0.40693	0.51479	1	FALSE	159.155	158.158	0.0090635	0.77598	1	FALSE	91.6754	72.1	0.34654	0.66289	1	FALSE
Novel01196	19.03	21.1937	19.4913	22.797	205.919	323.137	-0.65006	0.22379	1	FALSE	211.057	234.528	-0.15213	0.59699	1	FALSE	182.446	425.095	-1.2203	0.041843	0.81252	DOWN	234.827	364.041	-0.6325	0.37279	1	FALSE	185.221	310.908	-0.74724	0.14027	1	FALSE	181.195	253.551	-0.48473	0.47197	1	FALSE
Novel01197	0	0	0	0	0	0	NA	NA	NA	NA	0	0	NA	NA	NA	NA	0	0	NA	NA	NA	NA	0	0	NA	NA	NA	NA	0	0	NA	NA	NA	NA	0	0	NA	NA	NA	NA
Novel01198	1.81261	1.26341	0.959889	2.09119	17.2383	46.6008	-1.4347	0.086828	1	FALSE	17.497	18.7233	-0.097727	0.81871	1	FALSE	26.7069	61.7252	-1.2086	0.13485	1	FALSE	34.4212	30.211	0.18822	1	1	FALSE	27.163	24.8242	0.1299	0.68531	1	FALSE	14.3644	36.5419	-1.347	0.050523	1	FALSE
Novel01199	9.81776	5.98854	5.24113	5.79357	71.9861	113.378	-0.65535	0.61351	1	FALSE	72.9763	86.9292	-0.25241	0.71988	1	FALSE	124.994	149.917	-0.2623	0.92275	1	FALSE	160.854	126.073	0.35149	0.73425	1	FALSE	126.897	115.317	0.13805	1	1	FALSE	67.2606	88.7878	-0.4006	0.78275	1	FALSE
Novel01200	0.855281	0.586108	0.7513	0.521582	7.91707	11.1388	-0.49255	0.88711	1	FALSE	8.05819	12.3592	-0.61705	0.48753	1	FALSE	11.351	14.7861	-0.38143	1	1	FALSE	14.6526	13.9189	0.074112	0.93025	1	FALSE	11.5531	16.3845	-0.50405	0.4227	1	FALSE	9.59309	8.716	0.13833	0.61571	1	FALSE
Novel01201	0.0131308	0.0171707	0.0847328	0	0.182687	0	Inf	1	1	FALSE	0.182279	1.41621	-2.9578	0.39492	1	FALSE	0.154178	0	Inf	1	1	FALSE	0.197089	0.315364	-0.67817	1	1	FALSE	0.154575	1.87938	-3.6039	0.24597	1	FALSE	1.10172	0	Inf	0.33289	1	FALSE
Novel01202	2.92789	1.98169	1.887	1.51035	37.6687	42.0066	-0.15725	0.85079	1	FALSE	38.7313	44.5248	-0.20111	0.46405	1	FALSE	54.7283	55.6695	-0.0246	0.87192	1	FALSE	70.4631	66.7614	0.077854	0.70502	1	FALSE	55.5853	59.0514	-0.087269	0.61352	1	FALSE	34.53	32.9885	0.065886	0.65763	1	FALSE
Novel01203	1.89059	4.01085	3.36765	2.12627	33.8102	27.2022	0.31373	0.46253	1	FALSE	34.726	34.627	0.0041207	0.8927	1	FALSE	16.0653	36.2914	-1.1757	0.4039	1	FALSE	20.594	59.8681	-1.5396	0.017299	0.49393	DOWN	16.2488	45.8874	-1.4978	0.021545	0.58871	DOWN	26.7044	21.3445	0.32322	0.42216	1	FALSE
Novel01204	4.20573	3.46502	2.22179	1.81706	109.116	87.4806	0.31883	0.51369	1	FALSE	111.745	91.0012	0.29625	0.59396	1	FALSE	134.817	115.602	0.22185	0.58578	1	FALSE	173.265	192.707	-0.15344	0.81083	1	FALSE	136.656	120.637	0.17988	0.73137	1	FALSE	70.079	68.6077	0.030612	0.90327	1	FALSE
Novel01205	212.887	92.9771	92.8051	89.0269	719.843	1025.47	-0.51053	0.31703	1	FALSE	737.58	934.75	-0.34178	0.50861	1	FALSE	1659.57	1345.32	0.30286	0.65225	1	FALSE	2137.36	1271.95	0.74879	0.11852	1	FALSE	1686.03	1239.36	0.44404	0.40952	1	FALSE	720.362	804.245	-0.15891	0.73178	1	FALSE
Novel01206	0.960956	0.479234	1.90942	4.93159	1.24866	21.1076	-4.0793	0.19283	1	FALSE	1.27065	6.30238	-2.3103	0.09567	1	FALSE	2.5211	28.251	-3.4862	0.30307	1	FALSE	3.26415	2.19513	0.5724	0.79964	1	FALSE	2.57874	8.35174	-1.6954	0.19608	1	FALSE	4.83663	16.4941	-1.7699	0.44329	1	FALSE
Novel01207	15.6969	10.874	11.14	7.22611	100.752	97.5442	0.046677	1	1	FALSE	103.612	127.106	-0.29484	0.46316	1	FALSE	142.469	128.689	0.14675	0.74471	1	FALSE	182.996	178.582	0.035224	0.72447	1	FALSE	144.258	168.473	-0.22387	0.65324	1	FALSE	98.0705	76.5757	0.35693	0.50364	1	FALSE
Novel01208	3.07145	5.05395	4.15803	3.83733	20.6162	24.0103	-0.21988	0.99616	1	FALSE	21.1409	22.3346	-0.079239	0.97848	1	FALSE	12.7663	31.9937	-1.3254	0.23779	1	FALSE	16.4168	36.4474	-1.1506	0.093042	0.93735	FALSE	12.9505	29.6108	-1.1931	0.13444	1	FALSE	17.1843	18.8551	-0.13386	1	1	FALSE
Novel01209	657.245	844.812	947.224	641.985	2308.05	2614.5	-0.17986	0.82858	1	FALSE	2371.83	3242.83	-0.45125	0.30308	1	FALSE	1796.28	3461.39	-0.94634	0.1723	1	FALSE	2312.11	4088.49	-0.82236	0.16167	1	FALSE	1824.71	4298.96	-1.2363	0.020694	0.57866	DOWN	2501.79	2051.16	0.28652	0.48562	1	FALSE
Novel01210	1100.4	1666.13	2182.63	1975.02	5434.16	9584.43	-0.81864	0.26115	1	FALSE	5601.27	8918.83	-0.6711	0.16006	1	FALSE	3505.45	12720.2	-1.8594	0.049955	0.84849	DOWN	4519.57	9650.53	-1.0944	0.18631	1	FALSE	3566.32	11824.1	-1.7292	0.0029288	0.23274	DOWN	6869.81	7516.16	-0.12972	0.99731	1	FALSE
Novel01211	646.824	701.082	987.134	375.17	8700.21	6926.62	0.3289	0.46737	1	FALSE	8912	14891.8	-0.7407	0.28636	1	FALSE	8113.47	9189.53	-0.17967	0.94554	1	FALSE	10411	15372.5	-0.56224	0.35173	1	FALSE	8214.32	19745.9	-1.2653	0.16119	1	FALSE	11574.5	5438.87	1.0896	0.19134	1	FALSE
Novel01212	132.686	316.371	204.52	135.497	3228.38	2092.02	0.62592	0.23565	1	FALSE	3308.05	2676.96	0.30538	0.62101	1	FALSE	1397.94	2765.73	-0.98436	0.11535	1	FALSE	1792.86	5703.81	-1.6697	0.0012488	0.1198	DOWN	1414.29	3548.44	-1.3271	0.0134	0.48506	DOWN	2064.53	1642.36	0.33004	0.48955	1	FALSE
Novel01213	2.5854	1.45495	1.12067	0.98348	5.2693	4.80261	0.13379	1	1	FALSE	5.41123	4.93108	0.13405	0.99389	1	FALSE	9.04624	6.37167	0.50565	0.69565	1	FALSE	11.5872	9.32991	0.3126	0.60645	1	FALSE	9.12525	6.53706	0.48122	0.79606	1	FALSE	3.81832	3.79466	0.0089691	1	1	FALSE
Novel01214	13.3776	9.18408	5.84772	8.38185	76.8816	103.382	-0.42728	0.31749	1	FALSE	78.5925	61.408	0.35596	0.63525	1	FALSE	114.606	134.582	-0.2318	0.43615	1	FALSE	147.281	135.573	0.1195	0.83712	1	FALSE	116.142	81.3794	0.51315	0.48383	1	FALSE	47.4277	81.1091	-0.77413	0.21251	1	FALSE
Novel01215	13.981	7.7977	8.33772	5.17761	48.8396	49.5104	-0.01968	0.85264	1	FALSE	49.9026	66.6564	-0.41763	0.39213	1	FALSE	91.677	65.763	0.47928	0.35047	1	FALSE	117.749	86.0917	0.45176	0.49708	1	FALSE	92.9386	88.3633	0.072831	0.87078	1	FALSE	51.5374	38.8965	0.40598	0.35284	1	FALSE
Novel01216	2.44376	1.70627	1.27496	1.2935	14.8504	17.0426	-0.19865	0.90436	1	FALSE	15.1961	14.048	0.11333	0.81648	1	FALSE	21.4854	22.5586	-0.070324	0.97144	1	FALSE	27.6284	26.2093	0.076073	0.88393	1	FALSE	21.7811	18.6113	0.2269	0.66799	1	FALSE	10.7917	13.3829	-0.31047	0.70979	1	FALSE
Novel01217	5.55501	7.74478	7.44145	6.02022	111.208	130.41	-0.22979	0.7584	1	FALSE	113.938	139.735	-0.29444	0.64831	1	FALSE	81.5121	172.206	-1.079	0.10106	0.99836	FALSE	104.891	196.472	-0.90543	0.1023	0.96564	FALSE	82.7643	185.249	-1.1624	0.061013	0.85186	FALSE	107.552	102.348	0.071546	0.90341	1	FALSE
Novel01218	19.9977	17.9489	16.7184	13.1199	85.7145	92.4018	-0.10838	0.94549	1	FALSE	88.0907	99.6693	-0.17816	0.61361	1	FALSE	94.1332	122.629	-0.38153	0.74867	1	FALSE	120.779	151.849	-0.33027	0.72211	1	FALSE	95.2129	132.128	-0.47271	0.38214	1	FALSE	76.9064	72.5699	0.083732	0.72806	1	FALSE
Novel01219	4.15195	3.72741	3.40592	3.27095	116.613	156.769	-0.42691	0.63183	1	FALSE	119.602	134.704	-0.17155	0.68622	1	FALSE	131.476	207.975	-0.6616	0.46635	1	FALSE	169.059	206.195	-0.28648	0.66534	1	FALSE	133.336	178.54	-0.42118	0.42936	1	FALSE	103.902	122.996	-0.24338	0.88391	1	FALSE
Novel01220	28.2668	27.2968	28.1426	17.1423	594.556	557.384	0.093141	0.76253	1	FALSE	611.037	755.022	-0.30526	0.46495	1	FALSE	612.912	739.548	-0.27096	0.8875	1	FALSE	787.255	1053.2	-0.41988	0.55199	1	FALSE	620.827	1000.59	-0.6886	0.1954	1	FALSE	582.24	437.557	0.41214	0.35349	1	FALSE
Novel01221	4.68171	5.15143	6.86986	4.77833	32.8451	44.8299	-0.44878	0.50387	1	FALSE	33.8014	53.7422	-0.66897	0.21468	1	FALSE	29.245	59.2827	-1.0194	0.19199	1	FALSE	37.6462	58.2534	-0.62984	0.44795	1	FALSE	29.6941	71.2268	-1.2622	0.051033	0.80864	FALSE	41.4185	35.1731	0.2358	0.63912	1	FALSE
Novel01222	0.623344	0.436785	0.236208	0.328104	5.87366	6.99324	-0.2517	1	1	FALSE	6.05475	3.94664	0.61744	0.86409	1	FALSE	8.24678	9.37123	-0.18441	0.81435	1	FALSE	10.6479	10.4299	0.029838	0.8577	1	FALSE	8.40207	5.23501	0.68255	0.7558	1	FALSE	3.06688	5.47602	-0.83636	0.90287	1	FALSE
Novel01223	79.5886	141.066	82.9384	106.853	845.939	956.306	-0.17692	0.7462	1	FALSE	867.85	641.572	0.43583	0.55393	1	FALSE	485.017	1260.21	-1.3776	0.021562	0.61316	DOWN	624.35	1496.16	-1.2608	0.019905	0.52343	DOWN	492.672	850.75	-0.78811	0.108	0.97097	FALSE	495.735	750.499	-0.59828	0.3732	1	FALSE
Novel01224	2.44046	1.0585	0.959376	1.24352	8.59889	15.8926	-0.88613	0.33339	1	FALSE	8.78628	10.0858	-0.199	0.846	1	FALSE	19.9362	20.9276	-0.07002	0.95438	1	FALSE	25.7014	15.1542	0.76213	0.25685	1	FALSE	20.244	13.3673	0.59879	0.45985	1	FALSE	7.7828	12.4542	-0.67827	0.47981	1	FALSE
Novel01225	103.961	98.2378	77.2928	39.3118	1818.87	1100.49	0.72489	0.15749	1	FALSE	1864.99	1765.65	0.078971	0.95954	1	FALSE	1915.04	1457.86	0.39352	0.32512	1	FALSE	2455.77	3215.89	-0.38904	0.56207	1	FALSE	1935.31	2339.97	-0.27393	0.5337	1	FALSE	1363.19	863.391	0.6589	0.16612	1	FALSE
Novel01226	5.72318	1.48373	9.16438	2.67292	12.0903	31.5608	-1.3843	0.061101	1	FALSE	12.3757	87.3011	-2.8185	0.24716	1	FALSE	44.8635	41.3068	0.11916	0.9434	1	FALSE	58.2354	21.3566	1.4472	0.19758	1	FALSE	45.9706	115.797	-1.3328	0.40955	1	FALSE	68.3019	24.7285	1.4658	0.4292	1	FALSE
Novel01227	2840.51	4201.04	4460.24	3912.06	12984.8	18041.4	-0.47449	0.48793	1	FALSE	13362	17326.2	-0.37482	0.38903	1	FALSE	8627.22	23919.3	-1.4712	0.060831	0.89013	FALSE	11106.9	23027.9	-1.0519	0.099473	0.95533	FALSE	8761.46	22970	-1.3905	0.014246	0.49413	DOWN	13354.2	14150.3	-0.083538	0.94427	1	FALSE
Novel01228	7.06673	5.59571	4.1125	5.13912	22.1213	31.1512	-0.49385	0.8588	1	FALSE	22.5758	20.8269	0.11633	0.99252	1	FALSE	27.8969	41.6485	-0.57816	0.86748	1	FALSE	35.9776	38.9729	-0.11537	0.94245	1	FALSE	28.3888	27.6224	0.039481	0.89829	1	FALSE	16.1176	24.4528	-0.60137	0.78454	1	FALSE
Novel01229	4.26198	6.1151	4.86441	4.05385	72.1975	71.8635	0.0066894	0.90195	1	FALSE	74.0073	73.5232	0.0094686	1	1	FALSE	49.5599	95.0948	-0.94019	0.23967	1	FALSE	63.6021	127.647	-1.005	0.15318	1	FALSE	50.1381	97.4778	-0.95916	0.14833	1	FALSE	56.5993	56.3412	0.0065942	0.91376	1	FALSE
Novel01230	4.70934	7.77586	8.13607	4.90316	149.445	137.368	0.12157	0.84283	1	FALSE	153.442	190.693	-0.31356	0.40703	1	FALSE	89.5769	181.704	-1.0204	0.13102	1	FALSE	115.291	264.571	-1.1984	0.062673	0.81609	FALSE	90.9647	252.751	-1.4743	0.0072417	0.36359	DOWN	147.274	107.875	0.44914	0.35347	1	FALSE
Novel01231	10.5952	21.0318	12.886	14.5058	486.609	517.763	-0.089529	0.94898	1	FALSE	498.401	392.471	0.34472	0.55714	1	FALSE	252.401	686.147	-1.4428	0.0344	0.75425	DOWN	324.624	859.292	-1.4044	0.0076239	0.32217	DOWN	256.02	520.343	-1.0232	0.065268	0.86714	FALSE	302.753	406.457	-0.42496	0.59939	1	FALSE
Novel01232	27.0245	17.3839	21.8714	11.3955	143.387	141.786	0.016201	0.8348	1	FALSE	147.204	219.119	-0.5739	0.26462	1	FALSE	229.275	188.131	0.28534	0.62259	1	FALSE	294.286	253.785	0.21361	0.75973	1	FALSE	232.384	290.301	-0.32104	0.60173	1	FALSE	168.779	111.231	0.60158	0.22821	1	FALSE
Novel01233	21.5838	14.7109	12.828	9.06039	405.422	370.706	0.12915	0.88142	1	FALSE	414.246	457.491	-0.14326	0.70826	1	FALSE	599.96	487.371	0.29985	0.64704	1	FALSE	770.27	714.699	0.10803	0.79494	1	FALSE	607.017	606.557	0.001094	0.91564	1	FALSE	353.327	291.145	0.27926	0.62094	1	FALSE
Novel01234	0.860267	1.80931	0.455909	1.97605	8.50609	14.0694	-0.72599	0.3977	1	FALSE	8.67905	2.76309	1.6513	0.1166	1	FALSE	4.3595	18.5634	-2.0902	0.013475	0.49881	DOWN	5.57534	14.9686	-1.4248	0.11448	0.99735	FALSE	4.39487	3.65826	0.26466	0.85173	1	FALSE	2.11689	11.0788	-2.3878	0.01045	1	DOWN
Novel01235	4.62592	4.98735	3.15026	2.53258	164.405	124.964	0.39574	0.52135	1	FALSE	167.955	137.478	0.28887	0.58325	1	FALSE	153.207	164.544	-0.10299	0.88729	1	FALSE	196.648	289.746	-0.55917	0.32924	1	FALSE	154.868	182.271	-0.23504	0.75749	1	FALSE	105.955	98.1803	0.10994	0.8986	1	FALSE
Novel01236	22.6361	26.3363	24.4423	17.9619	339.359	367.12	-0.11344	0.81538	1	FALSE	347.565	401.788	-0.20915	0.67447	1	FALSE	297.373	488.857	-0.71714	0.69903	1	FALSE	382.216	599.352	-0.64902	0.22919	1	FALSE	301.451	532.535	-0.82095	0.13976	1	FALSE	309.731	287.678	0.10656	0.57674	1	FALSE
Novel01237	2.83035	2.55077	2.27231	2.20108	86.7506	113.533	-0.38816	0.67079	1	FALSE	89.0946	98.4855	-0.14457	0.64554	1	FALSE	96.0213	150.718	-0.65042	0.50912	1	FALSE	123.444	153.579	-0.31513	0.69845	1	FALSE	97.3472	130.586	-0.42379	0.39623	1	FALSE	76.0675	89.07	-0.22766	0.95976	1	FALSE
Novel01238	2.69985	4.9266	3.33551	3.89011	28.7034	31.4085	-0.12993	0.89711	1	FALSE	29.4901	23.3868	0.33454	0.93759	1	FALSE	16.0371	41.7386	-1.38	0.2096	1	FALSE	20.3599	50.8679	-1.321	0.46359	1	FALSE	16.0793	31.0337	-0.94863	0.39154	1	FALSE	18.2241	24.7041	-0.4389	0.93419	1	FALSE
Novel01239	1.34598	4.56571	2.56187	4.78377	46.0676	70.6076	-0.61607	0.53543	1	FALSE	47.6787	33.7351	0.4991	0.67939	1	FALSE	13.1342	94.0274	-2.8397	0.015476	0.53336	DOWN	16.8896	82.0768	-2.2808	0.15517	1	FALSE	13.3196	44.7433	-1.7481	0.095948	0.95477	FALSE	25.9384	55.4466	-1.096	0.18494	1	FALSE
Novel01240	0	0	0	0	0	0	NA	NA	NA	NA	0	0	NA	NA	NA	NA	0	0	NA	NA	NA	NA	0	0	NA	NA	NA	NA	0	0	NA	NA	NA	NA	0	0	NA	NA	NA	NA
Novel01241	0.0363621	0.0424916	0.0407086	0.0234291	0.54806	0.638384	-0.22009	1	1	FALSE	0.546838	0.966429	-0.82155	1	1	FALSE	0.557093	0.859548	-0.62566	1	1	FALSE	0.709718	0.946092	-0.41473	0.84746	1	FALSE	0.558337	1.2831	-1.2004	0.93354	1	FALSE	0.740292	0.497884	0.57228	1	1	FALSE
Novel01242	1.62719	2.06725	1.85869	1.47806	18.8128	19.5962	-0.058859	0.99196	1	FALSE	19.3973	20.8425	-0.10367	0.75932	1	FALSE	14.4349	25.9968	-0.84878	0.39106	1	FALSE	18.562	33.4235	-0.84851	0.38123	1	FALSE	14.6483	27.6314	-0.91558	0.21256	1	FALSE	16.0596	15.3745	0.062899	0.83524	1	FALSE
Novel01243	0.561883	1.32611	1.29804	0.635305	15.7151	11.4296	0.45938	0.4948	1	FALSE	16.1264	19.6075	-0.28198	0.71214	1	FALSE	6.62607	15.1567	-1.1937	0.29335	1	FALSE	8.52746	27.8041	-1.7051	0.02923	0.61175	DOWN	6.72546	25.9904	-1.9503	0.02034	0.57565	DOWN	15.0897	8.96371	0.7514	0.29651	1	FALSE
Novel01244	5.68447	6.33271	6.07991	5.84033	87.7755	118.669	-0.43505	0.59997	1	FALSE	90.5264	105.971	-0.22725	0.6062	1	FALSE	77.3069	157.901	-1.0303	0.27282	1	FALSE	99.5741	155.943	-0.64717	0.49061	1	FALSE	78.5648	140.484	-0.83845	0.18695	1	FALSE	81.5832	93.2206	-0.19238	0.90009	1	FALSE
Novel01245	1.71632	0.664031	0.386812	0.431247	6.65253	6.25148	0.089705	1	1	FALSE	6.82401	4.92208	0.47135	0.84577	1	FALSE	17.2871	8.26147	1.0652	0.23931	1	FALSE	22.1777	11.7659	0.9145	0.20014	1	FALSE	17.4875	6.52759	1.4217	0.17236	1	FALSE	3.81275	4.91711	-0.36698	0.8859	1	FALSE
Novel01246	12.74	11.0672	10.1095	7.1934	92.6168	89.8427	0.043872	0.94189	1	FALSE	94.825	107.236	-0.17745	0.6842	1	FALSE	107.707	118.489	-0.13764	0.87808	1	FALSE	138.55	163.544	-0.23927	0.71989	1	FALSE	109.268	142.142	-0.37946	0.47114	1	FALSE	82.7432	70.5372	0.23026	0.65597	1	FALSE
Novel01247	6.39958	5.65299	3.57086	2.63549	11.8682	8.18882	0.53537	0.72128	1	FALSE	12.1507	9.30061	0.38565	0.71433	1	FALSE	13.5417	10.6288	0.34944	0.92287	1	FALSE	17.4677	20.9537	-0.26251	0.79565	1	FALSE	13.7746	12.3226	0.1607	0.91636	1	FALSE	7.17437	6.41785	0.16076	1	1	FALSE
Novel01248	0	0	0	0	0	0	NA	NA	NA	NA	0	0	NA	NA	NA	NA	0	0	NA	NA	NA	NA	0	0	NA	NA	NA	NA	0	0	NA	NA	NA	NA	0	0	NA	NA	NA	NA
Novel01249	3.27664	1.04962	0.996507	0.744353	9.68947	10.5145	-0.1179	0.93801	1	FALSE	9.8356	12.5713	-0.35405	0.9061	1	FALSE	32.4931	13.8271	1.2326	0.13405	1	FALSE	41.847	16.9787	1.3014	0.081677	0.90566	FALSE	32.9903	16.6582	0.98581	0.14009	1	FALSE	9.66455	8.27917	0.22322	0.9857	1	FALSE
Novel01250	2.54795	0.950307	0.316942	0.906764	3.97597	5.44099	-0.45256	0.72866	1	FALSE	4.07349	1.72721	1.2378	0.55667	1	FALSE	10.7544	7.23122	0.57261	0.55994	1	FALSE	13.8376	7.02366	0.9783	0.24579	1	FALSE	10.9089	2.29199	2.2508	0.097641	0.95566	FALSE	1.34558	4.29254	-1.6736	0.31825	1	FALSE
Novel01251	24.327	19.6858	23.5374	19.3911	89.7008	132.001	-0.55736	0.41725	1	FALSE	92.2921	133.969	-0.53762	0.28521	1	FALSE	109.607	174.872	-0.67396	0.42974	1	FALSE	140.989	159.056	-0.17395	0.9537	1	FALSE	111.222	177.581	-0.67504	0.25675	1	FALSE	103.21	103.523	-0.0043724	0.87461	1	FALSE
Novel01252	10.1233	5.74867	6.97405	5.31803	24.7495	34.1773	-0.46564	0.4552	1	FALSE	25.2662	39.9732	-0.66182	0.36342	1	FALSE	44.5215	44.8757	-0.01143	0.92172	1	FALSE	57.2367	43.5965	0.39273	0.52758	1	FALSE	45.1286	52.9971	-0.23187	0.80671	1	FALSE	30.7712	26.8375	0.19733	0.88835	1	FALSE
Novel01253	2.33685	5.49812	3.57937	4.52884	180.455	221.311	-0.29444	0.73011	1	FALSE	185.752	155.18	0.25943	0.72377	1	FALSE	77.0535	293.985	-1.9318	0.016917	0.55402	DOWN	99.4411	320.022	-1.6863	0.059915	0.80766	FALSE	78.4874	205.794	-1.3907	0.02816	0.66229	DOWN	119.496	173.881	-0.54113	0.44201	1	FALSE
Novel01254	5.45074	17.3179	5.65516	8.74873	143.023	102.303	0.4834	0.71073	1	FALSE	147.705	58.6209	1.3332	0.20033	1	FALSE	43.8024	134.338	-1.6168	0.008078	0.40032	DOWN	56.7477	254.345	-2.1642	0.11852	1	FALSE	44.7887	77.6866	-0.79453	0.42466	1	FALSE	45.0015	80.3835	-0.83692	0.10861	1	FALSE
Novel01255	6.3322	10.5757	9.1774	5.23708	72.8607	55.3933	0.39543	0.42572	1	FALSE	74.4319	82.6143	-0.15047	0.84822	1	FALSE	44.3399	73.3399	-0.72599	0.38388	1	FALSE	56.8622	128.394	-1.175	0.038135	0.68971	DOWN	44.7856	109.502	-1.2898	0.045657	0.78434	DOWN	63.6603	43.5087	0.54909	0.33697	1	FALSE
Novel01256	2.22065	1.52561	2.04362	2.00222	7.23363	13.953	-0.94778	0.27941	1	FALSE	7.40834	12.3566	-0.73806	0.24821	1	FALSE	10.4576	18.4619	-0.82	0.39369	1	FALSE	13.4364	12.7803	0.072227	0.89238	1	FALSE	10.5977	16.3919	-0.62923	0.30748	1	FALSE	9.57951	10.9556	-0.19365	1	1	FALSE
Novel01257	0.468385	0.645519	0.163867	0.552499	3.17649	4.36645	-0.45902	0.96278	1	FALSE	3.25721	1.10521	1.5593	0.45392	1	FALSE	2.33913	5.81581	-1.314	0.52971	1	FALSE	3.01571	5.61383	-0.89649	0.51819	1	FALSE	2.37709	1.46677	0.69655	0.93197	1	FALSE	0.857863	3.42309	-1.9965	0.3334	1	FALSE
Novel01258	11.9981	10.7927	11.5991	10.2492	79.0022	110.081	-0.4786	0.39046	1	FALSE	81.197	108.982	-0.42459	0.40627	1	FALSE	87.6373	145.037	-0.7268	0.24798	1	FALSE	112.654	139.965	-0.31318	0.70356	1	FALSE	88.8879	144.506	-0.70107	0.23933	1	FALSE	83.9604	86.3598	-0.040651	0.95932	1	FALSE
Novel01259	4.46207	4.27455	2.46989	2.0018	42.3829	28.9782	0.54851	0.44527	1	FALSE	43.4209	31.2752	0.47337	0.57024	1	FALSE	44.1977	38.2409	0.20885	0.75309	1	FALSE	56.9345	74.8808	-0.39529	0.5921	1	FALSE	44.8965	41.4665	0.11466	0.97069	1	FALSE	24.1641	22.7828	0.08492	0.86046	1	FALSE
Novel01260	2.63097	7.58624	2.85086	3.1055	57.8009	38.7669	0.57627	0.35467	1	FALSE	58.4848	30.9233	0.91936	0.19692	1	FALSE	22.3546	51.6468	-1.2081	0.26109	1	FALSE	28.5864	101.009	-1.8211	0.049127	0.75545	DOWN	22.5327	40.9788	-0.86286	0.44801	1	FALSE	23.7042	30.4881	-0.36311	0.62581	1	FALSE
Novel01261	5.09841	5.04145	2.66984	2.27677	94.5569	62.6506	0.59385	0.5288	1	FALSE	96.563	64.6814	0.57812	0.5614	1	FALSE	94.9952	83.0963	0.19307	0.61695	1	FALSE	121.748	166.687	-0.45324	0.68109	1	FALSE	95.977	85.7609	0.16237	0.73837	1	FALSE	49.7919	49.2296	0.016385	0.93434	1	FALSE
Novel01262	2.78276	1.61659	1.01273	1.70008	3.61614	5.42117	-0.58415	0.54143	1	FALSE	3.75329	2.70265	0.47379	1	1	FALSE	5.7969	7.08482	-0.28945	0.8188	1	FALSE	7.45536	6.46059	0.20661	0.62475	1	FALSE	5.88123	3.58457	0.71432	0.72609	1	FALSE	2.09145	4.2368	-1.0185	0.48639	1	FALSE
Novel01263	30.2881	25.4769	27.1745	18.9533	283.595	311.637	-0.13603	0.8532	1	FALSE	290.76	381.075	-0.39025	0.34451	1	FALSE	339.531	412.249	-0.27997	0.7334	1	FALSE	436.488	501.407	-0.20004	0.78698	1	FALSE	344.37	505.229	-0.55298	0.23085	1	FALSE	294.443	244.755	0.26665	0.51713	1	FALSE
Novel01264	0	0	0	0	0	0	NA	NA	NA	NA	0	0	NA	NA	NA	NA	0	0	NA	NA	NA	NA	0	0	NA	NA	NA	NA	0	0	NA	NA	NA	NA	0	0	NA	NA	NA	NA
Novel01265	7.79957	16.2754	10.3735	12.5282	144.986	158.601	-0.12948	0.76978	1	FALSE	150.108	117.569	0.3525	0.76139	1	FALSE	67.0001	209.711	-1.6462	0.012502	0.48416	DOWN	86.5093	258.41	-1.5787	0.28769	1	FALSE	68.2821	155.896	-1.191	0.13214	1	FALSE	90.3759	124.559	-0.46282	0.41791	1	FALSE
Novel01266	58.3209	36.9943	28.4659	30.8192	174.697	213.215	-0.28746	0.46137	1	FALSE	178.541	174.578	0.032384	0.99055	1	FALSE	274.758	278.493	-0.019479	0.78188	1	FALSE	353.344	308.037	0.19797	0.62543	1	FALSE	278.44	231.467	0.26656	0.6593	1	FALSE	134.723	167.358	-0.31294	0.50717	1	FALSE
Novel01267	56.5944	55.5893	58.6919	19.4775	1105.73	578.787	0.9339	0.10045	1	FALSE	1130.96	1436.96	-0.34547	0.40161	1	FALSE	1147.25	767.393	0.58015	0.28434	1	FALSE	1470.05	1951.31	-0.40858	0.50978	1	FALSE	1159.7	1904.93	-0.71599	0.17645	1	FALSE	1113.28	454.49	1.2925	0.0339	1	UP
Novel01268	1523.96	2294.22	2592.73	2503.49	3193.39	5187.26	-0.69988	0.2774	1	FALSE	3287.79	4506.41	-0.45486	0.3131	1	FALSE	2093.43	6880.39	-1.7166	0.029454	0.6985	DOWN	2695.24	5665.47	-1.0718	0.11401	0.99735	FALSE	2126.49	5973.73	-1.4902	0.0084907	0.39413	DOWN	3472.87	4069.55	-0.22874	0.85589	1	FALSE
Novel01269	10.5527	9.85142	8.85724	5.03745	227.109	175.734	0.36999	0.45962	1	FALSE	232.082	262.984	-0.18034	0.69893	1	FALSE	248.301	232.435	0.095264	0.76115	1	FALSE	318.65	400.358	-0.32932	0.52799	1	FALSE	251.151	348.598	-0.47301	0.35855	1	FALSE	202.973	138.061	0.55598	0.28763	1	FALSE
Novel01270	10.0026	8.51713	13.5717	5.09317	210.995	187.658	0.1691	0.81572	1	FALSE	215.165	422.492	-0.97349	0.36424	1	FALSE	251.238	246.713	0.026224	1	1	FALSE	322.81	371.384	-0.20223	0.69728	1	FALSE	254.469	560.423	-1.139	0.31195	1	FALSE	329.502	147.379	1.1608	0.35403	1	FALSE
Novel01271	5.54223	11.827	2.72494	12.9716	79.2781	129.886	-0.71225	0.54507	1	FALSE	81.2091	25.6207	1.6643	0.148	1	FALSE	39.8538	172.707	-2.1155	0.10193	1	FALSE	51.174	139.968	-1.4516	0.18421	1	FALSE	40.3875	33.9727	0.24953	0.62768	1	FALSE	19.6721	102.402	-2.38	0.043891	1	DOWN
Novel01272	74.1678	49.6859	15.1927	60.6173	567.375	1067.5	-0.91187	0.19317	1	FALSE	575.217	244.653	1.2334	0.039369	1	UP	909.582	1389.47	-0.61126	0.17757	1	FALSE	1169.46	993.305	0.23554	0.91894	1	FALSE	921.841	324.362	1.5069	0.004636	0.29987	UP	188.262	838.256	-2.1546	0.0066264	1	DOWN
Novel01273	0.475574	0.397845	0.295131	0.0863671	3.01787	1.03027	1.5505	0.34213	1	FALSE	3.09501	2.88386	0.10194	1	1	FALSE	3.52007	1.38197	1.3489	0.38893	1	FALSE	4.50224	5.33572	-0.24504	0.99707	1	FALSE	3.54131	3.82299	-0.11042	1	1	FALSE	2.22331	0.808754	1.4589	0.39704	1	FALSE
Novel01274	28.0629	7.13033	3.07834	11.6416	25.3306	60.9964	-1.2678	0.070259	1	FALSE	25.8505	15.2868	0.75791	0.20404	1	FALSE	102.381	79.387	0.36698	0.84974	1	FALSE	132.317	44.6109	1.5685	0.024984	0.57421	UP	104.458	20.2765	2.365	0.0040577	0.27932	UP	11.74	47.8445	-2.0269	0.014246	1	DOWN
Novel01275	9.90572	12.5856	9.54011	8.15076	72.9991	70.744	0.04527	0.92734	1	FALSE	74.7958	70.9334	0.076491	0.99931	1	FALSE	58.4289	93.3631	-0.67617	0.3212	1	FALSE	75.1609	128.98	-0.7791	0.17806	1	FALSE	59.2988	94.0441	-0.66534	0.21953	1	FALSE	54.7686	55.5325	-0.019984	0.93909	1	FALSE
Novel01276	4.6758	1.34988	0.909732	0.539726	10.472	5.95844	0.81353	0.53481	1	FALSE	10.8066	8.27373	0.3853	0.97362	1	FALSE	33.2984	7.79253	2.0953	0.18712	1	FALSE	42.689	18.6157	1.1973	0.21998	1	FALSE	33.5675	10.9658	1.6141	0.29357	1	FALSE	6.40864	4.67153	0.45612	0.63263	1	FALSE
Novel01277	1.99161	4.76218	2.4434	4.45468	50.11	70.7031	-0.49667	0.54462	1	FALSE	51.5394	33.541	0.61975	0.33685	1	FALSE	21.4579	93.9333	-2.1301	0.012263	0.48105	DOWN	27.5447	88.8069	-1.6889	0.029257	0.61175	DOWN	21.7377	44.4712	-1.0327	0.13242	1	FALSE	25.8226	55.5151	-1.1042	0.12289	1	FALSE
Novel01278	0.971382	4.36617	1.98259	3.38455	48.394	58.8106	-0.28125	0.92659	1	FALSE	49.5508	29.5185	0.74729	0.2107	1	FALSE	11.0045	78.2353	-2.8297	0.0089811	0.42326	DOWN	14.1451	85.4267	-2.5944	0.0025479	0.18199	DOWN	11.1467	39.1361	-1.8119	0.01818	0.55088	DOWN	22.7327	46.177	-1.0224	0.17824	1	FALSE
Novel01279	3.41587	2.69848	2.21661	1.86759	69.5006	71.2091	-0.035037	1	1	FALSE	71.3393	72.6223	-0.025714	0.90849	1	FALSE	88.5645	94.4588	-0.092958	1	1	FALSE	113.731	122.988	-0.1129	0.93978	1	FALSE	89.7072	96.2709	-0.10188	0.8523	1	FALSE	55.9672	55.9513	0.00040998	0.90398	1	FALSE
Novel01280	0.844947	0.20002	0.269997	1.56254	1.3084	14.1683	-3.4368	0.16463	1	FALSE	1.34039	2.38264	-0.82991	0.63616	1	FALSE	5.55977	18.1608	-1.7077	0.28492	1	FALSE	7.13279	2.31246	1.625	0.19926	1	FALSE	5.62998	3.16249	0.83207	0.67432	1	FALSE	1.84201	11.0975	-2.5909	0.24989	1	FALSE
Novel01281	5.00013	6.00784	6.42842	4.3011	61.3567	67.492	-0.1375	1	1	FALSE	63.0718	80.865	-0.35852	0.38397	1	FALSE	50.4314	89.772	-0.83194	0.63862	1	FALSE	64.918	108.731	-0.74407	0.29433	1	FALSE	51.2313	107.201	-1.0652	0.057663	0.83264	FALSE	62.4362	52.8485	0.24052	0.41886	1	FALSE
Novel01282	12.645	9.2096	10.3168	6.61142	152.703	168.516	-0.14215	0.92944	1	FALSE	156.31	218.784	-0.48509	0.30907	1	FALSE	216.05	222.526	-0.042611	1	1	FALSE	277.501	269.58	0.041779	0.96318	1	FALSE	218.943	290.04	-0.4057	0.35509	1	FALSE	168.997	132.118	0.35517	0.42124	1	FALSE
Novel01283	21.5331	5.81225	6.44691	8.92139	187.738	422.298	-1.1695	0.044715	1	DOWN	191.641	275.454	-0.5234	0.33828	1	FALSE	708.338	550.277	0.36428	0.79978	1	FALSE	912.162	330.681	1.4639	0.0054844	0.26867	UP	719.29	365.247	0.9777	0.085912	0.92983	FALSE	212.534	331.565	-0.6416	0.19354	1	FALSE
Novel01284	3.03651	3.45669	3.88103	3.48568	31.8532	47.8218	-0.58623	0.60977	1	FALSE	32.8246	44.0369	-0.42394	0.43751	1	FALSE	28.3922	63.8312	-1.1688	0.35754	1	FALSE	36.4055	56.5455	-0.63526	0.46561	1	FALSE	28.7315	58.3553	-1.0222	0.10499	0.96859	FALSE	33.9105	37.5806	-0.14825	0.99348	1	FALSE
Novel01285	2.95422	2.39068	1.46036	1.65854	54.686	56.8934	-0.057091	0.88376	1	FALSE	55.9842	42.5087	0.39726	0.61359	1	FALSE	67.2133	74.6461	-0.15132	0.8142	1	FALSE	86.2929	96.5651	-0.16226	0.88837	1	FALSE	68.0024	56.3553	0.27103	0.73084	1	FALSE	32.8191	44.5924	-0.44227	0.52619	1	FALSE
Novel01286	1.15517	0.706117	0.465615	0.347015	13.5314	10.5413	0.36027	0.65015	1	FALSE	13.7078	13.5172	0.020207	0.7711	1	FALSE	24.076	13.8125	0.80162	0.38346	1	FALSE	30.9436	23.669	0.38664	0.80337	1	FALSE	24.3846	17.9297	0.44361	0.41745	1	FALSE	10.3801	8.282	0.32577	0.93623	1	FALSE
Novel01287	12.5618	9.57192	9.74939	8.81652	100.429	136.095	-0.43844	0.39567	1	FALSE	103.034	130.778	-0.34399	0.49556	1	FALSE	131.782	178.764	-0.4399	0.43494	1	FALSE	169.685	177.664	-0.066296	1	1	FALSE	133.894	173.387	-0.3729	0.52422	1	FALSE	100.776	106.737	-0.082902	0.86341	1	FALSE
Novel01288	42.1718	33.9013	31.5618	26.5369	302.244	350.037	-0.21179	0.69669	1	FALSE	309.872	358.633	-0.21084	0.58426	1	FALSE	374.002	461.437	-0.30308	0.66301	1	FALSE	480.678	534.348	-0.15271	0.91023	1	FALSE	378.958	475.489	-0.32737	0.50616	1	FALSE	276.83	274.751	0.010874	0.91558	1	FALSE
Novel01289	9139.94	3923.97	2745.08	6601.03	70647.1	173801	-1.2987	0.14658	1	FALSE	72014.4	67639.4	0.090422	0.83606	1	FALSE	167115	225396	-0.43161	0.36375	1	FALSE	214839	124312	0.78929	0.12873	1	FALSE	169386	89721.3	0.91679	0.081131	0.91541	FALSE	52113.1	136306	-1.3871	0.12271	1	FALSE
Novel01290	20.88	24.5582	14.76	40.7052	69.2702	181.601	-1.3905	0.051369	1	FALSE	70.6204	58.5459	0.27052	0.57396	1	FALSE	61.5376	240.529	-1.9667	0.017785	0.56556	DOWN	78.9222	121.874	-0.62689	0.19697	1	FALSE	62.2372	77.6702	-0.31958	0.69031	1	FALSE	45.11	142.373	-1.6582	0.016194	1	DOWN
Novel01291	16.7063	6.07147	6.82477	10.8497	247.699	661.384	-1.4169	0.017903	1	DOWN	254.015	385.253	-0.6009	0.63727	1	FALSE	687.238	872.969	-0.34512	0.64969	1	FALSE	888.034	437.999	1.0197	0.081797	0.90579	FALSE	701.131	511.046	0.45623	0.49962	1	FALSE	295.726	518.923	-0.81126	0.14086	1	FALSE
Novel01292	1.25795	0.997946	1.08102	0.511486	6.4939	5.10254	0.34787	0.81418	1	FALSE	6.6618	10.0806	-0.5976	0.73415	1	FALSE	8.11983	6.67964	0.28168	0.83843	1	FALSE	10.4127	11.4878	-0.14176	0.99526	1	FALSE	8.20919	13.382	-0.70499	0.72501	1	FALSE	7.75563	3.98733	0.95982	0.62206	1	FALSE
Novel01293	0.242836	0.284364	0.926789	0.766918	1.81388	6.54452	-1.8512	0.2167	1	FALSE	1.89145	6.85504	-1.8577	0.35016	1	FALSE	1.46654	8.73042	-2.5736	0.19246	1	FALSE	1.92335	3.2517	-0.75758	0.95397	1	FALSE	1.52203	9.07646	-2.5761	0.32304	1	FALSE	5.23779	5.16269	0.020835	0.97506	1	FALSE
Novel01294	735.326	607.042	529.123	828.675	10783.8	22552.2	-1.0644	0.077051	1	FALSE	10995	13087.4	-0.25133	0.74052	1	FALSE	13466.3	29681.7	-1.1402	0.05484	0.87526	FALSE	17298.6	18974.2	-0.13339	0.72844	1	FALSE	13636.1	17360.2	-0.34836	0.61279	1	FALSE	10084.3	17698.8	-0.81155	0.15272	1	FALSE
Novel01295	9.42399	7.99267	7.19864	4.64874	174.878	151.72	0.20494	0.68903	1	FALSE	179.259	198.891	-0.14994	0.68415	1	FALSE	202.928	200.527	0.017168	0.80791	1	FALSE	260.968	309.125	-0.24432	0.81995	1	FALSE	205.65	263.653	-0.35845	0.5201	1	FALSE	153.465	119.089	0.36587	0.45479	1	FALSE
Novel01296	0.847064	1.1571	1.59667	1.2498	12.0096	20.602	-0.77859	0.56305	1	FALSE	12.239	23.549	-0.94418	0.33165	1	FALSE	9.34209	27.4918	-1.5572	0.23289	1	FALSE	12.025	21.1213	-0.81266	0.20252	1	FALSE	9.49239	31.2402	-1.7186	0.11947	0.99212	FALSE	18.1295	16.1783	0.16428	0.72865	1	FALSE
Novel01297	4.74079	3.47528	3.33609	2.18538	39.7026	35.7251	0.1523	1	1	FALSE	40.7765	45.4647	-0.15701	0.70361	1	FALSE	52.2567	46.8189	0.15852	0.89079	1	FALSE	67.3375	70.3118	-0.062356	0.83628	1	FALSE	53.098	60.2368	-0.18199	0.80565	1	FALSE	35.0314	28.0253	0.32192	0.69633	1	FALSE
Novel01298	6.87329	8.32897	3.69841	4.60401	45.9425	37.9553	0.27553	0.66569	1	FALSE	47.0575	26.2748	0.84075	0.20377	1	FALSE	39.0495	50.1113	-0.35983	0.6106	1	FALSE	50.2016	81.1433	-0.69274	0.22554	1	FALSE	39.6094	34.8289	0.18556	0.85143	1	FALSE	20.2592	29.8181	-0.55761	0.44751	1	FALSE
Novel01299	0.14032	0.17178	0.0737915	0.116951	3.23969	3.33391	-0.04136	0.97567	1	FALSE	3.30001	2.07164	0.6717	0.67423	1	FALSE	2.77118	4.33547	-0.64569	0.54938	1	FALSE	3.57167	5.69454	-0.67298	0.54753	1	FALSE	2.81653	2.74988	0.034555	1	1	FALSE	1.59815	2.61647	-0.71121	0.60548	1	FALSE
Novel01300	5.61229	4.70202	9.00279	2.64709	49.9948	46.9451	0.090803	0.75105	1	FALSE	50.5886	126.806	-1.3257	0.39152	1	FALSE	64.3152	61.6105	0.061983	0.8485	1	FALSE	83.0427	87.3818	-0.073479	0.69419	1	FALSE	65.4798	168.177	-1.3609	0.33782	1	FALSE	99.0066	36.7487	1.4298	0.35009	1	FALSE
Novel01301	12.5207	5.51559	5.50044	17.5759	36.7015	174.944	-2.253	0.01128	1	DOWN	37.5067	50.0268	-0.41555	0.58203	1	FALSE	84.6925	227.902	-1.4281	0.05396	0.86985	FALSE	109.216	64.7047	0.75524	0.17229	1	FALSE	86.1469	66.3507	0.37669	0.46243	1	FALSE	38.5101	137.12	-1.8321	0.022479	1	DOWN
Novel01302	5.08366	5.44232	9.11668	5.40747	59.2002	90.7004	-0.61551	0.41958	1	FALSE	60.6263	127.213	-1.0692	0.034678	1	DOWN	55.5014	119.934	-1.1116	0.15004	1	FALSE	71.4039	104.552	-0.55015	0.39007	1	FALSE	56.2908	168.691	-1.5834	0.004062	0.27932	DOWN	98.4706	71.0989	0.46987	0.27509	1	FALSE
Novel01303	22.0175	10.5206	10.2142	9.59607	143.566	198.338	-0.46624	0.46516	1	FALSE	146.846	180.481	-0.29754	0.4967	1	FALSE	297.793	261.166	0.18934	0.62844	1	FALSE	384.232	253.349	0.60085	0.19425	1	FALSE	303.018	239.339	0.34035	0.60398	1	FALSE	139.385	155.429	-0.15718	0.90909	1	FALSE
Novel01304	2.1489	2.17903	5.06162	1.63044	6.9843	7.20736	-0.045354	0.82904	1	FALSE	7.21021	21.2087	-1.5565	0.1415	1	FALSE	6.69015	9.47702	-0.50239	0.5558	1	FALSE	8.61061	12.4208	-0.52857	0.73878	1	FALSE	6.79579	28.1324	-2.0495	0.11364	0.9839	FALSE	16.3017	5.66553	1.5247	0.17249	1	FALSE
Novel01305	12.3497	6.97006	8.5952	6.14582	11.1554	14.2716	-0.3554	0.66047	1	FALSE	11.4564	17.3007	-0.59467	0.51256	1	FALSE	18.6057	18.8671	-0.020128	0.89583	1	FALSE	23.8353	19.7543	0.27093	0.54679	1	FALSE	18.7535	22.928	-0.28995	1	1	FALSE	13.2707	11.2051	0.24409	0.86777	1	FALSE
Novel01306	16.6329	6.19037	5.89376	5.82736	110.471	152.475	-0.4649	0.3386	1	FALSE	113.134	131.091	-0.21253	0.50442	1	FALSE	289.61	199.664	0.53654	0.40468	1	FALSE	372.335	195.167	0.93189	0.047571	0.75237	UP	293.426	173.808	0.7555	0.25297	1	FALSE	101.395	119.524	-0.23731	0.74726	1	FALSE
Novel01307	10.6295	8.57503	8.9832	6.52389	231.09	260.435	-0.17247	0.7968	1	FALSE	237.312	305.13	-0.36264	0.41633	1	FALSE	283.57	344.234	-0.27968	0.78333	1	FALSE	365.028	409.122	-0.16452	0.93771	1	FALSE	287.912	404.512	-0.49055	0.36711	1	FALSE	235.333	204.378	0.20346	0.6361	1	FALSE
Novel01308	8.23052	27.4845	32.6441	18.8774	89.6281	93.3716	-0.059033	0.95613	1	FALSE	92.1918	133.907	-0.53852	0.27473	1	FALSE	26.6779	123.067	-2.2057	0.0021741	0.20928	DOWN	34.4388	158.856	-2.2056	0.0084244	0.34255	DOWN	27.1681	177.493	-2.7078	1.5314e-05	0.006229	DOWN	103.275	73.166	0.49724	0.35232	1	FALSE
Novel01309	2.61112	6.31185	5.93	7.34942	18.5619	31.8272	-0.77791	0.21209	1	FALSE	19.0688	21.5968	-0.17961	0.68672	1	FALSE	7.60942	41.7903	-2.4573	0.00099958	0.15052	DOWN	9.79665	32.8673	-1.7463	0.022237	0.55201	DOWN	7.72427	28.6234	-1.8897	0.013183	0.48215	DOWN	16.6729	24.9713	-0.58276	0.42716	1	FALSE
Novel01310	0.205808	0.227297	0.237984	0.414839	1.73352	4.85604	-1.4861	0.24201	1	FALSE	1.77469	2.72707	-0.61979	0.88389	1	FALSE	1.6628	6.34251	-1.9314	0.11143	1	FALSE	2.14872	3.06051	-0.5103	0.76695	1	FALSE	1.69883	3.62037	-1.0916	0.71179	1	FALSE	2.09459	3.80032	-0.85945	0.46596	1	FALSE
Novel01311	2.21027	2.4586	2.19785	1.38376	37.3862	32.2991	0.21101	0.65094	1	FALSE	38.267	42.9584	-0.16684	0.70404	1	FALSE	34.2432	42.7251	-0.31927	0.81129	1	FALSE	44.0648	65.996	-0.58275	0.34128	1	FALSE	34.7554	56.9516	-0.7125	0.21914	1	FALSE	33.1805	25.3371	0.38908	0.43763	1	FALSE
Novel01312	37.6276	38.9058	82.1085	23.0581	288.605	259.271	0.15464	0.80309	1	FALSE	296.016	750.528	-1.3422	0.17159	1	FALSE	290.76	341.051	-0.23016	0.66615	1	FALSE	375.219	510.259	-0.4435	0.44864	1	FALSE	296.355	994.97	-1.7473	0.12257	0.99515	FALSE	583.269	203.37	1.5201	0.15975	1	FALSE
Novel01313	45.5133	22.6968	25.6958	29.9984	336.001	665.284	-0.9855	0.074409	1	FALSE	343.421	491.103	-0.51605	0.29751	1	FALSE	693.839	872.453	-0.33048	0.46563	1	FALSE	891.975	592.446	0.59032	0.27286	1	FALSE	703.684	651.373	0.11144	0.79544	1	FALSE	381.161	521.994	-0.45363	0.56622	1	FALSE
Novel01314	0.770613	0.368519	0.258815	0.20255	6.12299	5.07582	0.27059	0.83022	1	FALSE	6.25288	5.20865	0.26361	1	1	FALSE	13.0818	6.69422	0.96657	0.31733	1	FALSE	16.7995	10.7894	0.6388	0.44365	1	FALSE	13.2472	6.9044	0.9401	0.55067	1	FALSE	4.05347	3.9845	0.024757	0.86056	1	FALSE
Novel01315	0.491295	0.874296	0.490923	0.612137	6.95471	7.87699	-0.17966	0.93338	1	FALSE	7.14577	5.13673	0.47624	0.68571	1	FALSE	3.87823	10.5187	-1.4395	0.61694	1	FALSE	5.00264	12.3159	-1.2998	0.20629	1	FALSE	3.94563	6.81128	-0.78767	0.58765	1	FALSE	3.95333	6.16199	-0.64033	0.82331	1	FALSE
Novel01316	1.42415	0.767687	0.777646	0.610009	11.7767	14.8345	-0.33301	0.79418	1	FALSE	11.9452	16.0707	-0.42799	0.57746	1	FALSE	23.2669	19.5111	0.25399	0.76551	1	FALSE	29.8449	20.6271	0.53294	0.586	1	FALSE	23.5144	21.3069	0.14223	1	1	FALSE	12.4391	11.6437	0.095335	0.84314	1	FALSE
Novel01317	52.7783	70.4141	73.6761	38.4694	1086.65	895.046	0.27986	0.47777	1	FALSE	1114.09	1396.2	-0.32563	0.33588	1	FALSE	812.622	1188.65	-0.54867	0.60104	1	FALSE	1043.45	1921.38	-0.88079	0.12263	1	FALSE	822.953	1850.98	-1.1694	0.031709	0.69688	DOWN	1081.25	702.214	0.62272	0.14468	1	FALSE
Novel01318	4.24447	10.9339	6.48453	7.14182	65.0012	58.3647	0.15537	1	1	FALSE	67.326	46.7974	0.52474	0.68682	1	FALSE	24.274	77.4592	-1.674	0.089763	0.9734	FALSE	31.1895	115.888	-1.8936	0.2427	1	FALSE	24.5945	62.0209	-1.3344	0.054279	0.81966	FALSE	36.0138	45.9819	-0.35251	0.58054	1	FALSE
Novel01319	0.905358	0.229982	0.348065	0.623033	1.14079	4.75607	-2.0597	0.14022	1	FALSE	1.16076	2.39165	-1.0429	0.63034	1	FALSE	4.60703	6.23985	-0.43767	0.74526	1	FALSE	5.9598	2.0033	1.5729	0.25174	1	FALSE	4.69629	3.17196	0.56615	0.75558	1	FALSE	1.84759	3.73609	-1.0159	0.4602	1	FALSE
Novel01320	11.1141	16.659	9.52659	7.46453	223.481	149.404	0.58094	0.32597	1	FALSE	229.024	160.38	0.514	0.52083	1	FALSE	148.733	197.032	-0.4057	0.57517	1	FALSE	191.29	394.916	-1.0458	0.071805	0.86587	FALSE	150.776	212.613	-0.49582	0.27563	1	FALSE	124.094	117.293	0.08132	0.74406	1	FALSE
Novel01321	1.83781	5.84282	0.498182	3.9289	16.4678	15.9369	0.047277	0.93891	1	FALSE	17.013	1.94186	3.1311	0.057896	1	FALSE	5.1601	20.9611	-2.0222	0.016196	0.54411	DOWN	6.6936	29.2921	-2.1297	0.16846	1	FALSE	5.2888	2.57568	1.038	0.43512	1	FALSE	1.48616	12.5149	-3.074	0.0016246	1	DOWN
Novel01322	1.77716	0.580754	0.649888	0.465462	3.03639	3.6514	-0.26609	0.75466	1	FALSE	3.07071	4.66252	-0.60253	0.8029	1	FALSE	10.0923	4.69147	1.1051	0.57195	1	FALSE	12.9476	5.30531	1.2872	0.24782	1	FALSE	10.2058	6.1792	0.72389	0.48713	1	FALSE	3.58876	2.86701	0.32394	1	1	FALSE
Novel01323	2.71619	1.13705	0.224977	0.298578	2.40452	0.955877	1.3309	0.64094	1	FALSE	2.43406	0.621999	1.9684	0.46193	1	FALSE	6.07166	1.21554	2.3205	0.23515	1	FALSE	7.8017	4.20464	0.8918	0.50472	1	FALSE	6.14434	0.82522	2.8964	0.14478	1	FALSE	0.487717	0.748423	-0.61781	0.98328	1	FALSE
Novel01324	1.09816	1.13693	0.889295	0.793122	4.10236	4.11655	-0.00498	0.88892	1	FALSE	4.15908	4.1793	-0.006996	1	1	FALSE	4.16324	5.33112	-0.35673	0.53705	1	FALSE	5.34997	7.18508	-0.42547	0.61178	1	FALSE	4.21808	5.53765	-0.39269	0.81639	1	FALSE	3.21861	3.23927	-0.0092322	0.87531	1	FALSE
Novel01325	2.74553	1.5283	1.17967	0.771256	12.4869	9.82962	0.3452	0.71808	1	FALSE	12.6273	13.2292	-0.067179	1	1	FALSE	24.4237	12.8357	0.92812	0.3543	1	FALSE	31.3821	21.8147	0.52464	0.66729	1	FALSE	24.7387	17.5387	0.49623	0.63181	1	FALSE	10.2301	7.72272	0.40564	0.7057	1	FALSE
Novel01326	4.38374	1.57236	2.77734	1.72403	5.57838	8.52727	-0.61224	0.43423	1	FALSE	5.6791	12.4709	-1.1348	0.23035	1	FALSE	16.1177	11.1804	0.52768	0.80531	1	FALSE	20.6841	9.8067	1.0767	0.20315	1	FALSE	16.3212	16.5397	-0.019185	0.68865	1	FALSE	9.69394	6.72306	0.52796	0.60421	1	FALSE
Novel01327	101.832	67.2202	62.3037	67.2508	469.947	699.243	-0.5733	0.29123	1	FALSE	480.906	573.284	-0.2535	0.61904	1	FALSE	713.768	918.96	-0.36455	0.52062	1	FALSE	918.182	829.575	0.14641	0.69534	1	FALSE	724.063	760.249	-0.070356	0.91626	1	FALSE	441.932	548.543	-0.31178	0.57432	1	FALSE
Novel01328	3.64061	0.989596	1.37957	0.46538	12.077	8.90613	0.43939	0.46722	1	FALSE	12.4244	20.3643	-0.71287	0.18925	1	FALSE	43.8058	11.8515	1.8861	0.0037704	0.28414	UP	56.0775	21.4105	1.3891	0.017354	0.49398	UP	44.1824	26.9924	0.71092	0.44013	1	FALSE	15.7722	6.9718	1.1778	0.07409	1	FALSE
Novel01329	8.56428	7.41627	8.71463	5.71	132.829	148.045	-0.15647	0.74409	1	FALSE	136.812	191.072	-0.48193	0.22567	1	FALSE	151.227	195.542	-0.37076	0.6109	1	FALSE	194.752	235.771	-0.27575	0.84893	1	FALSE	153.747	253.32	-0.72041	0.13902	1	FALSE	147.611	116.169	0.34557	0.44856	1	FALSE
Novel01330	0.55362	0.389083	0.234197	0.675466	3.4636	9.14923	-1.4014	0.16044	1	FALSE	3.57632	2.74508	0.38163	0.83323	1	FALSE	4.86737	12.0411	-1.3067	0.23004	1	FALSE	6.26832	6.15764	0.025701	0.91369	1	FALSE	4.94341	3.63932	0.44184	0.71191	1	FALSE	2.10574	7.16201	-1.766	0.099097	1	FALSE
Novel01331	2.55727	6.14745	4.1738	2.67809	31.3269	21.0637	0.57264	0.29979	1	FALSE	31.9978	27.2528	0.23157	0.73604	1	FALSE	13.7651	27.9839	-1.0236	0.24131	1	FALSE	17.594	55.1948	-1.6494	0.0052406	0.26361	DOWN	13.8722	36.1142	-1.3804	0.041307	0.76645	DOWN	21.0187	16.5537	0.34452	0.52096	1	FALSE
Novel01332	3.63359	1.71341	2.2392	1.00767	26.9708	24.5033	0.13842	0.60905	1	FALSE	27.5771	44.5518	-0.69201	0.17915	1	FALSE	58.9836	32.6679	0.85244	0.14659	1	FALSE	75.8544	47.5783	0.67293	0.27204	1	FALSE	59.8836	59.0798	0.019496	0.71769	1	FALSE	34.5467	19.2291	0.84526	0.12868	1	FALSE
Novel01333	1.42446	2.7253	5.37227	3.61243	29.6393	58.3813	-0.97799	0.44461	1	FALSE	30.4998	71.801	-1.2352	0.026455	1	DOWN	15.3164	77.9745	-2.3479	0.13795	1	FALSE	19.6634	52.5788	-1.419	0.18693	1	FALSE	15.5241	95.1883	-2.6163	4.3489e-05	0.013211	DOWN	55.3364	45.7991	0.27291	0.42265	1	FALSE
Novel01334	2.86276	2.27429	2.40758	1.48442	51.5582	50.6116	0.026732	0.84482	1	FALSE	52.708	67.344	-0.35353	0.42263	1	FALSE	65.6979	67.1638	-0.031838	0.86286	1	FALSE	84.3205	90.9333	-0.10892	0.87978	1	FALSE	66.4743	89.2474	-0.42501	0.34911	1	FALSE	52.0777	39.7687	0.38903	0.37368	1	FALSE
Novel01335	4.33919	3.31089	2.08467	2.05801	60.4512	54.848	0.14033	0.79453	1	FALSE	61.9882	48.0234	0.36826	0.57169	1	FALSE	75.6206	72.744	0.055952	0.75344	1	FALSE	97.2842	106.896	-0.13593	0.91957	1	FALSE	76.5763	63.6524	0.26668	0.592	1	FALSE	36.9781	43.128	-0.22195	0.7911	1	FALSE
Novel01336	27.3807	21.2133	15.4019	19.3449	224.766	299.251	-0.41293	0.36541	1	FALSE	229.977	225.778	0.026586	0.82859	1	FALSE	300.735	392.564	-0.38444	0.33887	1	FALSE	386.05	396.625	-0.038988	0.89045	1	FALSE	304.534	299.462	0.024231	0.87553	1	FALSE	173.628	235.294	-0.43847	0.3084	1	FALSE
Novel01337	3.07924	1.96902	1.3613	2.12994	30.6773	51.1338	-0.7371	0.25616	1	FALSE	31.3463	27.682	0.17935	0.8207	1	FALSE	48.3159	67.0097	-0.47187	0.48309	1	FALSE	62.0567	54.0761	0.1986	0.69873	1	FALSE	48.8885	36.6989	0.41376	0.54051	1	FALSE	21.3554	40.0504	-0.90722	0.17799	1	FALSE
Novel01338	12.0377	19.7612	17.853	8.438	253.433	158.46	0.67748	0.28466	1	FALSE	259.108	284.148	-0.13309	0.59834	1	FALSE	156.154	208.576	-0.4176	0.44194	1	FALSE	200.757	447.078	-1.1551	0.063483	0.81771	FALSE	158.382	376.711	-1.25	0.034926	0.72951	DOWN	220.13	124.458	0.82269	0.12188	1	FALSE
Novel01339	27.7358	24.2332	20.1464	14.7475	191.325	170.838	0.1634	0.83828	1	FALSE	195.807	200.462	-0.033897	0.93095	1	FALSE	218.325	225.06	-0.043835	0.93896	1	FALSE	279.81	337.756	-0.27153	0.69969	1	FALSE	220.447	265.673	-0.26922	0.66775	1	FALSE	154.46	134.224	0.20258	0.76429	1	FALSE
Novel01340	0.523828	2.54926	2.21239	2.16217	78.793	98.1612	-0.31709	0.61502	1	FALSE	80.5755	98.5649	-0.29073	0.76806	1	FALSE	16.8803	129.749	-2.9423	0.005553	0.34687	DOWN	21.75	138.946	-2.6754	0.00011568	0.029171	DOWN	17.1588	130.816	-2.9305	0.081163	0.91541	FALSE	76.096	77.3537	-0.02365	0.96764	1	FALSE
Novel01341	1.26243	2.57371	1.03443	2.18788	55.7191	75.2597	-0.43371	0.63069	1	FALSE	56.4195	34.5935	0.70569	0.35482	1	FALSE	31.4003	99.2781	-1.6607	0.0049677	0.32468	DOWN	40.1779	97.4281	-1.2779	0.10889	0.98538	FALSE	31.7176	45.8954	-0.53306	0.74488	1	FALSE	26.5563	59.1966	-1.1565	0.044271	1	DOWN
Novel01342	5.23222	4.2235	3.91839	3.21638	23.0627	25.5955	-0.15033	0.76157	1	FALSE	23.6299	26.4431	-0.16228	0.62992	1	FALSE	28.664	33.6753	-0.23245	0.69889	1	FALSE	36.8002	40.7514	-0.14714	0.90375	1	FALSE	29.0137	35.051	-0.27272	0.5283	1	FALSE	20.4626	20.1099	0.025087	0.91564	1	FALSE
Novel01343	0.893425	1.06131	0.417691	0.633572	17.7445	15.7147	0.17525	0.76406	1	FALSE	18.2177	8.67861	1.0698	0.19953	1	FALSE	14.3085	20.9671	-0.55125	0.86345	1	FALSE	18.3225	31.3954	-0.77693	0.59228	1	FALSE	14.3958	11.4974	0.32434	0.80233	1	FALSE	6.68665	12.3794	-0.88858	0.44366	1	FALSE
Novel01344	145.424	121.45	43.9217	57.1353	491.003	323.056	0.60395	0.75285	1	FALSE	503.266	227.892	1.143	0.37015	1	FALSE	545.114	420.925	0.373	0.81242	1	FALSE	698.821	868.291	-0.31325	0.96263	1	FALSE	549.764	302.23	0.86317	0.30699	1	FALSE	175.435	253.413	-0.53055	0.2726	1	FALSE
Novel01345	1.93946	0.646467	0.749169	0.622184	11.8621	17.1182	-0.52917	0.631	1	FALSE	12.1655	17.2183	-0.50115	0.38965	1	FALSE	34.8044	22.7743	0.61187	0.2347	1	FALSE	44.8113	20.9785	1.095	0.058844	0.8045	FALSE	35.3204	22.8284	0.62967	0.4446	1	FALSE	13.3113	13.4422	-0.01412	0.8105	1	FALSE
Novel01346	6.96271	6.02934	5.72785	6.56107	40.6831	65.9017	-0.69588	0.29907	1	FALSE	41.8533	49.6001	-0.245	0.58686	1	FALSE	45.9757	87.1547	-0.92271	0.25036	1	FALSE	59.2646	72.1337	-0.2835	0.85428	1	FALSE	46.7495	65.776	-0.49261	0.44843	1	FALSE	38.2425	51.6729	-0.43423	0.60377	1	FALSE
Novel01347	12.4707	8.15992	13.9187	3.0831	79.3691	43.7707	0.85861	0.4272	1	FALSE	81.1451	163.256	-1.0086	0.28009	1	FALSE	122.125	57.8169	1.0788	0.17626	1	FALSE	156.319	140.049	0.15856	0.86269	1	FALSE	123.317	216.49	-0.81192	0.29953	1	FALSE	127	34.3637	1.8859	0.12087	1	FALSE
Novel01348	8.43996	4.43765	4.14192	4.59479	22.1987	34.7584	-0.64689	0.38575	1	FALSE	22.8691	25.1697	-0.13829	0.8369	1	FALSE	40.5561	45.8505	-0.17702	0.98763	1	FALSE	52.4738	39.4017	0.41334	0.38221	1	FALSE	41.3806	33.3448	0.31149	0.57365	1	FALSE	19.3458	27.2126	-0.49225	0.51433	1	FALSE
Novel01349	5.45955	2.89483	2.16604	1.135	21.6414	12.7472	0.76362	0.33234	1	FALSE	22.0761	20.89	0.079677	1	1	FALSE	42.331	16.7617	1.3365	0.079106	0.94592	FALSE	54.2346	38.0869	0.50992	0.45606	1	FALSE	42.725	27.6887	0.62578	0.46418	1	FALSE	16.1566	10.0234	0.68876	0.35771	1	FALSE
Novel01350	2.03016	1.37811	2.43174	0.977923	10.3826	11.0109	-0.084768	1	1	FALSE	10.6724	21.7538	-1.0274	0.29131	1	FALSE	15.3599	14.6489	0.068381	0.78879	1	FALSE	19.7446	18.3935	0.10226	0.8229	1	FALSE	15.5757	28.8087	-0.8872	0.38707	1	FALSE	16.7461	8.65001	0.95305	0.28116	1	FALSE
Novel01351	193.839	123.819	108.476	124.815	1491.56	2214.64	-0.57026	0.23662	1	FALSE	1526.64	1701	-0.15603	0.7498	1	FALSE	2353.22	2899.62	-0.30123	0.47648	1	FALSE	3029.45	2633.24	0.20222	0.62745	1	FALSE	2389.43	2255.31	0.08334	0.87227	1	FALSE	1311.16	1737.73	-0.40636	0.40889	1	FALSE
Novel01352	0.14614	0.107729	0.248824	0.125929	0.532986	0.783771	-0.55634	0.98547	1	FALSE	0.544184	1.46765	-1.4313	0.75792	1	FALSE	0.645851	1.04484	-0.694	0.97964	1	FALSE	0.831684	0.939885	-0.17645	1	1	FALSE	0.65398	1.9436	-1.5714	0.77733	1	FALSE	1.12159	0.621739	0.85116	1	1	FALSE
Novel01353	38.5593	44.4827	38.6845	48.2736	80.539	131.709	-0.70959	0.29802	1	FALSE	82.8771	89.9692	-0.11846	0.81984	1	FALSE	69.6236	174.453	-1.3252	0.080151	0.9508	FALSE	89.7219	142.813	-0.67059	0.32319	1	FALSE	70.8054	119.278	-0.75239	0.25632	1	FALSE	69.2306	103.276	-0.57703	0.41102	1	FALSE
Novel01354	4.10504	4.65497	4.13569	3.69021	37.1884	44.3847	-0.25521	0.67913	1	FALSE	38.0821	43.6063	-0.19543	0.86271	1	FALSE	32.4985	58.3333	-0.84395	0.23553	1	FALSE	41.8149	65.6744	-0.65131	0.35517	1	FALSE	32.9448	57.8096	-0.81126	0.33121	1	FALSE	33.5251	34.8101	-0.054264	0.85243	1	FALSE
Novel01355	41.1533	48.236	28.5987	41.3916	445.517	572.832	-0.36263	0.457	1	FALSE	454.496	353.531	0.36243	0.48453	1	FALSE	392.913	750.445	-0.93354	0.069988	0.91471	FALSE	504.684	784.268	-0.63597	0.18699	1	FALSE	397.94	468.773	-0.23634	0.66205	1	FALSE	272.6	449.749	-0.72234	0.17813	1	FALSE
Novel01356	2.35528	0.644954	0.497937	0.606261	2.91554	4.14667	-0.50819	0.77334	1	FALSE	3.02948	2.46109	0.29977	0.93461	1	FALSE	10.6233	5.4641	0.95917	0.55507	1	FALSE	13.5656	5.21155	1.3802	0.35134	1	FALSE	10.7094	3.25513	1.7181	0.35178	1	FALSE	1.8786	3.23891	-0.78585	0.67112	1	FALSE
Novel01357	1.51098	0.751614	0.540244	0.444239	13.1544	12.4553	0.07879	0.86754	1	FALSE	13.3137	13.4259	-0.012109	0.9123	1	FALSE	28.9943	16.3419	0.82719	0.32475	1	FALSE	37.2492	22.9955	0.69586	0.4862	1	FALSE	29.3709	17.8034	0.72224	0.36193	1	FALSE	10.3595	9.77672	0.083536	0.99179	1	FALSE
Novel01358	3.48469	2.4417	3.09398	1.882	28.7441	31.7005	-0.14124	0.71031	1	FALSE	29.5441	44.3234	-0.5852	0.29416	1	FALSE	40.4922	41.7023	-0.04248	0.9012	1	FALSE	52.0495	50.9274	0.031442	0.79836	1	FALSE	41.0502	58.7321	-0.51676	0.42019	1	FALSE	34.1513	24.9042	0.45555	0.53941	1	FALSE
Novel01359	1.91421	1.18377	0.887008	0.750183	5.29736	5.07242	0.062599	0.95985	1	FALSE	5.34522	5.13031	0.059205	0.94542	1	FALSE	9.32603	6.54666	0.5105	0.98051	1	FALSE	12.0275	9.23805	0.38068	0.89954	1	FALSE	9.48409	6.79443	0.48116	0.73246	1	FALSE	3.96134	3.9877	-0.0095682	0.90338	1	FALSE
Novel01360	2.96152	2.5351	2.32164	2.73015	26.0539	41.0695	-0.65657	0.29171	1	FALSE	26.6927	32.9227	-0.30264	0.7416	1	FALSE	30.2024	54.095	-0.84083	0.22401	1	FALSE	38.9455	46.0381	-0.24137	0.82655	1	FALSE	30.7198	43.6875	-0.50805	0.65405	1	FALSE	25.3688	32.2504	-0.34626	0.5804	1	FALSE
Novel01361	7.89919	7.21138	4.97165	7.20096	59.6713	88.1462	-0.56286	0.33979	1	FALSE	61.2381	52.9543	0.20968	0.82087	1	FALSE	65.1028	116.213	-0.83598	0.20986	1	FALSE	83.8673	105.564	-0.33194	0.69143	1	FALSE	66.1234	70.2068	-0.08645	0.88808	1	FALSE	40.852	69.2288	-0.76097	0.24548	1	FALSE
Novel01362	1.22902	0.322744	0.393268	0.163094	7.85651	5.61196	0.48538	0.79761	1	FALSE	8.02757	12.3387	-0.62015	0.46889	1	FALSE	30.0427	7.35274	2.0307	0.022101	0.61748	UP	38.5649	13.8499	1.4774	0.027099	0.59502	UP	30.3841	16.3556	0.89353	0.22836	1	FALSE	9.51282	4.42029	1.1057	0.30289	1	FALSE
Novel01363	83.3316	42.6297	34.4958	51.3525	545.866	979.283	-0.84318	0.099767	1	FALSE	557.831	596.328	-0.096279	0.89925	1	FALSE	1092.15	1279.95	-0.22892	0.51528	1	FALSE	1406.69	962.328	0.5477	0.29116	1	FALSE	1109.63	790.858	0.48859	0.35884	1	FALSE	459.563	768.344	-0.74149	0.14853	1	FALSE
Novel01364	10.3055	3.41179	1.35771	2.19735	6.41409	7.08982	-0.1445	0.9549	1	FALSE	6.48592	3.46343	0.90511	0.50036	1	FALSE	20.3335	9.32633	1.1245	0.36154	1	FALSE	26.0305	11.2041	1.2162	0.39846	1	FALSE	20.4667	4.59346	2.1556	0.24372	1	FALSE	2.69674	5.54344	-1.0396	0.56371	1	FALSE
Novel01365	2.4678	2.00096	1.67791	0.717612	7.3386	4.29319	0.77346	0.34089	1	FALSE	7.48604	7.91782	-0.080901	0.99682	1	FALSE	9.32412	5.69857	0.71037	0.37752	1	FALSE	11.9461	12.9162	-0.11265	0.8834	1	FALSE	9.41011	10.4885	-0.15652	1	1	FALSE	6.08136	3.3617	0.85521	0.39428	1	FALSE
Novel01366	1.85133	1.67091	0.731968	0.708703	23.2841	15.9124	0.54919	0.36598	1	FALSE	23.5862	15.1236	0.64114	0.32007	1	FALSE	26.9099	21.074	0.35267	0.64858	1	FALSE	34.5127	40.7285	-0.23891	0.72868	1	FALSE	27.1378	20.057	0.4362	0.59526	1	FALSE	11.6193	12.51	-0.10656	0.87561	1	FALSE
Novel01367	6.58796	6.37529	4.94855	4.0882	21.0476	20.3067	0.051701	0.86629	1	FALSE	21.5805	20.8	0.05314	1	1	FALSE	21.5437	26.9244	-0.32165	0.8931	1	FALSE	27.7151	37.2147	-0.4252	0.62698	1	FALSE	21.8524	27.5766	-0.33565	0.63773	1	FALSE	16.0453	15.9348	0.0099695	0.87395	1	FALSE
Novel01368	24.034	60.0032	32.7344	19.1032	942.093	447.771	1.0731	0.078557	1	FALSE	966.312	643.632	0.58625	0.54515	1	FALSE	385.135	587.842	-0.61007	0.25139	1	FALSE	494.532	1666.02	-1.7523	0.0010376	0.11009	DOWN	390.179	853.516	-1.1293	0.1133	0.98289	FALSE	499.581	351.112	0.50879	0.37153	1	FALSE
Novel01369	2.89034	4.7973	2.466	1.82975	16.342	9.46332	0.78817	0.4505	1	FALSE	16.6596	11.182	0.57517	0.46967	1	FALSE	10.4706	12.2495	-0.22639	0.57123	1	FALSE	13.4214	28.7446	-1.0988	0.075756	0.88075	FALSE	10.5842	14.8246	-0.48608	0.50053	1	FALSE	8.63509	7.41575	0.21962	0.98413	1	FALSE
Novel01370	5.33859	7.89652	8.811	4.17824	73.6381	58.4875	0.33233	0.48649	1	FALSE	75.3985	100.756	-0.41826	0.31492	1	FALSE	51.4273	77.6334	-0.59414	0.48271	1	FALSE	65.9895	130.052	-0.97878	0.069164	0.85178	FALSE	52.0941	133.54	-1.3581	0.032172	0.70063	DOWN	77.9481	45.9318	0.76302	0.12211	1	FALSE
Novel01371	1.252	1.23712	0.874144	0.829043	5.65375	6.25148	-0.14499	0.99432	1	FALSE	5.69236	5.64695	0.011555	0.80984	1	FALSE	6.46609	8.26147	-0.35351	0.80278	1	FALSE	8.33389	9.83774	-0.23934	0.59792	1	FALSE	6.57191	7.48125	-0.18697	1	1	FALSE	4.3402	4.91711	-0.18005	0.88482	1	FALSE
Novel01372	3.70603	8.34632	3.94596	5.03704	26.297	22.0884	0.25161	0.93748	1	FALSE	27.1142	14.5093	0.90208	0.41695	1	FALSE	11.1955	28.6638	-1.3563	0.11791	1	FALSE	14.4635	46.7159	-1.6915	0.078453	0.89928	FALSE	11.4099	19.227	-0.75285	0.2746	1	FALSE	11.2278	17.3213	-0.62547	0.4552	1	FALSE
Novel01373	1.23565	0.984856	1.18714	0.982574	10.7329	16.0647	-0.58185	0.43784	1	FALSE	11.0343	16.8264	-0.60873	0.40091	1	FALSE	13.5766	21.0983	-0.63601	0.4205	1	FALSE	17.4466	19.018	-0.12442	0.97021	1	FALSE	13.7684	22.3132	-0.69654	0.37019	1	FALSE	12.9617	12.5809	0.04302	0.99997	1	FALSE
Novel01374	16.6608	12.8906	11.4565	6.41649	190.183	141.06	0.43108	0.3624	1	FALSE	194.666	208.353	-0.098035	0.84702	1	FALSE	250.05	187.649	0.41418	0.33963	1	FALSE	320.628	335.757	-0.066516	0.92319	1	FALSE	252.812	276.028	-0.12674	0.80977	1	FALSE	160.497	110.946	0.53269	0.32036	1	FALSE
Novel01375	2.96913	1.54975	1.51398	1.7928	7.2212	12.4576	-0.78671	0.36994	1	FALSE	7.41786	9.41879	-0.34454	0.66448	1	FALSE	13.729	16.4403	-0.26002	0.86018	1	FALSE	17.6231	12.7859	0.46292	0.47296	1	FALSE	13.8898	12.4947	0.15271	0.91499	1	FALSE	7.26721	9.77459	-0.42763	0.6988	1	FALSE
Novel01376	27.2904	28.7562	17.2013	13.1751	408.032	281.764	0.5342	0.35615	1	FALSE	417.24	317.534	0.39396	0.52988	1	FALSE	385.699	371.001	0.056051	0.85182	1	FALSE	495.779	719.711	-0.53772	0.37304	1	FALSE	390.505	420.996	-0.10847	0.83282	1	FALSE	245.121	221.158	0.14842	0.75504	1	FALSE
Novel01377	0.0130095	0.0756252	0	0.0228386	0.982165	0.391886	1.3255	0.87549	1	FALSE	0.998556	0	Inf	0.55842	1	FALSE	0.154178	0.522418	-1.7606	0.97461	1	FALSE	0.197089	1.72519	-3.1298	0.39463	1	FALSE	0.154575	0	Inf	1	1	FALSE	0	0.31087	#NAME?	0.98761	1	FALSE
Novel01378	19.8384	11.209	11.9984	11.7422	120.901	189.036	-0.64483	0.23496	1	FALSE	123.787	167.096	-0.43282	0.42038	1	FALSE	213.455	247.905	-0.21585	0.68222	1	FALSE	274.391	213.502	0.36198	0.41368	1	FALSE	216.28	221.528	-0.03459	0.98016	1	FALSE	128.804	148.224	-0.2026	0.69676	1	FALSE
Novel01379	5.17233	2.77478	2.84193	2.41433	89.2501	117.774	-0.40009	0.58481	1	FALSE	91.4986	117.037	-0.35514	0.47732	1	FALSE	165.029	155.583	0.08504	0.69971	1	FALSE	212.308	157.78	0.42824	0.32772	1	FALSE	167.374	155.164	0.10928	0.85459	1	FALSE	90.2501	92.3319	-0.032901	0.93127	1	FALSE
Novel01380	8.26213	8.98783	6.48033	8.01703	78.93	104.159	-0.40014	0.57023	1	FALSE	81.3454	72.2367	0.17133	0.85869	1	FALSE	70.8416	138.128	-0.96334	0.23851	1	FALSE	91.4515	140.147	-0.61586	0.51134	1	FALSE	72.1599	95.7726	-0.40841	0.5795	1	FALSE	55.6096	81.7281	-0.5555	0.45033	1	FALSE
Novel01381	0.984948	0.841741	0.54353	0.838411	7.63524	12.0389	-0.65696	0.58871	1	FALSE	7.76344	7.49235	0.051277	0.92194	1	FALSE	9.43098	15.9325	-0.75649	0.4956	1	FALSE	12.2079	13.3986	-0.13427	0.79766	1	FALSE	9.62887	9.94534	-0.046655	1	1	FALSE	5.77862	9.46089	-0.71125	0.47026	1	FALSE
Novel01382	1.97387	1.19141	0.966079	1.29539	13.4335	21.3336	-0.66729	0.35132	1	FALSE	13.8049	14.2021	-0.04092	0.86629	1	FALSE	21.7723	28.1588	-0.37109	0.70916	1	FALSE	28.0572	23.7975	0.23756	0.57184	1	FALSE	22.1275	18.8386	0.23215	0.81429	1	FALSE	10.9624	16.7468	-0.61132	0.4821	1	FALSE
Novel01383	10.6965	8.97051	5.95852	6.08644	191.046	193.256	-0.016591	0.9506	1	FALSE	195.942	161.59	0.27809	0.65127	1	FALSE	228.732	254.399	-0.15343	0.82436	1	FALSE	293.982	337.835	-0.20059	0.8095	1	FALSE	231.823	214.189	0.11414	0.8225	1	FALSE	124.484	151.618	-0.28448	0.6331	1	FALSE
Novel01384	11.207	0.475659	1.54657	0.784617	1.04191	2.87216	-1.4629	0.76434	1	FALSE	1.0683	4.42085	-2.049	0.11554	1	FALSE	24.9804	3.84337	2.7004	0.058069	0.88103	FALSE	31.9091	1.84252	4.1142	0.016005	0.47738	UP	25.1746	5.86709	2.1013	0.19808	1	FALSE	3.43145	2.24101	0.61467	0.46998	1	FALSE
Novel01385	19.752	8.35582	13.4262	10.027	178.325	318.185	-0.83536	0.18593	1	FALSE	183.03	361.57	-0.9822	0.085441	1	FALSE	420.442	421.188	-0.0025586	0.81453	1	FALSE	542.389	315.598	0.78124	0.10884	0.98538	FALSE	428.186	479.588	-0.16356	0.55602	1	FALSE	280.275	249.626	0.16707	0.50603	1	FALSE
Novel01386	7.36289	6.33606	6.66076	5.66278	73.2637	99.4344	-0.44065	0.57385	1	FALSE	75.2252	98.3353	-0.38649	0.41078	1	FALSE	85.6188	131.615	-0.62032	0.48028	1	FALSE	110.423	129.684	-0.23195	0.7885	1	FALSE	87.1671	130.383	-0.5809	0.2835	1	FALSE	75.8752	77.944	-0.03881	0.87697	1	FALSE
Novel01387	6.0071	1.98579	3.07457	1.46456	11.1142	12.0389	-0.11531	0.95315	1	FALSE	11.3624	20.8296	-0.87437	0.19416	1	FALSE	33.5352	15.9325	1.0737	0.12507	1	FALSE	43.2314	19.6066	1.1407	0.067008	0.83956	FALSE	34.105	27.5977	0.30544	0.74661	1	FALSE	16.0756	9.46089	0.76483	0.27698	1	FALSE
Novel01388	4.89758	1.9717	2.70773	1.18003	60.972	51.1318	0.25393	0.81234	1	FALSE	62.562	101.209	-0.69399	0.28027	1	FALSE	150.307	67.5898	1.153	0.1782	1	FALSE	194.464	107.885	0.85	0.20928	1	FALSE	153.565	134.078	0.19578	0.7561	1	FALSE	77.8504	40.266	0.95114	0.17531	1	FALSE
Novel01389	9.4073	8.73928	14.9742	5.70834	64.8499	61.4227	0.078333	0.93914	1	FALSE	66.5039	134.229	-1.0132	0.062106	1	FALSE	69.9725	81.1513	-0.21383	0.76105	1	FALSE	89.7827	114.7	-0.35335	0.65394	1	FALSE	70.8436	177.924	-1.3286	0.02723	0.65287	DOWN	103.899	48.2438	1.1068	0.045188	1	UP
Novel01390	22.443	12.4962	11.821	15.0131	138.266	246.584	-0.83463	0.11532	1	FALSE	141.29	177.011	-0.32517	0.68148	1	FALSE	254.107	322.893	-0.34562	0.42878	1	FALSE	327.996	243.738	0.42835	0.41552	1	FALSE	258.788	234.717	0.14085	0.67891	1	FALSE	136.175	193.615	-0.50773	0.27555	1	FALSE
Novel01391	32.0463	39.3303	41.1064	35.2442	357.044	469.849	-0.3961	0.53646	1	FALSE	367.113	467.647	-0.34919	0.4036	1	FALSE	289.939	622.78	-1.103	0.10309	1	FALSE	372.858	632.772	-0.76306	0.21378	1	FALSE	294.219	619.974	-1.0753	0.046282	0.78887	DOWN	360.723	368.972	-0.032618	0.89884	1	FALSE
Novel01392	0.0124342	0	0	0	0	0	NA	NA	NA	NA	0	0	NA	NA	NA	NA	0.183317	0	Inf	1	1	FALSE	0.240419	0	Inf	1	1	FALSE	0.190254	0	Inf	1	1	FALSE	0	0	NA	NA	NA	NA
Novel01393	5.05492	3.19705	3.3896	2.85291	123.503	160.415	-0.37727	0.444	1	FALSE	126.524	173.498	-0.45551	0.4357	1	FALSE	196.705	210.992	-0.10115	0.79169	1	FALSE	253.292	218.213	0.21506	0.61401	1	FALSE	199.853	230.087	-0.20324	0.79001	1	FALSE	133.583	126.017	0.084119	0.99124	1	FALSE
Novel01394	15.9945	19.4265	20.7966	12.3554	222.343	214.09	0.054568	0.72476	1	FALSE	228.392	292.351	-0.35619	0.38712	1	FALSE	187.848	284.89	-0.60084	0.63107	1	FALSE	240.984	393.692	-0.70813	0.20395	1	FALSE	190.237	387.446	-1.0262	0.039117	0.76152	DOWN	225.688	168.033	0.42559	0.28407	1	FALSE
Novel01395	36.1525	30.8194	32.7095	33.8137	116.956	190.522	-0.70399	0.24412	1	FALSE	120.156	160.883	-0.42111	0.43156	1	FALSE	136.996	251.591	-0.87695	0.19254	1	FALSE	176.371	207.122	-0.23187	0.81266	1	FALSE	139.159	213.325	-0.61632	0.32236	1	FALSE	123.884	149.479	-0.27096	0.68283	1	FALSE
Novel01396	6.37358	5.25489	4.9326	3.35256	105.131	100.803	0.060647	0.81771	1	FALSE	107.962	122.11	-0.17766	0.55899	1	FALSE	126.761	133.548	-0.075248	0.87109	1	FALSE	162.845	186.127	-0.19278	0.87481	1	FALSE	128.432	161.873	-0.33386	0.43916	1	FALSE	94.3594	79.058	0.25526	0.47721	1	FALSE
Novel01397	21.1026	11.7304	9.51368	12.7639	102.224	167.504	-0.71247	0.23311	1	FALSE	104.244	109.233	-0.067451	0.9469	1	FALSE	187.638	217.988	-0.2163	0.5311	1	FALSE	241.669	179.889	0.42592	0.43647	1	FALSE	190.497	144.806	0.39564	0.48256	1	FALSE	84.2276	131.329	-0.64082	0.24697	1	FALSE
Novel01398	1.22642	1.66364	0.975987	0.799459	20.5673	15.374	0.41986	0.48574	1	FALSE	20.9312	16.6966	0.3261	0.53709	1	FALSE	15.9508	20.3171	-0.34907	0.75159	1	FALSE	20.563	36.1277	-0.81306	0.15979	1	FALSE	16.2209	22.139	-0.44873	0.64904	1	FALSE	12.8497	12.0763	0.089557	0.95744	1	FALSE
Novel01399	0	0	0	0	0	0	NA	NA	NA	NA	0	0	NA	NA	NA	NA	0	0	NA	NA	NA	NA	0	0	NA	NA	NA	NA	0	0	NA	NA	NA	NA	0	0	NA	NA	NA	NA
Novel01400	0.0171467	0	0	0	0	0	NA	NA	NA	NA	0	0	NA	NA	NA	NA	0.183317	0	Inf	1	1	FALSE	0.240419	0	Inf	1	1	FALSE	0.190254	0	Inf	1	1	FALSE	0	0	NA	NA	NA	NA
Novel01401	0.598098	2.01508	1.31621	2.17715	14.9577	21.8106	-0.54414	0.28706	1	FALSE	15.3651	12.3631	0.31361	0.76163	1	FALSE	4.25914	28.6006	-2.7474	0.0056755	0.34907	DOWN	5.4604	26.4936	-2.2786	0.025097	0.57421	DOWN	4.30129	16.3914	-1.9301	0.048404	0.79813	DOWN	9.51596	17.1822	-0.8525	0.17858	1	FALSE
Novel01402	20.2871	24.6876	19.3209	8.22049	174.001	87.4431	0.99268	0.15096	1	FALSE	178.327	177.825	0.0040683	0.95451	1	FALSE	141.708	116.319	0.28484	0.40066	1	FALSE	181.609	307.604	-0.76023	0.34299	1	FALSE	143.193	235.852	-0.71992	0.22066	1	FALSE	137.036	68.5871	0.99854	0.059261	1	FALSE
Novel01403	5.58107	8.05095	7.4897	8.09632	162.38	248.873	-0.61603	0.43309	1	FALSE	166.672	195.71	-0.2317	0.64268	1	FALSE	113.042	330.628	-1.5484	0.095625	0.9901	FALSE	145.443	287.332	-0.98227	0.092802	0.93709	FALSE	114.73	259.487	-1.1774	0.048002	0.79777	DOWN	150.787	195.25	-0.37282	0.69652	1	FALSE
Novel01404	14.181	16.6489	14.979	10.039	551.995	499.784	0.14335	0.70797	1	FALSE	566.324	618.53	-0.12721	0.63431	1	FALSE	469.831	661.841	-0.49434	0.56758	1	FALSE	602.918	976.453	-0.69559	0.23965	1	FALSE	475.366	819.91	-0.78643	0.11205	0.97883	FALSE	477.848	392.168	0.28508	0.45269	1	FALSE
Novel01405	103.388	36.79	37.933	58.7871	323.426	745.735	-1.2052	0.18796	1	FALSE	329.864	466.132	-0.49887	0.72524	1	FALSE	909.487	967.595	-0.08935	0.63662	1	FALSE	1174.09	569.503	1.0438	0.11395	0.99735	FALSE	926.519	618.552	0.58293	0.42991	1	FALSE	358.743	584.64	-0.7046	0.36882	1	FALSE
[truncated: 28,548 more rows]
