# Supplementary material for: Transcriptome Analysis Reveals the Complex Regulatory Pathway of Background Color in Juvenile Plectropomus leopardus Skin Color Variation
Source: Int J Mol Sci. 2022 Sep 23;23(19):11186. doi: 10.3390/ijms231911186 (PMC9569894; doi:10.3390/ijms231911186)
Supplement: Supplementary file 1 [file ijms-23-11186-s001.zip › Table S5.xlsx]

## Sheet: Sheet1
geneID	SPOT	Profile	Skin_initial	Skin_white	Skin_blue	Skin_black
Novel01619	ID_372	0	0	-0.74	-1.12	-2.29
Novel01953	ID_439	0	0	-1.4	-1.99	-3.17
Novel02042	ID_461	0	0	-1.21	-1.88	-3.47
Novel02092	ID_471	0	0	-1.21	-2.8	-5.49
Novel02883	ID_660	0	0	-0.66	-1.21	-2.54
P.leopardus00392	ID_800	0	0	-0.92	-1.69	-3.78
P.leopardus01442	ID_906	0	0	-0.64	-1.05	-2.44
P.leopardus01710	ID_942	0	0	-0.48	-0.99	-2.13
P.leopardus02638	ID_1032	0	0	-1	-1.8	-2.99
P.leopardus03390	ID_1115	0	0	-0.86	-1.37	-3.09
P.leopardus03672	ID_1148	0	0	-2.12	-3.63	-7.6
P.leopardus04971	ID_1297	0	0	-1.8	-2.4	-3.7
P.leopardus05213	ID_1333	0	0	-1.26	-1.79	-3.2
P.leopardus07182	ID_1573	0	0	-0.59	-1.37	-2.67
P.leopardus07347	ID_1598	0	0	-0.59	-1.28	-2.57
P.leopardus08608	ID_1709	0	0	-0.72	-1.11	-2.38
P.leopardus09780	ID_1856	0	0	-1.24	-2.26	-3.55
P.leopardus11444	ID_2035	0	0	-0.62	-1.56	-2.11
P.leopardus11603	ID_2053	0	0	-1.15	-2.1	-3.11
P.leopardus11948	ID_2099	0	0	-1.63	-2.8	-4.52
P.leopardus12987	ID_2207	0	0	-0.97	-2.1	-2.98
P.leopardus14141	ID_2323	0	0	-0.69	-1.67	-2.3
P.leopardus15149	ID_2422	0	0	-0.63	-1.39	-2.38
P.leopardus17577	ID_2672	0	0	-1.28	-2.13	-2.94
P.leopardus18165	ID_2727	0	0	-0.63	-0.99	-2.21
P.leopardus18555	ID_2770	0	0	-1.23	-1.81	-3.59
P.leopardus19419	ID_2866	0	0	-1.33	-1.93	-2.62
P.leopardus20060	ID_2941	0	0	-0.95	-1.8	-3.61
P.leopardus20128	ID_2949	0	0	-1.11	-2.05	-3.17
P.leopardus20906	ID_3034	0	0	-1.35	-2.46	-3.24
P.leopardus21207	ID_3077	0	0	-0.51	-1.74	-2.45
P.leopardus21338	ID_3091	0	0	-0.68	-1.24	-2.26
P.leopardus21523	ID_3113	0	0	-1.05	-1.79	-3.36
P.leopardus21545	ID_3119	0	0	-0.79	-1.35	-2.37
P.leopardus21784	ID_3149	0	0	-1.41	-2.16	-3.81
P.leopardus22471	ID_3220	0	0	-1.34	-1.79	-2.62
P.leopardus22692	ID_3241	0	0	-0.71	-1.82	-2.85
P.leopardus23124	ID_3298	0	0	-1.77	-2.52	-3.38
P.leopardus23663	ID_3369	0	0	-0.74	-1.51	-3.35
P.leopardus23974	ID_3403	0	0	-0.48	-1.31	-2.2
P.leopardus25743	ID_3561	0	0	-1.27	-2.05	-3.41
P.leopardus26379	ID_3593	0	0	-0.92	-1.75	-3.08
Novel00845	ID_199	1	0	-2.45	-3.49	-4.32
Novel01384	ID_324	1	0	-2.86	-4.56	-3.84
Novel02011	ID_453	1	0	-1.27	-2.33	-1.99
P.leopardus00455	ID_806	1	0	-1.47	-2.16	-2.58
P.leopardus01804	ID_956	1	0	-1.57	-2.45	-3.06
P.leopardus02814	ID_1048	1	0	-2.58	-3.88	-4.15
P.leopardus02867	ID_1052	1	0	-0.99	-2.3	-2.71
P.leopardus02982	ID_1070	1	0	-1.27	-2.09	-2.39
P.leopardus03151	ID_1095	1	0	-0.79	-2.21	-2.35
P.leopardus08275	ID_1666	1	0	-1.63	-2.36	-2.81
P.leopardus08302	ID_1669	1	0	-0.76	-2.13	-2.27
P.leopardus09164	ID_1779	1	0	-1.71	-2.8	-2.4
P.leopardus10351	ID_1939	1	0	-1.83	-3.71	-3.47
P.leopardus10524	ID_1955	1	0	-1.24	-3.25	-3.24
P.leopardus11254	ID_2019	1	0	-1.5	-2.39	-2.61
P.leopardus11829	ID_2089	1	0	-0.59	-1.87	-1.47
P.leopardus13425	ID_2249	1	0	-1.07	-2.57	-1.89
P.leopardus14007	ID_2310	1	0	-1.67	-2.58	-2.64
P.leopardus14109	ID_2318	1	0	-2.08	-2.79	-3.23
P.leopardus18087	ID_2716	1	0	-1.7	-2.12	-2.62
P.leopardus18248	ID_2737	1	0	-1.79	-2.69	-2.18
P.leopardus19424	ID_2868	1	0	-1.38	-2.08	-2.44
P.leopardus19468	ID_2877	1	0	-1.2	-1.99	-1.76
P.leopardus21312	ID_3087	1	0	-1.22	-1.8	-2.09
P.leopardus21554	ID_3120	1	0	-1.59	-3.12	-3.28
P.leopardus21868	ID_3164	1	0	-1.71	-2.31	-2.93
P.leopardus22297	ID_3200	1	0	-2.85	-3.47	-4.19
P.leopardus22725	ID_3246	1	0	-1.59	-2.09	-2.41
P.leopardus24304	ID_3438	1	0	-1.59	-2.29	-1.98
P.leopardus25186	ID_3524	1	0	-2	-4.31	-3.47
P.leopardus25597	ID_3546	1	0	-1.38	-2.31	-2.35
P.leopardus26102	ID_3582	1	0	-2.53	-3.9	-4.58
Novel00031	ID_3	2	0	-2.7	-3.62	-1.49
Novel00162	ID_31	2	0	-1.25	-1.46	-0.77
Novel00471	ID_108	2	0	-0.47	-1.17	-0.2
Novel00495	ID_114	2	0	-2.58	-3.38	-1.72
Novel00512	ID_119	2	0	-0.9	-2.23	-1.24
Novel00709	ID_166	2	0	-0.62	-2.46	-1.08
Novel00877	ID_206	2	0	-0.66	-1.82	-1.02
Novel00936	ID_222	2	0	-0.97	-1.42	-0.44
Novel00982	ID_230	2	0	-0.63	-1.06	-0.37
Novel01021	ID_246	2	0	-0.27	-1.79	-0.72
Novel01155	ID_269	2	0	-1.2	-1.7	-1.04
Novel01560	ID_358	2	0	-0.77	-1.18	-0.61
Novel01793	ID_402	2	0	-2.12	-3.67	-0.83
Novel01909	ID_431	2	0	-1.13	-2.83	-1.2
Novel02001	ID_451	2	0	-2.39	-3.68	-2.8
Novel02039	ID_460	2	0	-1.54	-2.03	-0.91
Novel02058	ID_466	2	0	-2.34	-2.88	-1.51
Novel02119	ID_477	2	0	-0.93	-1.17	-0.58
Novel02417	ID_548	2	0	-4.75	-5.65	-2.42
Novel02857	ID_653	2	0	-2.53	-4.43	-2.86
Novel02858	ID_654	2	0	-1.66	-1.95	-0.92
Novel02882	ID_659	2	0	-4.21	-6.34	-2.75
Novel03086	ID_703	2	0	-1.75	-2.15	-0.91
Novel03101	ID_707	2	0	-2.15	-2.96	-1.68
Novel03218	ID_733	2	0	-0.83	-2	-0.47
P.leopardus00740	ID_834	2	0	-3.73	-10.34	-2.91
P.leopardus01485	ID_914	2	0	-1.56	-2.21	-0.75
P.leopardus03736	ID_1156	2	0	-2.91	-3.89	-1.74
P.leopardus03865	ID_1177	2	0	-0.58	-1.13	-0.19
P.leopardus04516	ID_1257	2	0	-1.52	-3.46	-0.81
P.leopardus04931	ID_1288	2	0	-1.53	-2.25	-0.78
P.leopardus05325	ID_1349	2	0	-1.22	-1.64	-0.86
P.leopardus05455	ID_1361	2	0	-2.97	-3.39	-1.63
P.leopardus05603	ID_1391	2	0	-0.99	-1.99	-0.46
P.leopardus06124	ID_1452	2	0	-0.55	-1.49	-0.4
P.leopardus06178	ID_1459	2	0	-1.84	-2.77	-1.16
P.leopardus06416	ID_1483	2	0	-1.42	-1.98	-0.74
P.leopardus06431	ID_1489	2	0	-1.06	-2.22	-0.52
P.leopardus06576	ID_1513	2	0	-2.16	-2.95	-1.84
P.leopardus06694	ID_1522	2	0	-1.8	-2.42	-1.44
P.leopardus06772	ID_1530	2	0	-1.73	-2.6	-1
P.leopardus06869	ID_1542	2	0	-1.44	-1.63	-0.92
P.leopardus07025	ID_1557	2	0	-3.05	-3.88	-2.41
P.leopardus07868	ID_1624	2	0	-1.69	-2.1	-1.09
P.leopardus08106	ID_1635	2	0	-1.03	-1.65	-0.77
P.leopardus08213	ID_1656	2	0	-1.51	-2.2	-0.63
P.leopardus08898	ID_1739	2	0	-0.64	-1.47	-0.38
P.leopardus09054	ID_1764	2	0	-1.25	-1.81	-1.28
P.leopardus09182	ID_1781	2	0	-2.19	-2.93	-1.16
P.leopardus09240	ID_1789	2	0	-1.5	-2.05	-0.86
P.leopardus10362	ID_1942	2	0	-1.91	-3.77	-2.66
P.leopardus10434	ID_1944	2	0	-2.01	-3.39	-2.06
P.leopardus10446	ID_1946	2	0	-2.44	-7.33	-3.92
P.leopardus10548	ID_1957	2	0	-2.58	-4.58	-1.14
P.leopardus10566	ID_1962	2	0	-1.96	-2.24	-1.13
P.leopardus11459	ID_2039	2	0	-0.7	-1.56	-0.4
P.leopardus11841	ID_2090	2	0	-1.02	-1.17	-0.66
P.leopardus11847	ID_2091	2	0	-3.02	-8.72	-2.93
P.leopardus12597	ID_2163	2	0	-2.13	-4.82	-2.06
P.leopardus13234	ID_2238	2	0	-2.34	-2.78	-1.58
P.leopardus13815	ID_2283	2	0	-2.78	-3.41	-1.89
P.leopardus13893	ID_2295	2	0	-1.05	-1.48	-1.1
P.leopardus13978	ID_2306	2	0	-1.66	-3.77	-2.29
P.leopardus15008	ID_2413	2	0	-0.67	-1.32	-0.35
P.leopardus16771	ID_2573	2	0	-1.76	-3.98	-1.46
P.leopardus16783	ID_2576	2	0	-2.77	-5.24	-1.44
P.leopardus17208	ID_2625	2	0	-0.98	-1.27	-0.66
P.leopardus17280	ID_2636	2	0	-1.39	-3.1	-1.15
P.leopardus17364	ID_2646	2	0	-1.95	-2.53	-1.7
P.leopardus18612	ID_2775	2	0	-1.85	-2.26	-1.33
P.leopardus19286	ID_2849	2	0	-1.71	-5.62	-3.46
P.leopardus20441	ID_2974	2	0	-2.13	-2.66	-1.42
P.leopardus20974	ID_3049	2	0	-1.68	-3.72	-0.86
P.leopardus21204	ID_3076	2	0	-2.58	-2.79	-1.45
P.leopardus21290	ID_3084	2	0	-1.95	-3.5	-2.43
P.leopardus21364	ID_3096	2	0	-1.33	-1.84	-1.11
P.leopardus22149	ID_3191	2	0	-1.68	-2.63	-1.4
P.leopardus22880	ID_3263	2	0	-1.67	-2.53	-0.91
P.leopardus22987	ID_3281	2	0	-1.11	-2.15	-1.11
P.leopardus23062	ID_3286	2	0	-1.59	-2.17	-0.81
P.leopardus23713	ID_3377	2	0	-1.51	-3.06	-1.82
P.leopardus24131	ID_3419	2	0	-1.4	-3.26	-1.03
P.leopardus24199	ID_3424	2	0	-1.37	-3.11	-0.64
P.leopardus24255	ID_3433	2	0	-2.42	-4.09	-1.77
P.leopardus25726	ID_3558	2	0	-1.49	-2.08	-1.26
Novel00267	ID_58	3	0	-1	-1.05	-2.21
Novel00385	ID_85	3	0	-2.16	-1.25	-2.57
Novel00609	ID_143	3	0	-3.29	-3	-6.41
Novel00753	ID_175	3	0	-0.99	-0.93	-2.29
Novel00850	ID_201	3	0	-2.49	-2.03	-4.04
Novel00981	ID_229	3	0	-2.03	-1.78	-2.81
Novel01328	ID_315	3	0	-1.4	-1.88	-2.97
Novel01362	ID_321	3	0	-1.64	-1.93	-2.91
Novel01546	ID_354	3	0	-1.68	-1.7	-4.04
Novel01679	ID_385	3	0	-3.53	-2.06	-5.2
Novel01807	ID_406	3	0	-2.3	-1.51	-2.79
Novel01943	ID_435	3	0	-0.69	-0.72	-2.14
Novel01993	ID_448	3	0	-1.16	-0.93	-2.44
Novel02023	ID_454	3	0	-1.25	-0.87	-2.91
Novel02043	ID_462	3	0	-0.78	-0.94	-2.41
Novel02099	ID_473	3	0	-1.34	-0.88	-2.35
Novel02285	ID_511	3	0	-2.39	-1.5	-3.15
Novel02327	ID_519	3	0	-1.22	-0.35	-2.73
Novel02370	ID_529	3	0	-1.08	-0.77	-2.42
Novel02660	ID_597	3	0	-1.63	-0.83	-2.29
Novel02804	ID_638	3	0	-2.39	-1.74	-3.82
Novel02868	ID_655	3	0	-1.66	-1.82	-2.46
Novel02887	ID_661	3	0	-1.18	-1.41	-2.34
P.leopardus00172	ID_773	3	0	-2.17	-1.57	-3.75
P.leopardus00226	ID_778	3	0	-1.35	-0.91	-3.49
P.leopardus00271	ID_781	3	0	-1.54	-1	-2.4
P.leopardus00293	ID_784	3	0	-1.5	-1.48	-2.61
P.leopardus00375	ID_794	3	0	-1.38	-1.8	-2.63
P.leopardus00384	ID_797	3	0	-2.54	-1.88	-3.5
P.leopardus00397	ID_801	3	0	-1.94	-1.31	-2.66
P.leopardus00660	ID_824	3	0	-1.77	-1.48	-2.57
P.leopardus00755	ID_838	3	0	-0.84	-0.83	-2.55
P.leopardus00800	ID_842	3	0	-1.51	-1.63	-2.52
P.leopardus00971	ID_863	3	0	-1.35	-1.39	-3.57
P.leopardus01051	ID_868	3	0	-1.99	-1.59	-4.1
P.leopardus01052	ID_869	3	0	-2.48	-2.79	-5.09
P.leopardus01084	ID_872	3	0	-1.6	-1.41	-2.81
P.leopardus01086	ID_873	3	0	-1.25	-1.13	-3.19
P.leopardus01111	ID_875	3	0	-1.63	-1.3	-2.33
P.leopardus01244	ID_893	3	0	-1.33	-1.51	-2.53
P.leopardus01439	ID_905	3	0	-0.87	-1.11	-2.6
P.leopardus01480	ID_912	3	0	-1.76	-1.14	-2.76
P.leopardus01593	ID_923	3	0	-1.38	-1.77	-2.79
P.leopardus01651	ID_934	3	0	-0.99	-1.11	-2.17
P.leopardus01766	ID_951	3	0	-2.08	-1.41	-3.14
P.leopardus01786	ID_952	3	0	-1.12	-0.65	-2.23
P.leopardus01803	ID_955	3	0	-0.85	-1.03	-2.76
P.leopardus02194	ID_986	3	0	-1.52	-0.87	-3.12
P.leopardus02211	ID_989	3	0	-1.1	-0.49	-2.76
P.leopardus02224	ID_992	3	0	-1.73	-1.37	-2.55
P.leopardus02297	ID_1001	3	0	-2.11	-2.79	-4.69
P.leopardus02417	ID_1013	3	0	-1.02	-1	-2.77
P.leopardus02418	ID_1014	3	0	-1.07	-1.11	-2.87
P.leopardus02444	ID_1015	3	0	-0.84	-1.03	-2.51
P.leopardus02519	ID_1019	3	0	-0.69	-0.92	-2.57
P.leopardus02695	ID_1038	3	0	-1.22	-0.61	-2.42
P.leopardus02784	ID_1044	3	0	-1.99	-1.58	-2.53
P.leopardus02886	ID_1055	3	0	-2.07	-2.13	-3.64
P.leopardus02952	ID_1065	3	0	-2.39	-1.23	-3.22
P.leopardus02972	ID_1067	3	0	-1.77	-1.68	-2.65
P.leopardus03023	ID_1075	3	0	-2.16	-1.76	-3.4
P.leopardus03049	ID_1080	3	0	-0.99	-0.34	-2.41
P.leopardus03050	ID_1081	3	0	-1.85	-1.18	-2.62
P.leopardus03067	ID_1085	3	0	-1.39	-0.93	-2.77
P.leopardus03077	ID_1087	3	0	-1.19	-0.86	-2.35
P.leopardus03112	ID_1089	3	0	-1.23	-1.28	-2.82
P.leopardus03197	ID_1099	3	0	-3.94	-4.46	-11.5
P.leopardus03216	ID_1102	3	0	-0.79	-0.83	-2.41
P.leopardus03229	ID_1105	3	0	-1.42	-1.17	-3.74
P.leopardus03235	ID_1106	3	0	-0.51	-0.82	-1.99
P.leopardus03331	ID_1109	3	0	-1.9	-1.55	-3.22
P.leopardus03408	ID_1116	3	0	-1.36	-0.79	-2.25
P.leopardus03435	ID_1121	3	0	-1.19	-0.96	-2.14
P.leopardus03658	ID_1144	3	0	-1.1	-0.69	-3.15
P.leopardus03769	ID_1164	3	0	-2.98	-1.79	-4.03
P.leopardus03979	ID_1190	3	0	-1.4	-1.06	-2.6
P.leopardus04067	ID_1203	3	0	-1.2	-1.09	-2.84
P.leopardus04216	ID_1221	3	0	-1.6	-1.83	-2.72
P.leopardus04260	ID_1229	3	0	-0.77	-0.99	-3.17
P.leopardus04301	ID_1232	3	0	-1.06	-1.29	-3.68
P.leopardus04485	ID_1256	3	0	-0.88	-0.74	-2.68
P.leopardus04588	ID_1260	3	0	-4.24	-3.54	-11.33
P.leopardus04833	ID_1272	3	0	-1.63	-1.2	-2.71
P.leopardus04858	ID_1274	3	0	-1.19	-0.6	-2.21
P.leopardus04884	ID_1278	3	0	-1.89	-0.91	-2.53
P.leopardus04895	ID_1281	3	0	-2.04	-1.48	-2.69
P.leopardus04936	ID_1290	3	0	-1.82	-0.79	-2.71
P.leopardus05068	ID_1307	3	0	-1.65	-1.34	-3.22
P.leopardus05160	ID_1324	3	0	-1.8	-1.05	-2.28
P.leopardus05167	ID_1325	3	0	-1.3	-0.78	-2.54
P.leopardus05243	ID_1337	3	0	-1.24	-0.6	-2.82
P.leopardus05274	ID_1342	3	0	-1.13	-0.93	-2.18
P.leopardus05599	ID_1390	3	0	-1.02	-0.92	-2.35
P.leopardus05702	ID_1397	3	0	-1.63	-1.57	-3.18
P.leopardus05901	ID_1419	3	0	-1.5	-1.32	-2.54
P.leopardus06000	ID_1433	3	0	-1.99	-1.68	-3.03
P.leopardus06090	ID_1450	3	0	-2.46	-2.42	-3.56
P.leopardus06120	ID_1451	3	0	-1.43	-0.88	-2.09
P.leopardus06277	ID_1469	3	0	-2.14	-1.82	-4.05
P.leopardus06560	ID_1510	3	0	-2.07	-2.26	-3.98
P.leopardus06561	ID_1511	3	0	-2.16	-1.76	-3.37
P.leopardus06613	ID_1518	3	0	-1.11	-0.99	-3.46
P.leopardus06614	ID_1519	3	0	-0.7	-1.09	-3.2
P.leopardus06862	ID_1540	3	0	-1.21	-1.17	-3.1
P.leopardus06912	ID_1547	3	0	-1.37	-1.43	-2.79
P.leopardus07073	ID_1565	3	0	-1.85	-1.47	-2.7
P.leopardus07216	ID_1577	3	0	-2.16	-1.54	-2.7
P.leopardus07256	ID_1581	3	0	-1.38	-0.94	-2.7
P.leopardus07303	ID_1591	3	0	-0.91	-0.42	-2.26
P.leopardus07397	ID_1604	3	0	-1.7	-1.27	-2.62
P.leopardus07405	ID_1606	3	0	-1.36	-1.52	-3.24
P.leopardus07435	ID_1610	3	0	-1.18	-0.94	-2.92
P.leopardus07490	ID_1614	3	0	-1.08	-0.55	-2.61
P.leopardus07768	ID_1621	3	0	-1.29	-1.43	-2.96
P.leopardus08114	ID_1636	3	0	-1.07	-0.66	-2.25
P.leopardus08117	ID_1637	3	0	-2.08	-1.33	-2.81
P.leopardus08139	ID_1640	3	0	-1.66	-1.03	-4.58
P.leopardus08206	ID_1654	3	0	-2.49	-3.08	-5.09
P.leopardus08208	ID_1655	3	0	-0.85	-0.86	-2.27
P.leopardus08220	ID_1657	3	0	-3.18	-2.26	-4.67
P.leopardus08258	ID_1663	3	0	-0.84	-1.3	-3.73
P.leopardus08270	ID_1665	3	0	-1.68	-1.35	-2.83
P.leopardus08403	ID_1688	3	0	-1.67	-1.67	-3.45
P.leopardus08619	ID_1711	3	0	-1.08	-0.81	-2.25
P.leopardus08639	ID_1712	3	0	-1.08	-0.17	-2.25
P.leopardus08668	ID_1714	3	0	-2.34	-1.55	-2.81
P.leopardus08718	ID_1720	3	0	-0.76	-0.94	-2.64
P.leopardus08852	ID_1735	3	0	-1.96	-1.73	-4.12
P.leopardus08872	ID_1736	3	0	-1.24	-1.09	-2.81
P.leopardus08930	ID_1745	3	0	-1.88	-1.37	-2.72
P.leopardus08998	ID_1760	3	0	-2.18	-1.24	-2.42
P.leopardus09065	ID_1766	3	0	-1.94	-2.3	-3.83
P.leopardus09091	ID_1769	3	0	-1.21	-1.37	-2.51
P.leopardus09126	ID_1773	3	0	-1.05	-0.81	-2.82
P.leopardus09128	ID_1774	3	0	-1.22	-0.89	-2.77
P.leopardus09129	ID_1775	3	0	-0.94	-0.64	-2.25
P.leopardus09179	ID_1780	3	0	-1.29	-0.81	-2.7
P.leopardus09192	ID_1783	3	0	-2.25	-1.87	-3.3
P.leopardus09193	ID_1784	3	0	-3.58	-4.11	-11
P.leopardus09276	ID_1793	3	0	-1.25	-1.28	-2.35
P.leopardus09374	ID_1797	3	0	-1.97	-1.29	-3.1
P.leopardus09407	ID_1802	3	0	-1.61	-1.12	-4.73
P.leopardus09437	ID_1805	3	0	-2.06	-1.31	-2.59
P.leopardus09450	ID_1808	3	0	-0.84	-0.95	-2.52
P.leopardus09549	ID_1825	3	0	-0.88	-0.71	-2.44
P.leopardus09564	ID_1830	3	0	-1.67	-1.2	-2.66
P.leopardus09639	ID_1838	3	0	-1.41	-1.14	-2.55
P.leopardus09832	ID_1863	3	0	-1.9	-1.48	-2.63
P.leopardus09935	ID_1880	3	0	-0.93	-0.82	-2.95
P.leopardus10076	ID_1903	3	0	-2.62	-2.03	-3.73
P.leopardus10087	ID_1905	3	0	-1.99	-2.15	-3.4
P.leopardus10108	ID_1907	3	0	-1.56	-1.42	-3.32
P.leopardus10133	ID_1912	3	0	-2.17	-1.64	-2.9
P.leopardus10197	ID_1921	3	0	-1.88	-0.48	-4.15
P.leopardus10248	ID_1926	3	0	-0.92	-1.25	-2.37
P.leopardus10331	ID_1936	3	0	-1.45	-0.65	-2.69
P.leopardus10514	ID_1954	3	0	-1.33	-1.1	-4.24
P.leopardus10551	ID_1958	3	0	-1.17	-1.21	-3.75
P.leopardus10642	ID_1970	3	0	-1.57	-0.82	-2.39
P.leopardus10772	ID_1975	3	0	-1.47	-1.28	-3.75
P.leopardus10796	ID_1978	3	0	-1.18	-1.15	-3.68
P.leopardus10997	ID_1996	3	0	-1.35	-1.21	-3.06
P.leopardus11008	ID_1997	3	0	-1.4	-1.16	-2.67
P.leopardus11065	ID_2003	3	0	-1.35	-1.44	-2.8
P.leopardus11187	ID_2015	3	0	-1.57	-1.16	-2.69
P.leopardus11447	ID_2037	3	0	-2.1	-1.52	-2.56
P.leopardus11516	ID_2044	3	0	-1.62	-0.89	-2.62
P.leopardus11690	ID_2063	3	0	-1.39	-0.45	-2.41
P.leopardus11734	ID_2069	3	0	-1.81	-1.28	-2.79
P.leopardus11773	ID_2075	3	0	-1.96	-1.4	-2.88
P.leopardus11801	ID_2084	3	0	-1.44	-1.02	-2.63
P.leopardus11803	ID_2086	3	0	-3.72	-3.22	-10.3
P.leopardus12231	ID_2117	3	0	-0.52	-0.81	-2.31
P.leopardus12328	ID_2130	3	0	-1.57	-1.19	-4.4
P.leopardus12331	ID_2131	3	0	-0.75	-0.56	-2.23
P.leopardus12496	ID_2150	3	0	-1.16	-1.13	-3.12
P.leopardus12508	ID_2153	3	0	-1.36	-0.84	-2.63
P.leopardus12523	ID_2156	3	0	-1.03	-0.69	-2.18
P.leopardus12560	ID_2159	3	0	-1.75	-1.34	-2.26
P.leopardus12631	ID_2165	3	0	-1.19	-1.51	-3.54
P.leopardus12728	ID_2172	3	0	-1.92	-1.66	-2.69
P.leopardus12745	ID_2180	3	0	-1.86	-1.26	-2.38
P.leopardus13053	ID_2220	3	0	-1.65	-0.65	-3.58
P.leopardus13144	ID_2232	3	0	-0.81	-1.08	-2.51
P.leopardus13244	ID_2239	3	0	-0.97	-0.94	-2.64
P.leopardus13629	ID_2261	3	0	-1.67	-0.81	-2.7
P.leopardus13646	ID_2265	3	0	-1.02	-1.29	-2.37
P.leopardus13682	ID_2267	3	0	-1.36	-1.44	-2.88
P.leopardus13754	ID_2277	3	0	-0.81	-1.07	-2.35
P.leopardus13849	ID_2286	3	0	-2.31	-1.94	-5.53
P.leopardus13939	ID_2302	3	0	-1.74	-1.49	-3.59
P.leopardus13940	ID_2303	3	0	-2.11	-1.75	-3.2
P.leopardus14158	ID_2326	3	0	-2.31	-2.66	-3.63
P.leopardus14181	ID_2327	3	0	-1.1	-0.37	-2.37
P.leopardus14349	ID_2347	3	0	-0.79	-0.45	-2.02
P.leopardus14573	ID_2368	3	0	-1.56	-0.9	-2.62
P.leopardus14630	ID_2370	3	0	-1.24	-1.05	-3.18
P.leopardus14674	ID_2373	3	0	-4.34	-1.67	-9.17
P.leopardus14675	ID_2374	3	0	-1.62	-1.86	-4.03
P.leopardus14719	ID_2377	3	0	-1.46	-1.49	-3.11
P.leopardus14748	ID_2384	3	0	-1.45	-1.4	-2.49
P.leopardus14874	ID_2398	3	0	-1.49	-1.02	-3.2
P.leopardus14918	ID_2401	3	0	-1.68	-0.79	-2.33
P.leopardus15236	ID_2432	3	0	-1.48	-1.11	-2.47
P.leopardus15270	ID_2436	3	0	-1.76	-0.69	-3.93
P.leopardus15284	ID_2440	3	0	-1.27	-1.69	-3.21
P.leopardus15312	ID_2442	3	0	-1.46	-0.91	-3.35
P.leopardus15376	ID_2447	3	0	-2.02	-1.03	-3.63
P.leopardus15424	ID_2452	3	0	-1.08	-0.45	-2.47
P.leopardus15436	ID_2454	3	0	-0.81	-0.7	-2.69
P.leopardus15939	ID_2506	3	0	-1.21	-0.72	-2.41
P.leopardus16168	ID_2516	3	0	-1.7	-1.1	-2.29
P.leopardus16275	ID_2527	3	0	-1.03	-0.17	-2.1
P.leopardus16542	ID_2543	3	0	-1.08	-0.51	-2.7
P.leopardus16596	ID_2553	3	0	-2.04	-1.49	-2.54
P.leopardus16702	ID_2566	3	0	-1.9	-1.58	-2.8
P.leopardus16799	ID_2579	3	0	-1.31	-1.02	-2.34
P.leopardus16950	ID_2598	3	0	-1.87	-1.63	-3.07
P.leopardus16967	ID_2600	3	0	-1.76	-1.23	-2.54
P.leopardus17032	ID_2607	3	0	-1.27	-0.52	-2.41
P.leopardus17084	ID_2610	3	0	-1.34	-1.65	-3.79
P.leopardus17102	ID_2612	3	0	-1.11	-1.26	-4.28
P.leopardus17140	ID_2619	3	0	-2.28	-1.03	-3.29
P.leopardus17247	ID_2630	3	0	-1.38	-1.39	-2.89
P.leopardus17251	ID_2632	3	0	-4.11	-4	-6.08
P.leopardus17466	ID_2659	3	0	-1.49	-0.77	-2.95
P.leopardus17477	ID_2660	3	0	-0.79	-0.69	-2.23
P.leopardus17527	ID_2664	3	0	-0.98	-0.97	-2.91
P.leopardus17609	ID_2675	3	0	-1.2	-1.24	-2.19
P.leopardus17732	ID_2688	3	0	-2.26	-2.08	-3.49
P.leopardus17736	ID_2689	3	0	-2.46	-1.27	-3.72
P.leopardus18155	ID_2726	3	0	-1.36	-1.56	-4.74
P.leopardus18172	ID_2728	3	0	-0.99	-0.64	-2.49
P.leopardus18183	ID_2733	3	0	-1.57	-1.44	-4.01
P.leopardus18312	ID_2744	3	0	-0.91	-1.27	-2.52
P.leopardus18424	ID_2757	3	0	-2.26	-2.45	-3.29
P.leopardus18446	ID_2759	3	0	-1.56	-1.7	-3.52
P.leopardus18461	ID_2761	3	0	-2.02	-0.74	-3.73
P.leopardus18487	ID_2766	3	0	-1.16	-1.7	-4.22
P.leopardus18602	ID_2773	3	0	-1.08	-1.22	-3.1
P.leopardus18691	ID_2786	3	0	-1.55	-1.23	-2.62
P.leopardus18753	ID_2798	3	0	-1.09	-0.7	-2.68
P.leopardus18783	ID_2801	3	0	-0.83	-0.81	-2.55
P.leopardus18804	ID_2803	3	0	-1.29	-1.34	-3.01
P.leopardus19097	ID_2823	3	0	-1.83	-1.41	-5.26
P.leopardus19098	ID_2824	3	0	-0.96	-0.86	-3.08
P.leopardus19244	ID_2842	3	0	-1.19	-0.85	-3.4
P.leopardus19333	ID_2855	3	0	-1.89	-1.74	-3.68
P.leopardus19442	ID_2871	3	0	-0.9	-1.06	-2.23
P.leopardus19766	ID_2900	3	0	-1.18	-1.25	-3.2
P.leopardus19940	ID_2926	3	0	-1.52	-1.07	-3.07
P.leopardus20041	ID_2939	3	0	-1.07	-0.34	-2.15
P.leopardus20069	ID_2942	3	0	-1.75	-1.41	-3.15
P.leopardus20221	ID_2955	3	0	-1.47	-1.6	-3.22
P.leopardus20332	ID_2964	3	0	-2.14	-1.36	-2.82
P.leopardus20450	ID_2976	3	0	-1.49	-1.7	-3
P.leopardus20473	ID_2981	3	0	-1.13	-1.52	-2.5
P.leopardus20553	ID_2990	3	0	-1.29	-1.27	-3.29
P.leopardus20554	ID_2991	3	0	-1.31	-0.76	-2.73
P.leopardus20597	ID_2997	3	0	-0.96	-1.01	-2.56
P.leopardus20644	ID_3001	3	0	-2.03	-2.06	-3
P.leopardus20653	ID_3006	3	0	-1.39	-1	-2.98
P.leopardus20826	ID_3025	3	0	-1.38	-0.89	-2.88
P.leopardus20899	ID_3033	3	0	-1.24	-1.02	-3.12
P.leopardus20907	ID_3035	3	0	-1.84	-1.33	-2.78
P.leopardus20925	ID_3039	3	0	-0.94	-0.94	-2.21
P.leopardus20941	ID_3043	3	0	-1.34	-1.14	-3.67
P.leopardus20991	ID_3052	3	0	-1.64	-1.09	-4.01
P.leopardus21032	ID_3055	3	0	-1.32	-0.94	-2.7
P.leopardus21052	ID_3057	3	0	-1.86	-1.26	-3.28
P.leopardus21086	ID_3063	3	0	-2.08	-1.37	-2.62
P.leopardus21165	ID_3072	3	0	-1.35	-1.16	-2.38
P.leopardus21255	ID_3080	3	0	-1.87	-1.79	-2.62
P.leopardus21318	ID_3088	3	0	-1.33	-0.84	-2.47
P.leopardus21365	ID_3097	3	0	-5.6	-4.47	-11.89
P.leopardus21485	ID_3107	3	0	-1.74	-1.9	-3.69
P.leopardus21497	ID_3109	3	0	-1.63	-1.12	-2.99
P.leopardus21522	ID_3112	3	0	-1.04	-1.51	-3.69
P.leopardus21524	ID_3114	3	0	-1.6	-1.93	-4.69
P.leopardus21525	ID_3115	3	0	-2.3	-1.46	-3.29
P.leopardus21563	ID_3121	3	0	-1	-0.4	-2.15
P.leopardus21580	ID_3124	3	0	-1.24	-0.47	-2.78
P.leopardus21668	ID_3140	3	0	-0.83	-0.62	-2.5
P.leopardus21706	ID_3143	3	0	-0.9	-0.54	-2.29
P.leopardus21802	ID_3151	3	0	-1.92	-1.33	-2.45
P.leopardus21814	ID_3155	3	0	-1.29	-1.39	-3.44
P.leopardus21822	ID_3157	3	0	-1.48	-1.05	-2.67
P.leopardus21838	ID_3158	3	0	-2.77	-1.49	-3.31
P.leopardus21839	ID_3159	3	0	-3.09	-1.75	-3.35
P.leopardus21877	ID_3167	3	0	-0.76	-0.73	-2.23
P.leopardus22070	ID_3182	3	0	-1.79	-0.74	-2.54
P.leopardus22336	ID_3206	3	0	-2.71	-1.84	-3.8
P.leopardus22394	ID_3212	3	0	-0.98	-1.29	-2.72
P.leopardus22410	ID_3214	3	0	-1.13	-1.04	-2.8
P.leopardus22577	ID_3231	3	0	-0.65	-0.7	-2.28
P.leopardus22585	ID_3232	3	0	-1.49	-1.42	-5.18
P.leopardus22663	ID_3236	3	0	-1.57	-1.18	-2.69
P.leopardus22689	ID_3240	3	0	-1.79	-1.66	-2.53
P.leopardus22777	ID_3252	3	0	-1.58	-1.66	-2.98
P.leopardus22903	ID_3268	3	0	-1.3	-1.1	-2.43
P.leopardus22958	ID_3274	3	0	-1.21	-1.31	-3.24
P.leopardus23018	ID_3282	3	0	-1.42	-0.95	-2.52
P.leopardus23024	ID_3283	3	0	-1.73	-1.11	-2.25
P.leopardus23183	ID_3310	3	0	-1.06	-1.56	-3.62
P.leopardus23443	ID_3336	3	0	-1.28	-1.36	-2.22
P.leopardus23444	ID_3337	3	0	-1.58	-1.06	-3.49
P.leopardus23586	ID_3356	3	0	-1.33	-0.79	-2.53
P.leopardus23641	ID_3367	3	0	-1.66	-1.22	-2.68
P.leopardus23697	ID_3375	3	0	-1.78	-1.65	-2.59
P.leopardus23710	ID_3376	3	0	-1.4	-1.51	-2.57
P.leopardus23829	ID_3385	3	0	-1.52	-0.45	-2.76
P.leopardus23863	ID_3387	3	0	-1.44	-1.03	-2.98
P.leopardus23869	ID_3389	3	0	-1.6	-0.8	-2.7
P.leopardus23915	ID_3397	3	0	-1.44	-1.2	-2.54
P.leopardus24291	ID_3436	3	0	-2.12	-1.85	-3.81
P.leopardus24314	ID_3441	3	0	-1.52	-1.39	-2.59
P.leopardus24329	ID_3442	3	0	-0.77	-1.08	-3.14
P.leopardus24420	ID_3456	3	0	-2.38	-2.11	-3.66
P.leopardus24585	ID_3476	3	0	-1.59	-1.65	-2.93
P.leopardus24756	ID_3488	3	0	-1.66	-1	-2.72
P.leopardus24781	ID_3489	3	0	-1.19	-1.28	-2.93
P.leopardus24803	ID_3491	3	0	-1.4	-1.33	-2.58
P.leopardus24866	ID_3497	3	0	-0.82	-0.95	-2.21
P.leopardus24890	ID_3500	3	0	-1.4	-1.31	-2.47
P.leopardus25043	ID_3511	3	0	-1.41	-0.92	-2.4
P.leopardus25087	ID_3514	3	0	-3.76	-2.54	-10.01
P.leopardus25212	ID_3527	3	0	-2.68	-1.75	-3.16
P.leopardus25302	ID_3529	3	0	-2.57	-2.06	-3.36
P.leopardus25308	ID_3531	3	0	-1.1	-0.96	-2.55
P.leopardus25787	ID_3566	3	0	-1.77	-1.04	-2.51
P.leopardus25822	ID_3570	3	0	-1.81	-1.2	-2.51
P.leopardus25885	ID_3576	3	0	-0.79	-0.69	-2.56
P.leopardus25961	ID_3577	3	0	-1.45	-1.58	-2.9
P.leopardus26139	ID_3584	3	0	-1.97	-2.42	-3.31
P.leopardus26358	ID_3590	3	0	-1.45	-1	-3.18
P.leopardus26362	ID_3591	3	0	-2.41	-1.76	-3.81
P.leopardus26363	ID_3592	3	0	-1.98	-1.68	-3.98
P.leopardus26493	ID_3598	3	0	-1.28	-1.1	-3.84
Novel00130	ID_23	4	0	-1.82	-1.87	-1.84
Novel00202	ID_40	4	0	-1.76	-1.79	-1.26
Novel00341	ID_77	4	0	-2.44	-1.25	-2.03
Novel00388	ID_86	4	0	-2.18	-2.09	-2.45
Novel00432	ID_96	4	0	-2.17	-2.47	-2.57
Novel00456	ID_106	4	0	-1.89	-1.6	-1.26
Novel00600	ID_139	4	0	-2.64	-1.84	-1.61
Novel00601	ID_140	4	0	-2.09	-2.04	-1.84
Novel00648	ID_153	4	0	-3.38	-1.62	-2.24
Novel00722	ID_169	4	0	-2.42	-2.86	-2.55
Novel00748	ID_174	4	0	-1.74	-1.92	-1.92
Novel00816	ID_194	4	0	-1.59	-1.27	-0.77
Novel00848	ID_200	4	0	-1.92	-1.74	-1.53
Novel00969	ID_227	4	0	-3.13	-2.46	-2.76
Novel01087	ID_258	4	0	-6.19	-4.96	-4.78
Novel01089	ID_259	4	0	-3.22	-4.44	-4.02
Novel01283	ID_305	4	0	-1.74	-1.89	-1.27
Novel01306	ID_310	4	0	-1.5	-1.43	-1.51
Novel01471	ID_341	4	0	-2.46	-2.47	-1.69
Novel01846	ID_418	4	0	-1.92	-1.55	-1.68
Novel01891	ID_426	4	0	-2.03	-1.98	-2.08
Novel01901	ID_428	4	0	-3.43	-2.27	-3.14
Novel01907	ID_430	4	0	-5.36	-7.38	-5.48
Novel01920	ID_433	4	0	-1.74	-1.6	-2.02
Novel01981	ID_446	4	0	-1.91	-1.75	-1.82
Novel02145	ID_484	4	0	-2.4	-1.52	-2.68
Novel02172	ID_487	4	0	-3.87	-2.58	-2.59
Novel02212	ID_497	4	0	-2.28	-1.27	-2.33
Novel02214	ID_498	4	0	-2.09	-1.62	-1.87
Novel02261	ID_508	4	0	-1.83	-1.5	-0.95
Novel02441	ID_555	4	0	-3	-2.23	-2.44
Novel02443	ID_556	4	0	-2.28	-2.08	-1.3
Novel02684	ID_602	4	0	-2.9	-1.74	-1.69
Novel02709	ID_610	4	0	-2	-1.9	-1.59
Novel02784	ID_632	4	0	-1.34	-1.33	-0.76
Novel02792	ID_635	4	0	-1.8	-1.63	-1.71
Novel02815	ID_644	4	0	-2.39	-1.61	-1.28
Novel02913	ID_668	4	0	-2.46	-1.77	-1.82
Novel02928	ID_671	4	0	-3.39	-3.11	-1.8
Novel02958	ID_676	4	0	-2.41	-1.85	-1.3
Novel03076	ID_702	4	0	-2.6	-1.92	-1.79
Novel03131	ID_714	4	0	-1.86	-2.24	-1.77
Novel03181	ID_723	4	0	-2.2	-2.26	-1.54
Novel03242	ID_741	4	0	-2.73	-1.93	-1.83
Novel03278	ID_749	4	0	-3.23	-1.63	-1.8
P.leopardus00053	ID_756	4	0	-1.99	-1.09	-1.93
P.leopardus00057	ID_757	4	0	-2.94	-1.63	-2.06
P.leopardus00086	ID_758	4	0	-3.21	-4.08	-3.74
P.leopardus00147	ID_767	4	0	-1.99	-1.4	-1.44
P.leopardus00203	ID_776	4	0	-2.06	-1.84	-1.55
P.leopardus00208	ID_777	4	0	-2.4	-1.47	-1.45
P.leopardus00258	ID_780	4	0	-3	-2.98	-2.06
P.leopardus00389	ID_799	4	0	-1.97	-1.14	-1.59
P.leopardus00510	ID_810	4	0	-1.91	-1.62	-1.26
P.leopardus00527	ID_813	4	0	-2.23	-1.15	-1.79
P.leopardus00667	ID_826	4	0	-2.77	-2.16	-1.97
P.leopardus00680	ID_829	4	0	-1.24	-1.64	-1.52
P.leopardus00749	ID_835	4	0	-2.46	-2.4	-2.13
P.leopardus00751	ID_836	4	0	-1.74	-2.2	-1.48
P.leopardus00752	ID_837	4	0	-2.47	-1.68	-1.58
P.leopardus00793	ID_841	4	0	-3	-2.39	-2.54
P.leopardus00804	ID_844	4	0	-2.73	-1.84	-2.3
P.leopardus00805	ID_845	4	0	-2.13	-1.78	-1.4
P.leopardus00806	ID_846	4	0	-1.83	-1.88	-1.42
P.leopardus00846	ID_851	4	0	-2.96	-2.79	-1.84
P.leopardus00850	ID_852	4	0	-2.01	-1.81	-2.28
P.leopardus00909	ID_858	4	0	-2.71	-1.81	-1.86
P.leopardus01214	ID_890	4	0	-1.94	-1.51	-1.37
P.leopardus01392	ID_900	4	0	-2.19	-1.79	-1.58
P.leopardus01465	ID_910	4	0	-2.46	-1.72	-2.08
P.leopardus01475	ID_911	4	0	-1.99	-1.98	-1.77
P.leopardus01585	ID_922	4	0	-2.9	-1.68	-1.8
P.leopardus01630	ID_929	4	0	-2.14	-2.47	-1.77
P.leopardus01637	ID_930	4	0	-2.36	-1.96	-1.98
P.leopardus01658	ID_935	4	0	-1.79	-1.9	-1.75
P.leopardus01662	ID_936	4	0	-1.89	-1.22	-1.25
P.leopardus01752	ID_949	4	0	-1.57	-1.78	-1.95
P.leopardus01839	ID_959	4	0	-1.86	-2.28	-1.97
P.leopardus01900	ID_963	4	0	-2.55	-2.46	-1.79
P.leopardus02048	ID_971	4	0	-2.39	-1.99	-1.39
P.leopardus02049	ID_972	4	0	-3.57	-2.25	-2.27
P.leopardus02110	ID_978	4	0	-2.01	-1.09	-1.49
P.leopardus02202	ID_987	4	0	-2.51	-1.63	-1.64
P.leopardus02265	ID_999	4	0	-2.96	-2.07	-1.83
P.leopardus02300	ID_1002	4	0	-2.64	-1.93	-1.46
P.leopardus02460	ID_1016	4	0	-2.65	-1.66	-1.65
P.leopardus02471	ID_1017	4	0	-1.96	-1.73	-2.46
P.leopardus02489	ID_1018	4	0	-3.5	-3.53	-3.29
P.leopardus02573	ID_1024	4	0	-2.95	-2.54	-2.37
P.leopardus02669	ID_1037	4	0	-2.32	-1.25	-2.15
P.leopardus02734	ID_1040	4	0	-1.68	-1.53	-0.9
P.leopardus02793	ID_1045	4	0	-2.39	-2.04	-1.32
P.leopardus02796	ID_1046	4	0	-2.42	-2.79	-2.83
P.leopardus02880	ID_1054	4	0	-3.12	-2.26	-1.88
P.leopardus02948	ID_1064	4	0	-1.68	-1.64	-1.31
P.leopardus02957	ID_1066	4	0	-2.16	-1.78	-2.12
P.leopardus02973	ID_1068	4	0	-3.64	-2.99	-2.72
P.leopardus02974	ID_1069	4	0	-2.1	-2.08	-1.7
P.leopardus03024	ID_1076	4	0	-1.83	-1.77	-2.17
P.leopardus03042	ID_1078	4	0	-3.51	-2.34	-2.15
P.leopardus03046	ID_1079	4	0	-2.51	-2.35	-2.17
P.leopardus03117	ID_1091	4	0	-2.3	-2.06	-2.59
P.leopardus03211	ID_1101	4	0	-2.29	-1.84	-1.69
P.leopardus03314	ID_1108	4	0	-2.23	-2.5	-1.79
P.leopardus03346	ID_1113	4	0	-2.28	-2.37	-1.68
P.leopardus03360	ID_1114	4	0	-1.4	-1.41	-1.28
P.leopardus03529	ID_1131	4	0	-1.54	-1.47	-1.9
P.leopardus03666	ID_1146	4	0	-1.99	-1.34	-1.02
P.leopardus03732	ID_1154	4	0	-1.94	-1.65	-1.83
P.leopardus03827	ID_1170	4	0	-2.29	-1.34	-1.84
P.leopardus03829	ID_1171	4	0	-3.01	-1.77	-1.57
P.leopardus03909	ID_1182	4	0	-2.49	-1.4	-2.25
P.leopardus04058	ID_1201	4	0	-2.5	-2.11	-1.56
P.leopardus04076	ID_1205	4	0	-2.25	-1.28	-1.35
P.leopardus04139	ID_1212	4	0	-1.93	-1.74	-2.48
P.leopardus04165	ID_1214	4	0	-2.34	-1.7	-1.54
P.leopardus04240	ID_1225	4	0	-2.25	-1.6	-1.69
P.leopardus04241	ID_1226	4	0	-1.74	-1.72	-1.61
P.leopardus04248	ID_1228	4	0	-3.56	-2.41	-1.84
P.leopardus04307	ID_1234	4	0	-2.03	-2.15	-1.68
P.leopardus04368	ID_1240	4	0	-2.84	-2.47	-1.6
P.leopardus04376	ID_1241	4	0	-2.55	-1.29	-1.96
P.leopardus04391	ID_1243	4	0	-1.94	-1.54	-1.9
P.leopardus04424	ID_1250	4	0	-1.69	-1.73	-1.84
P.leopardus04604	ID_1261	4	0	-1.84	-1.54	-1.27
P.leopardus04700	ID_1265	4	0	-3.61	-2.79	-2.26
P.leopardus04747	ID_1269	4	0	-1.97	-1.73	-1.96
P.leopardus04793	ID_1271	4	0	-2.09	-1.78	-2.54
P.leopardus04913	ID_1283	4	0	-1.91	-1.2	-0.95
P.leopardus04945	ID_1292	4	0	-3.81	-3.45	-2.01
P.leopardus04948	ID_1294	4	0	-4.34	-2.38	-3.21
P.leopardus04965	ID_1295	4	0	-2.44	-1.23	-1.39
P.leopardus04967	ID_1296	4	0	-1.94	-2.24	-2.08
P.leopardus05060	ID_1305	4	0	-2.52	-1.52	-2.18
P.leopardus05136	ID_1320	4	0	-1.94	-1.4	-1.26
P.leopardus05157	ID_1323	4	0	-2.62	-1.55	-1.95
P.leopardus05178	ID_1327	4	0	-2.35	-2.01	-2.14
P.leopardus05187	ID_1329	4	0	-1.4	-1.6	-1.34
P.leopardus05198	ID_1330	4	0	-1.88	-1.18	-2.11
P.leopardus05240	ID_1336	4	0	-2.91	-2.5	-2.22
P.leopardus05370	ID_1353	4	0	-1.89	-1.92	-1.98
P.leopardus05417	ID_1358	4	0	-2.77	-2.62	-2.18
P.leopardus05467	ID_1364	4	0	-2.57	-2.12	-1.53
P.leopardus05544	ID_1379	4	0	-4.64	-3.55	-3.1
P.leopardus05556	ID_1382	4	0	-1.93	-1.67	-2.02
P.leopardus05563	ID_1383	4	0	-1.69	-2.01	-1.75
P.leopardus05888	ID_1415	4	0	-2.02	-2.2	-2.1
P.leopardus05892	ID_1417	4	0	-1.83	-1.58	-1.85
P.leopardus05955	ID_1427	4	0	-2.41	-2.15	-2.02
P.leopardus05985	ID_1430	4	0	-2.46	-2.39	-2.87
P.leopardus06019	ID_1434	4	0	-3.02	-2.34	-1.9
P.leopardus06027	ID_1436	4	0	-2.47	-2.05	-2.19
P.leopardus06033	ID_1437	4	0	-2.01	-2.44	-2.29
P.leopardus06042	ID_1439	4	0	-1.7	-0.99	-0.73
P.leopardus06057	ID_1442	4	0	-2.03	-1.73	-1.54
P.leopardus06059	ID_1444	4	0	-2.97	-1.42	-1.64
P.leopardus06062	ID_1446	4	0	-3.59	-2.85	-1.91
P.leopardus06064	ID_1447	4	0	-1.98	-1.61	-1.09
P.leopardus06070	ID_1448	4	0	-2.31	-1.97	-2.26
P.leopardus06151	ID_1455	4	0	-2.45	-2.21	-2.69
P.leopardus06157	ID_1456	4	0	-2.94	-1.8	-2.74
P.leopardus06163	ID_1458	4	0	-3.14	-2.64	-2.96
P.leopardus06213	ID_1462	4	0	-1.89	-1.25	-1.35
P.leopardus06225	ID_1463	4	0	-1.79	-1.54	-1.96
P.leopardus06263	ID_1466	4	0	-2.31	-1.75	-1.29
P.leopardus06395	ID_1479	4	0	-1.9	-1.22	-1.5
P.leopardus06536	ID_1508	4	0	-2.3	-1.25	-1.75
P.leopardus06582	ID_1515	4	0	-1.94	-1.08	-1.28
P.leopardus06592	ID_1516	4	0	-1.62	-1.75	-1.1
P.leopardus06730	ID_1525	4	0	-3.08	-2.61	-3.11
P.leopardus06771	ID_1529	4	0	-1.95	-2.14	-2.3
P.leopardus06800	ID_1534	4	0	-2.02	-1.98	-1.81
P.leopardus06882	ID_1544	4	0	-2.2	-1.46	-1.56
P.leopardus07076	ID_1566	4	0	-2.63	-2.24	-1.87
P.leopardus07178	ID_1571	4	0	-1.99	-1.76	-1.32
P.leopardus07190	ID_1574	4	0	-3.02	-2.11	-2.27
P.leopardus07218	ID_1578	4	0	-2.66	-2.05	-1.75
P.leopardus07270	ID_1582	4	0	-1.61	-1.71	-2.24
P.leopardus07317	ID_1594	4	0	-2.87	-2.92	-3.03
P.leopardus07489	ID_1613	4	0	-1.51	-1.53	-1
P.leopardus07770	ID_1622	4	0	-2.21	-1.94	-1.44
P.leopardus08088	ID_1633	4	0	-2.78	-2.58	-1.86
P.leopardus08122	ID_1638	4	0	-3.05	-2.21	-2.63
P.leopardus08144	ID_1641	4	0	-2.04	-1.89	-1.88
P.leopardus08246	ID_1662	4	0	-2.05	-2.04	-1.2
P.leopardus08359	ID_1676	4	0	-1.69	-1.54	-1.58
P.leopardus08369	ID_1679	4	0	-2.4	-2.12	-3.07
P.leopardus08381	ID_1681	4	0	-1.89	-1.34	-1.66
P.leopardus08450	ID_1697	4	0	-1.65	-1.63	-1.69
P.leopardus08471	ID_1699	4	0	-2.73	-1.89	-1.59
P.leopardus08685	ID_1715	4	0	-2.46	-2.19	-1.86
P.leopardus08689	ID_1717	4	0	-2.13	-1.56	-1.71
P.leopardus08784	ID_1726	4	0	-1.79	-2.07	-1.9
P.leopardus08837	ID_1732	4	0	-2.37	-1.62	-1.14
P.leopardus08933	ID_1746	4	0	-3.22	-2.79	-2.69
P.leopardus09014	ID_1761	4	0	-2.81	-2.21	-1.41
P.leopardus09121	ID_1772	4	0	-2.13	-1.42	-2.39
P.leopardus09134	ID_1777	4	0	-2.5	-1.62	-1.55
P.leopardus09218	ID_1788	4	0	-2.59	-1.83	-1.79
P.leopardus09250	ID_1791	4	0	-1.7	-1.73	-1.56
P.leopardus09482	ID_1817	4	0	-2.69	-1.64	-2.04
P.leopardus09511	ID_1820	4	0	-2.49	-2	-2.69
P.leopardus09523	ID_1821	4	0	-2.43	-2.04	-1.46
P.leopardus09526	ID_1822	4	0	-2.35	-1.47	-2.11
P.leopardus09552	ID_1826	4	0	-2.61	-1.61	-2.76
P.leopardus09634	ID_1837	4	0	-2.44	-1.64	-1.46
P.leopardus09645	ID_1839	4	0	-2.07	-1.32	-1.38
P.leopardus09647	ID_1840	4	0	-3.56	-2.17	-2.15
P.leopardus09648	ID_1841	4	0	-2.56	-2.17	-1.43
P.leopardus09702	ID_1845	4	0	-2.27	-1.33	-1.24
P.leopardus09706	ID_1846	4	0	-2.89	-1.59	-2.01
P.leopardus09790	ID_1857	4	0	-1.97	-1.46	-1.84
P.leopardus09821	ID_1860	4	0	-2.66	-2.25	-2.28
P.leopardus09826	ID_1861	4	0	-3.07	-2.1	-2.03
P.leopardus09830	ID_1862	4	0	-2.81	-2.46	-2.01
P.leopardus09844	ID_1865	4	0	-2.95	-2.23	-1.75
P.leopardus09845	ID_1866	4	0	-2.02	-1.73	-1.51
P.leopardus09856	ID_1869	4	0	-2.24	-2.02	-1.83
P.leopardus09858	ID_1871	4	0	-2.51	-1.82	-1.38
P.leopardus09907	ID_1875	4	0	-3.39	-3.43	-2.2
P.leopardus09941	ID_1881	4	0	-2.15	-1.75	-1.13
P.leopardus10014	ID_1889	4	0	-2.59	-1.96	-1.54
P.leopardus10045	ID_1897	4	0	-2.03	-1.56	-1.33
P.leopardus10053	ID_1898	4	0	-2.21	-1.82	-1.48
P.leopardus10097	ID_1906	4	0	-2.65	-1.29	-1.42
P.leopardus10167	ID_1918	4	0	-2.93	-2.39	-1.46
P.leopardus10339	ID_1937	4	0	-1.96	-1.32	-1.36
P.leopardus10426	ID_1943	4	0	-1.97	-1.64	-1.37
P.leopardus10466	ID_1949	4	0	-1.64	-1.94	-1.91
P.leopardus10476	ID_1950	4	0	-3.71	-2.47	-2.61
P.leopardus10557	ID_1960	4	0	-1.86	-2.25	-2.24
P.leopardus10564	ID_1961	4	0	-3.35	-1.61	-2.37
P.leopardus10587	ID_1964	4	0	-1.83	-1.79	-1.81
P.leopardus10602	ID_1967	4	0	-2.49	-2.59	-2.28
P.leopardus10820	ID_1980	4	0	-1.8	-2.24	-2.39
P.leopardus10868	ID_1982	4	0	-2.02	-1.48	-2.29
P.leopardus10880	ID_1983	4	0	-2.15	-1.59	-1.67
P.leopardus10932	ID_1986	4	0	-2.29	-1.16	-1.9
P.leopardus10950	ID_1989	4	0	-2.27	-2.51	-1.91
P.leopardus10953	ID_1990	4	0	-2.46	-1.2	-1.45
P.leopardus11071	ID_2004	4	0	-2.31	-1.57	-1.33
P.leopardus11090	ID_2006	4	0	-4.99	-4.92	-3.27
P.leopardus11138	ID_2010	4	0	-1.74	-1.66	-2.13
P.leopardus11219	ID_2017	4	0	-3.29	-2.22	-1.91
P.leopardus11231	ID_2018	4	0	-2.36	-1.33	-1.41
P.leopardus11353	ID_2025	4	0	-1.86	-1.83	-1.53
P.leopardus11384	ID_2030	4	0	-2	-2.39	-2.73
P.leopardus11445	ID_2036	4	0	-2.69	-1.79	-2.21
P.leopardus11497	ID_2042	4	0	-2.51	-2.18	-2.33
P.leopardus11519	ID_2045	4	0	-2.17	-1.58	-1.09
P.leopardus11672	ID_2061	4	0	-4.62	-2.28	-3.86
P.leopardus11703	ID_2064	4	0	-3.35	-2.61	-2.53
P.leopardus11742	ID_2071	4	0	-2.83	-1.96	-2.97
P.leopardus11757	ID_2073	4	0	-2.59	-2.45	-2.05
P.leopardus11778	ID_2077	4	0	-3.06	-3.2	-1.89
P.leopardus11784	ID_2078	4	0	-2.35	-2.61	-1.47
P.leopardus11802	ID_2085	4	0	-2.68	-2.54	-1.62
P.leopardus11902	ID_2097	4	0	-2.16	-1.53	-1.39
P.leopardus12106	ID_2111	4	0	-3.18	-3.37	-2.08
P.leopardus12123	ID_2112	4	0	-2.32	-1.59	-1.63
P.leopardus12136	ID_2113	4	0	-2.34	-1.64	-2.15
P.leopardus12230	ID_2116	4	0	-2.11	-1.94	-1.46
P.leopardus12332	ID_2132	4	0	-2.76	-1.31	-1.76
P.leopardus12504	ID_2152	4	0	-2.16	-2.14	-2.46
P.leopardus12552	ID_2158	4	0	-3.6	-2.33	-3.76
P.leopardus12657	ID_2166	4	0	-2.4	-2.61	-2.44
P.leopardus12725	ID_2171	4	0	-2.54	-1.96	-1.43
P.leopardus12734	ID_2174	4	0	-2.87	-2.46	-2.73
P.leopardus12735	ID_2175	4	0	-2.94	-2.13	-2.54
P.leopardus12743	ID_2179	4	0	-4.17	-2.72	-3.58
P.leopardus12746	ID_2181	4	0	-2.03	-1.77	-2.31
P.leopardus12787	ID_2184	4	0	-2.2	-1.45	-1.53
P.leopardus12851	ID_2192	4	0	-1.93	-1.88	-2.06
P.leopardus12859	ID_2193	4	0	-1.9	-1.36	-1.97
P.leopardus12893	ID_2195	4	0	-2.69	-2	-1.3
P.leopardus12898	ID_2196	4	0	-2.56	-1.52	-1.14
P.leopardus12994	ID_2209	4	0	-3.09	-2.77	-2.01
P.leopardus12996	ID_2210	4	0	-1.96	-1.17	-1.71
P.leopardus13087	ID_2223	4	0	-4.64	-4.14	-5.24
P.leopardus13093	ID_2224	4	0	-2.43	-2.14	-1.42
P.leopardus13094	ID_2225	4	0	-1.77	-1.95	-2.39
P.leopardus13139	ID_2231	4	0	-3.61	-3.16	-1.91
P.leopardus13415	ID_2247	4	0	-2.45	-1.54	-1.85
P.leopardus13424	ID_2248	4	0	-2.69	-2.56	-2.2
P.leopardus13436	ID_2250	4	0	-2.23	-1.55	-2.5
P.leopardus13788	ID_2279	4	0	-6.09	-4.87	-5.17
P.leopardus13878	ID_2292	4	0	-2.29	-1.35	-1.59
P.leopardus13885	ID_2293	4	0	-1.87	-1.82	-1.58
P.leopardus13914	ID_2300	4	0	-1.73	-2.14	-1.46
P.leopardus13948	ID_2304	4	0	-1.92	-1.6	-1.2
P.leopardus13960	ID_2305	4	0	-1.61	-1.6	-2.17
P.leopardus13982	ID_2307	4	0	-2.46	-2.11	-1.85
P.leopardus14094	ID_2315	4	0	-2.53	-2.14	-1.33
P.leopardus14115	ID_2319	4	0	-2.09	-2.13	-2.34
P.leopardus14135	ID_2322	4	0	-2.02	-1.61	-1.03
P.leopardus14233	ID_2333	4	0	-2.12	-1.51	-1.01
P.leopardus14242	ID_2335	4	0	-2.16	-1.7	-1.2
P.leopardus14304	ID_2341	4	0	-8.18	-8.18	-8.18
P.leopardus14333	ID_2344	4	0	-2.28	-1.66	-1.9
P.leopardus14339	ID_2346	4	0	-2.4	-1.3	-2.05
P.leopardus14410	ID_2352	4	0	-2.15	-2.22	-2.48
P.leopardus14439	ID_2355	4	0	-2.11	-1.3	-1.31
P.leopardus14498	ID_2362	4	0	-1.79	-1.22	-1.2
P.leopardus14560	ID_2367	4	0	-1.87	-1.65	-1.27
P.leopardus14609	ID_2369	4	0	-2.54	-1.77	-1.51
P.leopardus14745	ID_2383	4	0	-1.97	-1.21	-1.1
P.leopardus14782	ID_2390	4	0	-2.41	-1.82	-2.66
P.leopardus14856	ID_2395	4	0	-2.3	-1.77	-2.1
P.leopardus14920	ID_2402	4	0	-3.34	-2.19	-1.55
P.leopardus14979	ID_2409	4	0	-2.05	-1.11	-1.14
P.leopardus15005	ID_2412	4	0	-2.28	-1.64	-1.35
P.leopardus15015	ID_2414	4	0	-2.67	-2.44	-2.73
P.leopardus15249	ID_2434	4	0	-1.94	-2.24	-1.53
P.leopardus15279	ID_2439	4	0	-2.02	-0.97	-1.14
P.leopardus15370	ID_2446	4	0	-3.12	-2.63	-3.44
P.leopardus15383	ID_2448	4	0	-1.72	-1.59	-1.62
P.leopardus15447	ID_2455	4	0	-1.42	-1.7	-1.19
P.leopardus15526	ID_2461	4	0	-2.83	-2.05	-1.32
P.leopardus15711	ID_2483	4	0	-1.6	-1.54	-1.5
P.leopardus15721	ID_2484	4	0	-2.09	-1.79	-2.35
P.leopardus15763	ID_2489	4	0	-2.11	-1.57	-2.03
P.leopardus15808	ID_2492	4	0	-2.6	-1.18	-1.42
P.leopardus15815	ID_2493	4	0	-1.92	-1.56	-1.65
P.leopardus15816	ID_2494	4	0	-2.07	-2.46	-2.02
P.leopardus15840	ID_2496	4	0	-1.87	-1.34	-1.16
P.leopardus15848	ID_2497	4	0	-3.41	-2.45	-3.39
P.leopardus15880	ID_2498	4	0	-2.43	-1.56	-2.42
P.leopardus15889	ID_2500	4	0	-2.22	-1.85	-1.74
P.leopardus15890	ID_2501	4	0	-2.65	-2.1	-2.34
P.leopardus15897	ID_2503	4	0	-2.1	-1.63	-1.51
P.leopardus15963	ID_2507	4	0	-2.36	-2.16	-1.63
P.leopardus16016	ID_2509	4	0	-2.3	-1.88	-2.02
P.leopardus16017	ID_2510	4	0	-1.65	-1.6	-0.89
P.leopardus16254	ID_2524	4	0	-1.47	-1.52	-0.96
P.leopardus16276	ID_2528	4	0	-1.98	-1.81	-2.42
P.leopardus16297	ID_2530	4	0	-2	-1.5	-1.25
P.leopardus16358	ID_2534	4	0	-1.77	-1.71	-1.28
P.leopardus16385	ID_2537	4	0	-1.87	-2.4	-2.37
P.leopardus16562	ID_2547	4	0	-1.85	-1.72	-1.53
P.leopardus16572	ID_2550	4	0	-2.19	-1.17	-1.59
P.leopardus16590	ID_2552	4	0	-2.04	-2.4	-2.93
P.leopardus16616	ID_2555	4	0	-3.33	-3.5	-2.55
P.leopardus16688	ID_2564	4	0	-1.97	-1.59	-1.98
P.leopardus16701	ID_2565	4	0	-2.48	-2.49	-2.09
P.leopardus16706	ID_2567	4	0	-1.51	-1.86	-1.66
P.leopardus16744	ID_2571	4	0	-2.05	-2.51	-1.82
P.leopardus16756	ID_2572	4	0	-2.48	-2.22	-2.54
P.leopardus16824	ID_2582	4	0	-1.86	-1.89	-1.7
P.leopardus16944	ID_2597	4	0	-3.14	-1.79	-3.15
P.leopardus16956	ID_2599	4	0	-1.95	-1.59	-1.14
P.leopardus16969	ID_2601	4	0	-2.61	-2.06	-1.7
P.leopardus17104	ID_2614	4	0	-1.87	-1.33	-1.03
P.leopardus17134	ID_2617	4	0	-1.86	-1.26	-1.17
P.leopardus17136	ID_2618	4	0	-1.98	-1.27	-1.88
P.leopardus17154	ID_2620	4	0	-5.1	-3.31	-2.31
P.leopardus17196	ID_2624	4	0	-1.81	-1.43	-1.96
P.leopardus17278	ID_2634	4	0	-2.97	-3.14	-3.77
P.leopardus17317	ID_2642	4	0	-3.1	-2.56	-1.9
P.leopardus17348	ID_2644	4	0	-3.12	-2.35	-1.52
P.leopardus17383	ID_2649	4	0	-2.77	-1.78	-2.87
P.leopardus17405	ID_2651	4	0	-3.65	-3.25	-2.59
P.leopardus17406	ID_2652	4	0	-2.54	-3.64	-3.02
P.leopardus17506	ID_2663	4	0	-3.32	-2.74	-1.96
P.leopardus17671	ID_2683	4	0	-3.88	-2.9	-1.83
P.leopardus17705	ID_2686	4	0	-1.59	-1.56	-1.3
P.leopardus17825	ID_2696	4	0	-2.08	-1.47	-2.26
P.leopardus17862	ID_2697	4	0	-2.58	-2.36	-1.78
P.leopardus17910	ID_2702	4	0	-2.83	-2.76	-1.61
P.leopardus17937	ID_2707	4	0	-1.82	-1.61	-1.36
P.leopardus18097	ID_2717	4	0	-2.92	-1.7	-2.72
P.leopardus18119	ID_2720	4	0	-2.06	-1.61	-2.44
P.leopardus18125	ID_2721	4	0	-1.89	-1.68	-1.17
P.leopardus18232	ID_2735	4	0	-2.85	-1.9	-3.18
P.leopardus18318	ID_2745	4	0	-1.96	-1.61	-1.89
P.leopardus18427	ID_2758	4	0	-4.76	-4.83	-3.81
P.leopardus18477	ID_2763	4	0	-1.93	-1.95	-1.4
P.leopardus18690	ID_2785	4	0	-2	-1.51	-1.66
P.leopardus18715	ID_2789	4	0	-1.84	-1.79	-1.47
P.leopardus18729	ID_2791	4	0	-3.18	-1.76	-2.34
P.leopardus18840	ID_2808	4	0	-4.39	-2.53	-2.26
P.leopardus18871	ID_2811	4	0	-1.78	-1.66	-0.97
P.leopardus18988	ID_2817	4	0	-2.12	-1.23	-1.92
P.leopardus19127	ID_2828	4	0	-1.62	-1.64	-1.36
P.leopardus19149	ID_2834	4	0	-2.59	-1.74	-1.45
P.leopardus19175	ID_2837	4	0	-2.22	-1.34	-2.07
P.leopardus19231	ID_2841	4	0	-2.17	-1.23	-2.26
P.leopardus19274	ID_2846	4	0	-2.06	-1.75	-1.84
P.leopardus19323	ID_2854	4	0	-2.21	-1.78	-1.61
P.leopardus19361	ID_2860	4	0	-2.69	-2.14	-1.92
P.leopardus19366	ID_2861	4	0	-2.27	-1.36	-1.57
P.leopardus19369	ID_2864	4	0	-1.92	-1.44	-1.53
P.leopardus19370	ID_2865	4	0	-2.74	-1.7	-1.79
P.leopardus19443	ID_2872	4	0	-2.61	-1.58	-1.94
P.leopardus19484	ID_2879	4	0	-1.53	-1.53	-1.04
P.leopardus19501	ID_2882	4	0	-1.81	-2.17	-1.71
P.leopardus19515	ID_2883	4	0	-1.72	-1.91	-1.44
P.leopardus19524	ID_2884	4	0	-2.04	-1.87	-1.41
P.leopardus19584	ID_2890	4	0	-3.05	-2.71	-2.19
P.leopardus19688	ID_2893	4	0	-2.83	-2.19	-1.7
P.leopardus19736	ID_2897	4	0	-3.21	-2.5	-2.97
P.leopardus19760	ID_2899	4	0	-4.15	-2.3	-2.61
P.leopardus19770	ID_2902	4	0	-2.03	-2.22	-2.16
P.leopardus19810	ID_2908	4	0	-2.71	-2.34	-1.44
P.leopardus19843	ID_2915	4	0	-2.16	-1.74	-1.71
P.leopardus19866	ID_2917	4	0	-2.72	-2.7	-2.09
P.leopardus19867	ID_2918	4	0	-1.87	-1.56	-1.7
P.leopardus19923	ID_2924	4	0	-2.74	-2.26	-2.29
P.leopardus19960	ID_2929	4	0	-3.59	-2.12	-2.1
P.leopardus20120	ID_2946	4	0	-2.3	-1.89	-1.99
P.leopardus20190	ID_2951	4	0	-2.82	-1.65	-1.74
P.leopardus20204	ID_2953	4	0	-1.41	-1.46	-1.16
P.leopardus20306	ID_2961	4	0	-2.33	-1.75	-1.46
P.leopardus20346	ID_2965	4	0	-1.91	-1.87	-1.92
P.leopardus20370	ID_2967	4	0	-2.82	-1.88	-1.64
P.leopardus20453	ID_2978	4	0	-2.43	-1.86	-1.98
P.leopardus20494	ID_2985	4	0	-2.05	-1.77	-2
P.leopardus20533	ID_2989	4	0	-2.03	-1.25	-1.07
P.leopardus20595	ID_2996	4	0	-3.9	-2.21	-1.76
P.leopardus20621	ID_2999	4	0	-2.03	-2.02	-1.14
P.leopardus20648	ID_3003	4	0	-2.12	-1.84	-1.38
P.leopardus20650	ID_3004	4	0	-1.53	-1.66	-1.23
P.leopardus20652	ID_3005	4	0	-2.77	-2.72	-2.73
P.leopardus20676	ID_3011	4	0	-2.71	-3.47	-2.73
P.leopardus20737	ID_3015	4	0	-2.71	-3.31	-2.78
P.leopardus20823	ID_3024	4	0	-4.35	-2.47	-4.53
P.leopardus20914	ID_3036	4	0	-2.43	-1.35	-1.14
P.leopardus21011	ID_3054	4	0	-2.29	-2.06	-1.31
P.leopardus21060	ID_3059	4	0	-1.86	-1.01	-0.88
P.leopardus21062	ID_3060	4	0	-1.98	-1.68	-2.11
P.leopardus21119	ID_3066	4	0	-2.49	-1.66	-2.68
P.leopardus21139	ID_3070	4	0	-3.17	-1.67	-1.89
P.leopardus21322	ID_3089	4	0	-1.98	-1.78	-2.4
P.leopardus21356	ID_3094	4	0	-2.66	-2.12	-1.56
P.leopardus21362	ID_3095	4	0	-2.45	-2.14	-1.41
P.leopardus21384	ID_3099	4	0	-1.79	-1.71	-1.1
P.leopardus21426	ID_3102	4	0	-2.52	-1.84	-1.84
P.leopardus21481	ID_3106	4	0	-1.88	-1.64	-1.09
P.leopardus21514	ID_3111	4	0	-1.93	-1.43	-1.39
P.leopardus21526	ID_3116	4	0	-3.28	-1.84	-1.9
P.leopardus21530	ID_3117	4	0	-2.36	-2.15	-2.66
P.leopardus21533	ID_3118	4	0	-2.61	-2.34	-2.72
P.leopardus21576	ID_3123	4	0	-2.37	-1.27	-2.2
P.leopardus21593	ID_3129	4	0	-2.08	-1.52	-1.44
P.leopardus21594	ID_3130	4	0	-2.72	-2	-1.56
P.leopardus21631	ID_3133	4	0	-2.38	-2.22	-1.69
P.leopardus21639	ID_3134	4	0	-4.02	-3.38	-2.63
P.leopardus21654	ID_3135	4	0	-2.64	-2.4	-2.09
P.leopardus21655	ID_3136	4	0	-2.13	-2.53	-2.63
P.leopardus21656	ID_3137	4	0	-2.34	-2.14	-2.29
P.leopardus21662	ID_3138	4	0	-1.94	-1.56	-0.96
P.leopardus21782	ID_3148	4	0	-1.78	-1.86	-1.84
P.leopardus21850	ID_3160	4	0	-2.28	-1.71	-1.61
P.leopardus21866	ID_3163	4	0	-3.19	-2.58	-2.39
P.leopardus22037	ID_3179	4	0	-2.24	-2.45	-2.02
P.leopardus22056	ID_3181	4	0	-1.75	-1.6	-1.63
P.leopardus22085	ID_3184	4	0	-2.51	-2.25	-1.51
P.leopardus22090	ID_3185	4	0	-2	-1.31	-0.89
P.leopardus22136	ID_3190	4	0	-4.8	-2.36	-2.87
P.leopardus22194	ID_3195	4	0	-1.89	-1.63	-2.27
P.leopardus22202	ID_3197	4	0	-2.4	-1.56	-1.63
P.leopardus22341	ID_3207	4	0	-1.99	-1.48	-2.11
P.leopardus22383	ID_3211	4	0	-2.14	-1.8	-1.35
P.leopardus22603	ID_3233	4	0	-1.53	-1.63	-1.39
P.leopardus22671	ID_3237	4	0	-1.79	-1.98	-1.69
P.leopardus22688	ID_3239	4	0	-2.29	-2.48	-2.02
P.leopardus22726	ID_3247	4	0	-2.06	-2.06	-1.74
P.leopardus22792	ID_3255	4	0	-3.34	-2.5	-2.55
P.leopardus22908	ID_3269	4	0	-2.56	-2.29	-1.42
P.leopardus22952	ID_3270	4	0	-2.4	-1.37	-1.69
P.leopardus22966	ID_3275	4	0	-3	-2.63	-2.93
P.leopardus22983	ID_3278	4	0	-1.45	-1.49	-1.03
P.leopardus23084	ID_3291	4	0	-2.11	-1.08	-1.28
P.leopardus23125	ID_3299	4	0	-2.64	-2.54	-2.28
P.leopardus23143	ID_3303	4	0	-3.91	-3.82	-3.77
P.leopardus23163	ID_3306	4	0	-2.26	-2.33	-2.77
P.leopardus23197	ID_3314	4	0	-3	-2.51	-2.63
P.leopardus23316	ID_3326	4	0	-2.25	-1.47	-1.65
P.leopardus23366	ID_3333	4	0	-1.75	-1.49	-0.92
P.leopardus23461	ID_3338	4	0	-2.35	-1.88	-1.95
P.leopardus23467	ID_3340	4	0	-3.77	-2.75	-1.91
P.leopardus23479	ID_3342	4	0	-2.4	-2.52	-1.92
P.leopardus23480	ID_3343	4	0	-2.4	-1.71	-1.83
P.leopardus23541	ID_3349	4	0	-2.15	-1.19	-1.41
P.leopardus23628	ID_3362	4	0	-3.05	-2.31	-1.98
P.leopardus23629	ID_3363	4	0	-1.55	-1.66	-1.55
P.leopardus23631	ID_3364	4	0	-2.11	-1.66	-2.19
P.leopardus23653	ID_3368	4	0	-2.11	-2.07	-1.74
P.leopardus23667	ID_3370	4	0	-1.65	-2.06	-2.3
P.leopardus23816	ID_3383	4	0	-1.72	-2.05	-2.37
P.leopardus23897	ID_3393	4	0	-1.32	-1.44	-0.84
P.leopardus23902	ID_3395	4	0	-2.28	-2.66	-2.62
P.leopardus23955	ID_3401	4	0	-2.67	-1.93	-1.85
P.leopardus23988	ID_3404	4	0	-2.64	-2.09	-2.35
P.leopardus23994	ID_3406	4	0	-2.37	-2.01	-1.94
P.leopardus24039	ID_3410	4	0	-2.72	-1.73	-2.63
P.leopardus24148	ID_3420	4	0	-2.17	-1.93	-1.51
P.leopardus24169	ID_3423	4	0	-2.49	-2.67	-2.25
P.leopardus24219	ID_3429	4	0	-4.7	-3.75	-2.51
P.leopardus24290	ID_3435	4	0	-2.51	-2.16	-2.98
P.leopardus24307	ID_3439	4	0	-1.69	-1.81	-1.52
P.leopardus24390	ID_3450	4	0	-2.12	-1.79	-2.49
P.leopardus24451	ID_3462	4	0	-3.73	-3.43	-2.46
P.leopardus24470	ID_3464	4	0	-3.11	-1.42	-1.84
P.leopardus24503	ID_3465	4	0	-4.67	-4.89	-2.88
P.leopardus24511	ID_3467	4	0	-2.49	-1.49	-2.29
P.leopardus24531	ID_3471	4	0	-1.84	-1.67	-2.41
P.leopardus24605	ID_3478	4	0	-2.05	-1.98	-1.88
P.leopardus24633	ID_3482	4	0	-1.91	-1.31	-1.48
P.leopardus24813	ID_3492	4	0	-1.96	-1.66	-1.27
P.leopardus24840	ID_3494	4	0	-2.58	-2.35	-2.31
P.leopardus24867	ID_3498	4	0	-2.28	-1.46	-1.72
P.leopardus24918	ID_3504	4	0	-3.72	-1.75	-2.78
P.leopardus24925	ID_3505	4	0	-2.31	-2.2	-2.54
P.leopardus25091	ID_3516	4	0	-3.22	-3.01	-2.06
P.leopardus25159	ID_3522	4	0	-2.04	-2.36	-2.46
P.leopardus25318	ID_3532	4	0	-2.25	-1.71	-2.02
P.leopardus25620	ID_3550	4	0	-2.31	-2.51	-1.64
P.leopardus25789	ID_3567	4	0	-2.54	-1.94	-2.73
P.leopardus25811	ID_3568	4	0	-3.22	-2.13	-1.65
P.leopardus26021	ID_3579	4	0	-3.33	-2.92	-1.79
P.leopardus26387	ID_3595	4	0	-2.44	-2.02	-2.69
P.leopardus26393	ID_3596	4	0	-3.18	-2.47	-1.93
P.leopardus26805	ID_3616	4	0	-2.57	-2.35	-2.23
Novel00065	ID_12	5	0	-1.52	-1.55	-0.23
Novel00161	ID_30	5	0	-9.22	-9.22	-1.7
Novel00197	ID_37	5	0	-1.62	-1.46	-0.38
Novel00218	ID_43	5	0	-1.79	-1.76	-0.65
Novel00245	ID_51	5	0	-1.47	-1.39	-0.59
Novel00285	ID_64	5	0	-1.45	-0.93	-0.47
Novel00291	ID_66	5	0	-1.48	-1.05	-0.35
Novel00315	ID_72	5	0	-3.37	-4.08	-1.51
Novel00366	ID_82	5	0	-3.5	-3.47	-1.4
Novel00409	ID_89	5	0	-2.18	-2.31	-0.85
Novel00482	ID_110	5	0	-2.52	-2.36	-0.67
Novel00486	ID_111	5	0	-4.91	-3.14	-2.14
Novel00489	ID_112	5	0	-3	-1.73	-0.86
Novel00513	ID_120	5	0	-1.25	-1.15	-0.11
Novel00650	ID_154	5	0	-3.05	-2.22	-0.27
Novel00651	ID_155	5	0	-0.37	-0.66	0.56
Novel00702	ID_164	5	0	-0.67	-0.53	0.37
Novel00765	ID_180	5	0	-1.33	-1.32	-0.69
Novel00786	ID_186	5	0	-1.98	-1.37	-0.77
Novel00830	ID_196	5	0	-3.38	-2.79	-1.32
Novel00858	ID_203	5	0	-1.48	-1.18	-0.14
Novel00984	ID_231	5	0	-1.13	-1.19	-0.42
Novel01000	ID_238	5	0	-1.82	-1.93	-0.16
Novel01003	ID_239	5	0	-2.59	-2.01	-0.95
Novel01009	ID_241	5	0	-1.36	-1.4	-0.2
Novel01066	ID_252	5	0	-1.62	-1.96	-0.1
Novel01086	ID_257	5	0	-0.71	-0.62	0.3
Novel01274	ID_302	5	0	-3.19	-1.98	-1.27
Novel01291	ID_307	5	0	-1.29	-1.46	-0.62
Novel01301	ID_308	5	0	-1.19	-1.18	0.49
Novel01516	ID_351	5	0	-2.74	-2.58	-1.42
Novel01558	ID_356	5	0	-1.01	-0.58	0.1
Novel01694	ID_390	5	0	-1.51	-2.02	-0.51
Novel01779	ID_399	5	0	-1.89	-1.74	-0.1
Novel01847	ID_419	5	0	-2.78	-2.72	-0.83
Novel01868	ID_422	5	0	-1.83	-1.86	-0.86
Novel01968	ID_442	5	0	-1.28	-1.28	-0.53
Novel02031	ID_458	5	0	-1.48	-1.66	-0.48
Novel02127	ID_479	5	0	-3.74	-2.12	-1.19
Novel02134	ID_483	5	0	-4.04	-2.58	-1.02
Novel02343	ID_523	5	0	-3.55	-3.22	-1.31
Novel02374	ID_531	5	0	-2.44	-2.67	-0.79
Novel02392	ID_539	5	0	-1.79	-1.03	-0.6
Novel02407	ID_542	5	0	-1.17	-1.24	-0.34
Novel02411	ID_546	5	0	-2.7	-2.47	-1.31
Novel02506	ID_570	5	0	-1.13	-1.04	-0.54
Novel02572	ID_580	5	0	-1.59	-0.82	-0.21
Novel02612	ID_589	5	0	-2.27	-2.29	-1.16
Novel02629	ID_593	5	0	-1.82	-1.86	-0.57
Novel02700	ID_608	5	0	-2.66	-2.9	-1.16
Novel02707	ID_609	5	0	-1.27	-1.3	-0.58
Novel02877	ID_658	5	0	-0.99	-1.24	-0.43
Novel02960	ID_677	5	0	-0.81	-1.06	-0.18
Novel02979	ID_679	5	0	-0.35	-0.63	0.43
Novel03199	ID_726	5	0	-0.81	-0.8	0.34
Novel03204	ID_728	5	0	-3.62	-3.84	-1.83
P.leopardus00092	ID_759	5	0	-2.63	-2.02	-0.9
P.leopardus00190	ID_774	5	0	-4.97	-3.74	-1.95
P.leopardus00279	ID_782	5	0	-3.35	-1.87	-0.9
P.leopardus00381	ID_795	5	0	-3.75	-3.26	-1.41
P.leopardus00443	ID_805	5	0	-1.22	-0.85	0.13
P.leopardus00611	ID_817	5	0	-1.7	-2.08	-0.6
P.leopardus00641	ID_819	5	0	-1.93	-1.26	-0.7
P.leopardus00647	ID_821	5	0	-1.87	-1.76	-0.89
P.leopardus00763	ID_839	5	0	-3.14	-2.37	-1.39
P.leopardus00802	ID_843	5	0	-2.18	-1.44	0.19
P.leopardus00892	ID_855	5	0	-2.34	-2.06	-0.56
P.leopardus01339	ID_896	5	0	-2.46	-1.5	-0.65
P.leopardus01353	ID_898	5	0	-3.06	-3.21	-1.14
P.leopardus01428	ID_902	5	0	-2.84	-2.39	-0.66
P.leopardus01457	ID_908	5	0	-1.46	-0.82	-0.04
P.leopardus01488	ID_915	5	0	-3.44	-3.33	-1.62
P.leopardus01572	ID_920	5	0	-2.13	-2.21	-1.08
P.leopardus01848	ID_960	5	0	-2.52	-1.71	-0.97
P.leopardus02227	ID_993	5	0	-0.93	-0.76	0.36
P.leopardus02557	ID_1022	5	0	-1.44	-1.28	-0.19
P.leopardus02894	ID_1057	5	0	-1.66	-0.99	0.07
P.leopardus03131	ID_1092	5	0	-1.6	-0.89	-0.21
P.leopardus03236	ID_1107	5	0	-2.47	-2.39	-0.56
P.leopardus03444	ID_1123	5	0	-1.18	-1.22	-0.48
P.leopardus03523	ID_1130	5	0	-1.5	-1.56	0.09
P.leopardus03695	ID_1151	5	0	-3.68	-2.31	-0.98
P.leopardus03737	ID_1157	5	0	-2.41	-2.17	-0.42
P.leopardus03940	ID_1188	5	0	-1.2	-0.81	0.05
P.leopardus03964	ID_1189	5	0	-2.65	-1.93	-1.05
P.leopardus04135	ID_1211	5	0	-2.55	-1.79	-0.75
P.leopardus04214	ID_1220	5	0	-3.32	-2.81	-1.17
P.leopardus04244	ID_1227	5	0	-2.93	-2.12	-0.63
P.leopardus04367	ID_1239	5	0	-2.08	-2.22	-0.32
P.leopardus04381	ID_1242	5	0	-1.33	-1.26	-0.42
P.leopardus04465	ID_1253	5	0	-4.44	-4.1	-2.02
P.leopardus04482	ID_1255	5	0	-1.9	-1.52	-0.89
P.leopardus04744	ID_1267	5	0	-2.02	-2.01	-0.3
P.leopardus04862	ID_1276	5	0	-4.19	-3	-1.52
P.leopardus04888	ID_1279	5	0	-1.43	-1.48	-0.23
P.leopardus04889	ID_1280	5	0	-2.38	-1.82	-0.51
P.leopardus04946	ID_1293	5	0	-5.56	-6.06	-1.53
P.leopardus05049	ID_1304	5	0	-1.71	-1.84	-0.25
P.leopardus05073	ID_1308	5	0	-3.52	-3.25	-1.16
P.leopardus05095	ID_1312	5	0	-2.01	-2.14	-0.49
P.leopardus05287	ID_1345	5	0	-2.69	-2.06	-0.87
P.leopardus05680	ID_1394	5	0	-1.17	-0.8	0.04
P.leopardus05763	ID_1407	5	0	-3.15	-2.36	-0.68
P.leopardus05864	ID_1409	5	0	-3.71	-2.08	-0.97
P.leopardus05933	ID_1423	5	0	-7.33	-5.66	-3.04
P.leopardus05939	ID_1425	5	0	-2.46	-2.83	-1.28
P.leopardus05992	ID_1432	5	0	-10.01	-10.01	-4.79
P.leopardus06150	ID_1454	5	0	-1.44	-0.78	0.12
P.leopardus06160	ID_1457	5	0	-2.6	-1.43	-0.53
P.leopardus06235	ID_1464	5	0	-1.31	-1	-0.18
P.leopardus06332	ID_1471	5	0	-1.95	-2.04	-0.65
P.leopardus06418	ID_1484	5	0	-0.41	-0.8	0.28
P.leopardus06419	ID_1485	5	0	-2.2	-1.53	-0.06
P.leopardus06451	ID_1492	5	0	-3.37	-1.74	-0.6
P.leopardus06487	ID_1498	5	0	-1.32	-0.9	-0.33
P.leopardus06712	ID_1523	5	0	-2.85	-4.73	-0.74
P.leopardus07007	ID_1556	5	0	-2.6	-1.76	-0.89
P.leopardus07094	ID_1569	5	0	-2.1	-1.51	0
P.leopardus07152	ID_1570	5	0	-2.43	-1.63	-0.97
P.leopardus07343	ID_1597	5	0	-1.25	-1	0.43
P.leopardus07421	ID_1608	5	0	-2.01	-1.34	-0.56
P.leopardus08072	ID_1630	5	0	-2.08	-2.2	-1.01
P.leopardus08074	ID_1632	5	0	-1.3	-1.84	-0.53
P.leopardus08158	ID_1643	5	0	-0.92	-0.63	0.32
P.leopardus08200	ID_1652	5	0	-2.66	-1.43	-0.29
P.leopardus08238	ID_1661	5	0	-1.51	-1.02	-0.46
P.leopardus08261	ID_1664	5	0	-0.54	-0.7	0.51
P.leopardus08417	ID_1692	5	0	-3.23	-1.96	-0.57
P.leopardus08465	ID_1698	5	0	-3.03	-3.08	-1.45
P.leopardus08480	ID_1702	5	0	-1.27	-1.21	-0.07
P.leopardus08956	ID_1750	5	0	-2.68	-2.57	-0.31
P.leopardus09206	ID_1787	5	0	-1.83	-1.1	-0.1
P.leopardus09349	ID_1795	5	0	-1.16	-0.63	-0.12
P.leopardus09857	ID_1870	5	0	-1.75	-1.91	-0.84
P.leopardus09992	ID_1883	5	0	-3.99	-2.78	-0.95
P.leopardus10006	ID_1887	5	0	-3.47	-2.91	-1.45
P.leopardus10234	ID_1923	5	0	-1.74	-1.52	0.06
P.leopardus10272	ID_1929	5	0	-1.05	-1.07	-0.11
P.leopardus10349	ID_1938	5	0	-1.16	-1.6	-0.06
P.leopardus10436	ID_1945	5	0	-1.44	-1.15	0.19
P.leopardus10858	ID_1981	5	0	-1.24	-1.62	0.12
P.leopardus11027	ID_1999	5	0	-1.11	-1.1	-0.05
P.leopardus11355	ID_2026	5	0	-0.95	-0.96	0.08
P.leopardus11388	ID_2031	5	0	-1.9	-2.04	-0.62
P.leopardus11624	ID_2056	5	0	-2.96	-2.2	-1.35
P.leopardus11643	ID_2059	5	0	-2.82	-1.72	-0.23
P.leopardus11724	ID_2067	5	0	-2.71	-2.53	-1.29
P.leopardus11725	ID_2068	5	0	-2.58	-2.12	-1.14
P.leopardus11738	ID_2070	5	0	-2.13	-1.77	-0.88
P.leopardus11762	ID_2074	5	0	-4.2	-3.56	-1.69
P.leopardus11788	ID_2079	5	0	-2.69	-2.55	-1.09
P.leopardus11790	ID_2080	5	0	-3.43	-2.82	-1.46
P.leopardus12105	ID_2110	5	0	-3.66	-3.15	-1.48
P.leopardus12317	ID_2129	5	0	-1.51	-1.36	-0.46
P.leopardus12343	ID_2134	5	0	-0.55	-1.22	0.74
P.leopardus12472	ID_2143	5	0	-1.16	-0.59	0
P.leopardus12714	ID_2170	5	0	-2.38	-1.44	-0.97
P.leopardus12742	ID_2178	5	0	-0.85	-1.23	0
P.leopardus12795	ID_2186	5	0	-0.56	-0.67	0.49
P.leopardus12874	ID_2194	5	0	-4.68	-3.8	-1.75
P.leopardus12911	ID_2198	5	0	-2.29	-1.25	-0.54
P.leopardus12914	ID_2199	5	0	-1.81	-1.65	-0.1
P.leopardus13044	ID_2218	5	0	-2.41	-2.19	-0.53
P.leopardus13068	ID_2222	5	0	-3.84	-2.21	-0.96
P.leopardus13102	ID_2226	5	0	-2.41	-1.42	-0.5
P.leopardus13494	ID_2256	5	0	-2.21	-2.19	-0.72
P.leopardus13559	ID_2258	5	0	-1.81	-1.62	-0.86
P.leopardus13561	ID_2259	5	0	-2.87	-1.89	-0.73
P.leopardus13627	ID_2260	5	0	-1.63	-1.5	-0.61
P.leopardus13635	ID_2262	5	0	-2.38	-1.52	-0.64
P.leopardus13690	ID_2271	5	0	-2.11	-2.13	-0.74
P.leopardus13905	ID_2297	5	0	-3.31	-2.15	-1.27
P.leopardus13906	ID_2298	5	0	-1.7	-2.08	-0.76
P.leopardus14128	ID_2321	5	0	-0.98	-1.06	-0.08
P.leopardus14467	ID_2358	5	0	-2.2	-1.49	-0.8
P.leopardus14647	ID_2371	5	0	-1.43	-1.28	0.13
P.leopardus14930	ID_2403	5	0	-2.01	-1.61	-0.68
P.leopardus15001	ID_2410	5	0	-2.66	-2.02	-0.94
P.leopardus15021	ID_2415	5	0	-2.03	-2.41	-1.02
P.leopardus15161	ID_2424	5	0	-3.8	-3.36	-1.54
P.leopardus15355	ID_2445	5	0	-2.25	-1.93	-0.88
P.leopardus15568	ID_2463	5	0	-3.7	-2.95	-1.28
P.leopardus15569	ID_2464	5	0	-2.35	-1.69	-0.86
P.leopardus15642	ID_2472	5	0	-2.27	-2.11	-0.95
P.leopardus15676	ID_2475	5	0	-2.36	-1.73	-0.76
P.leopardus15753	ID_2488	5	0	-1.98	-1.95	-0.84
P.leopardus16211	ID_2518	5	0	-1.93	-2.13	-0.86
P.leopardus16221	ID_2519	5	0	-3.16	-3.16	3.36
P.leopardus16742	ID_2570	5	0	-1.73	-1.07	-0.61
P.leopardus16833	ID_2584	5	0	-1.13	-0.95	0.01
P.leopardus16929	ID_2595	5	0	-2.22	-1.4	-0.32
P.leopardus17103	ID_2613	5	0	-2.71	-2.06	-1.04
P.leopardus17112	ID_2616	5	0	-1.65	-0.9	-0.45
P.leopardus17160	ID_2621	5	0	-2.36	-1.95	-0.73
P.leopardus17389	ID_2650	5	0	-5.72	-5.72	3.62
P.leopardus17407	ID_2653	5	0	-10.49	-10.49	-3.68
P.leopardus17424	ID_2654	5	0	-4.72	-2.79	-1.12
P.leopardus17496	ID_2662	5	0	-2.64	-3.27	-0.9
P.leopardus17904	ID_2699	5	0	-2.81	-2.33	-1.31
P.leopardus17905	ID_2700	5	0	-3.95	-3.4	-1.19
P.leopardus18173	ID_2729	5	0	-3.39	-3.51	-1.66
P.leopardus18177	ID_2730	5	0	-4.03	-2.96	-1.74
P.leopardus18180	ID_2731	5	0	-3.74	-2.31	-1.32
P.leopardus18181	ID_2732	5	0	-4.3	-2.75	-1.86
P.leopardus18492	ID_2768	5	0	-2.02	-1.19	-0.43
P.leopardus18634	ID_2778	5	0	-2.97	-2.86	-0.11
P.leopardus18640	ID_2779	5	0	-1.56	-2.32	-0.1
P.leopardus18642	ID_2780	5	0	-2.62	-2.33	-1.32
P.leopardus18643	ID_2781	5	0	-3.75	-2.66	-0.25
P.leopardus18658	ID_2784	5	0	-3.43	-3.35	-1.04
P.leopardus18809	ID_2804	5	0	-2.42	-1.81	-1.13
P.leopardus19061	ID_2821	5	0	-2.18	-2.53	-1.05
P.leopardus19131	ID_2830	5	0	-2.14	-1.31	-0.79
P.leopardus19142	ID_2833	5	0	-3.82	-2.58	-1
P.leopardus19208	ID_2838	5	0	-2.2	-2.06	-0.76
P.leopardus19209	ID_2839	5	0	-1.81	-1.81	-0.74
P.leopardus19210	ID_2840	5	0	-2.74	-2.35	-0.97
P.leopardus19566	ID_2888	5	0	-2.68	-2.36	-0.78
P.leopardus19828	ID_2910	5	0	-4.36	-4.38	-2.24
P.leopardus19863	ID_2916	5	0	-2.74	-2.31	-1
P.leopardus20199	ID_2952	5	0	-4.96	-3.62	-1.58
P.leopardus20331	ID_2963	5	0	-2.26	-1.48	-0.69
P.leopardus20521	ID_2987	5	0	-2.17	-1.5	-0.64
P.leopardus20522	ID_2988	5	0	-3.54	-2.16	-0.74
P.leopardus20634	ID_3000	5	0	-3.15	-2.09	-1.31
P.leopardus20665	ID_3010	5	0	-2.57	-2.08	-0.92
P.leopardus20714	ID_3012	5	0	-1.02	-1	0.22
P.leopardus20833	ID_3027	5	0	-1.83	-1.04	-0.21
P.leopardus20872	ID_3031	5	0	-2.27	-1.85	-0.07
P.leopardus20926	ID_3040	5	0	-2.46	-2.35	-0.71
P.leopardus20983	ID_3050	5	0	-1.48	-0.75	-0.1
P.leopardus21261	ID_3081	5	0	-2.44	-2.13	-0.71
P.leopardus21271	ID_3082	5	0	-1.16	-1.34	-0.22
P.leopardus21339	ID_3092	5	0	-3.29	-2.99	-1.61
P.leopardus21418	ID_3101	5	0	-4.19	-4.13	-1.32
P.leopardus21585	ID_3125	5	0	-1.72	-0.98	-0.33
P.leopardus21589	ID_3126	5	0	-3.08	-2.32	-1.39
P.leopardus21592	ID_3128	5	0	-1.9	-1.22	-0.52
P.leopardus21597	ID_3131	5	0	-1.75	-1.71	-0.79
P.leopardus21721	ID_3146	5	0	-1.07	-0.83	0.11
P.leopardus21902	ID_3168	5	0	-2.12	-1.38	-0.29
P.leopardus21923	ID_3172	5	0	-3.72	-2.08	-0.85
P.leopardus22123	ID_3188	5	0	-2.8	-2.76	-1.21
P.leopardus22461	ID_3216	5	0	-1.38	-0.83	-0.25
P.leopardus22462	ID_3217	5	0	-1.21	-1.63	-0.42
P.leopardus22466	ID_3219	5	0	-1.37	-1.07	-0.14
P.leopardus22612	ID_3234	5	0	-2.56	-2.04	-0.54
P.leopardus22672	ID_3238	5	0	-2.59	-1.64	-1.03
P.leopardus22833	ID_3260	5	0	-2.65	-1.87	-1.18
P.leopardus22882	ID_3264	5	0	-1.09	-0.9	-0.46
P.leopardus22885	ID_3265	5	0	-2.38	-1.92	-0.89
P.leopardus22955	ID_3272	5	0	-2.35	-2.27	-0.84
P.leopardus23037	ID_3284	5	0	-2.39	-1.71	-0.38
P.leopardus23050	ID_3285	5	0	-3.08	-3.95	-1.4
P.leopardus23067	ID_3287	5	0	-1.4	-2.05	-0.25
P.leopardus23238	ID_3319	5	0	-1.03	-1.4	0.21
P.leopardus23274	ID_3322	5	0	-1.28	-1.97	0.76
P.leopardus23304	ID_3324	5	0	-1.8	-1.18	-0.49
P.leopardus23306	ID_3325	5	0	-1.06	-1.19	-0.37
P.leopardus23363	ID_3332	5	0	-2.33	-1.62	-0.95
P.leopardus23428	ID_3335	5	0	-1.55	-0.89	-0.4
P.leopardus23489	ID_3344	5	0	-2.45	-1.53	-0.96
P.leopardus23510	ID_3346	5	0	-2.45	-1.95	-1
P.leopardus23823	ID_3384	5	0	-1.63	-1.3	-0.34
P.leopardus23857	ID_3386	5	0	-1.17	-1.31	-0.46
P.leopardus23952	ID_3400	5	0	-3.05	-3.22	-1.44
P.leopardus23957	ID_3402	5	0	-3.24	-3.37	-1.22
P.leopardus23992	ID_3405	5	0	-1.97	-1.29	-0.72
P.leopardus23996	ID_3407	5	0	-1.79	-1.64	-0.84
P.leopardus24117	ID_3417	5	0	-2.46	-2.2	-0.54
P.leopardus24200	ID_3425	5	0	-2.42	-2.84	-0.61
P.leopardus24401	ID_3451	5	0	-0.97	-1.04	0.16
P.leopardus24426	ID_3457	5	0	-1.99	-1.15	-0.72
P.leopardus24427	ID_3458	5	0	-3.9	-3.24	-0.79
P.leopardus24437	ID_3460	5	0	-1.26	-1.63	-0.46
P.leopardus24512	ID_3468	5	0	-0.92	-1.38	-0.21
P.leopardus24572	ID_3474	5	0	-3.18	-2.72	-1.14
P.leopardus24573	ID_3475	5	0	-4.04	-3.31	-1.73
P.leopardus25611	ID_3548	5	0	-1.69	-1.42	-0.71
P.leopardus25724	ID_3557	5	0	-1.19	-1.07	0.06
P.leopardus25871	ID_3575	5	0	-2.52	-2.5	-1.33
P.leopardus26700	ID_3604	5	0	-1.33	-1.47	-0.14
P.leopardus26811	ID_3617	5	0	-2.62	-2.29	-0.91
Novel01822	ID_410	6	0	-12.07	-3.64	-12.07
Novel01848	ID_420	6	0	-2.16	-1.08	-2.03
Novel01994	ID_449	6	0	-3.71	-1.15	-2.14
Novel01995	ID_450	6	0	-3.72	-1.66	-2.5
Novel02052	ID_465	6	0	-3.03	-1.29	-2.13
Novel02077	ID_468	6	0	-0.97	0.78	-0.73
Novel02215	ID_499	6	0	-5.61	-1.13	-3.68
P.leopardus00153	ID_769	6	0	-2.41	-0.6	-1.46
P.leopardus00340	ID_787	6	0	-2.02	-0.66	-2.14
P.leopardus00960	ID_862	6	0	-1.97	-0.37	-1.8
P.leopardus01087	ID_874	6	0	-3.98	-1.62	-2.84
P.leopardus01497	ID_916	6	0	-2	-0.79	-2.43
P.leopardus01627	ID_928	6	0	-2.51	-0.67	-1.36
P.leopardus01739	ID_947	6	0	-4.06	-0.5	-2.18
P.leopardus02058	ID_973	6	0	-1.78	-0.19	-0.9
P.leopardus02186	ID_984	6	0	-1.09	0.56	-1.64
P.leopardus02264	ID_998	6	0	-1.94	-0.41	-1.32
P.leopardus02606	ID_1029	6	0	-2.92	-0.93	-3
P.leopardus03062	ID_1083	6	0	-2.21	-0.64	-1.56
P.leopardus03510	ID_1128	6	0	-0.99	0.07	-2.11
P.leopardus03710	ID_1152	6	0	-2.33	-0.21	-1.35
P.leopardus04410	ID_1246	6	0	-1.57	0.14	-1.79
P.leopardus04914	ID_1284	6	0	-2.45	-1.21	-2.49
P.leopardus05019	ID_1301	6	0	-3.21	1.15	-1.54
P.leopardus05046	ID_1303	6	0	-1.48	-0.3	-2.58
P.leopardus05474	ID_1366	6	0	-1.78	0.02	-1.4
P.leopardus05527	ID_1373	6	0	-2.95	-0.03	-1.42
P.leopardus05580	ID_1387	6	0	-0.66	0.33	-1.53
P.leopardus06363	ID_1475	6	0	-1.85	-1.02	-2
P.leopardus06740	ID_1527	6	0	-1.5	-0.12	-2.43
P.leopardus06847	ID_1539	6	0	-2.56	-0.5	-1.9
P.leopardus07086	ID_1568	6	0	-3.92	-1.15	-3
P.leopardus07213	ID_1576	6	0	-0.51	0.64	-0.68
P.leopardus07367	ID_1601	6	0	-2.85	-0.89	-2.04
P.leopardus07571	ID_1618	6	0	-3.78	-1.04	-3.28
P.leopardus08414	ID_1691	6	0	-1.79	-0.83	-1.69
P.leopardus08598	ID_1707	6	0	-2.3	0.29	-1.14
P.leopardus08803	ID_1728	6	0	-2.16	-0.57	-1.75
P.leopardus08973	ID_1753	6	0	-2.91	-1.36	-3.64
P.leopardus08982	ID_1756	6	0	-2.17	-0.82	-1.65
P.leopardus09383	ID_1800	6	0	-1.16	0.39	-0.51
P.leopardus09554	ID_1827	6	0	-2.49	0.05	-2.67
P.leopardus09833	ID_1864	6	0	-2.59	-1.36	-2.95
P.leopardus10057	ID_1899	6	0	-2.82	-0.69	-4.25
P.leopardus10316	ID_1935	6	0	-3.55	-1.65	-3.72
P.leopardus10802	ID_1979	6	0	-0.45	0.97	-1.44
P.leopardus10960	ID_1991	6	0	-0.73	0.84	-1.66
P.leopardus11023	ID_1998	6	0	-2.54	-0.96	-2.17
P.leopardus11628	ID_2057	6	0	-2.98	-1.32	-2.69
P.leopardus12336	ID_2133	6	0	-1.74	0.69	-0.95
P.leopardus12662	ID_2167	6	0	-1.27	0.17	-2.24
P.leopardus12760	ID_2183	6	0	-1.5	-0.18	-1.91
P.leopardus12788	ID_2185	6	0	-1.77	-0.69	-2.53
P.leopardus12816	ID_2189	6	0	-1.4	0.02	-2.81
P.leopardus13037	ID_2217	6	0	-3.15	-1.02	-3.4
P.leopardus13359	ID_2244	6	0	-0.66	0.87	-1.13
P.leopardus13863	ID_2290	6	0	-1.07	-0.01	-1.75
P.leopardus14354	ID_2348	6	0	-1.19	-0.11	-2.09
P.leopardus14832	ID_2391	6	0	-2.63	0.47	-2.46
P.leopardus15594	ID_2467	6	0	-1.88	-0.74	-1.42
P.leopardus15637	ID_2471	6	0	-2.39	-0.69	-1.67
P.leopardus15660	ID_2473	6	0	-2.23	-0.68	-2.02
P.leopardus16185	ID_2517	6	0	-2.37	-0.73	-1.89
P.leopardus16366	ID_2535	6	0	-1.95	-0.85	-2.35
P.leopardus16482	ID_2538	6	0	-3.32	-1.47	-3.24
P.leopardus16674	ID_2562	6	0	-1.28	0.02	-2.42
P.leopardus16982	ID_2602	6	0	-3.47	-1.36	-2.13
P.leopardus17088	ID_2611	6	0	-2.39	-0.63	-1.38
P.leopardus17305	ID_2640	6	0	-1.87	-0.15	-1.69
P.leopardus17916	ID_2703	6	0	-1.99	-0.9	-2.43
P.leopardus18320	ID_2746	6	0	-0.43	0.69	-0.91
P.leopardus18485	ID_2765	6	0	-1.35	-0.15	-2.77
P.leopardus19154	ID_2835	6	0	-2.26	-0.96	-1.51
P.leopardus19954	ID_2927	6	0	-2.28	-0.53	-1.62
P.leopardus20155	ID_2950	6	0	-0.76	0.72	-1.28
P.leopardus20464	ID_2980	6	0	-2.29	-0.61	-1.34
P.leopardus20776	ID_3019	6	0	-2.71	-0.98	-2.85
P.leopardus20875	ID_3032	6	0	-3.14	-0.92	-1.92
P.leopardus20916	ID_3037	6	0	-3.75	-0.59	-4.93
P.leopardus21712	ID_3144	6	0	-2.07	-0.87	-2.83
P.leopardus21983	ID_3176	6	0	-3.78	-0.19	-1.82
P.leopardus22312	ID_3203	6	0	-3.99	-0.64	-3.36
P.leopardus22693	ID_3242	6	0	-2.95	-1.26	-3.09
P.leopardus23512	ID_3347	6	0	-2.25	-0.89	-1.45
P.leopardus23572	ID_3353	6	0	-0.59	0.55	-1.36
P.leopardus23868	ID_3388	6	0	-2.1	-0.57	-1.59
P.leopardus24027	ID_3408	6	0	-1.55	-0.1	-2.75
P.leopardus24162	ID_3422	6	0	-2.54	-0.62	-3.17
P.leopardus24411	ID_3454	6	0	-3.21	-1.26	-2.05
P.leopardus25970	ID_3578	6	0	-1.63	0.71	-1.03
Novel00138	ID_25	7	0	-1.54	0.86	-0.24
Novel00774	ID_183	7	0	-1.08	0.42	0.14
Novel00900	ID_213	7	0	-0.72	0.28	0.28
Novel00958	ID_225	7	0	-0.82	0.1	0.35
Novel01119	ID_264	7	0	-6.2	4.39	3.7
Novel01272	ID_301	7	0	-2.29	-0.58	-0.29
Novel01321	ID_314	7	0	-1.88	1.67	1.1
Novel01427	ID_335	7	0	-0.68	0.44	0.26
Novel01490	ID_345	7	0	-0.82	0.35	0.52
Novel01577	ID_363	7	0	-1.34	0.01	-0.01
Novel01671	ID_381	7	0	-1.34	-0.64	-0.21
Novel01919	ID_432	7	0	-1.7	-0.85	-0.47
Novel02030	ID_457	7	0	-0.94	0.07	0.09
Novel02126	ID_478	7	0	-3.05	-1.62	-0.96
Novel02789	ID_633	7	0	-2.56	-1.19	-0.4
Novel02810	ID_641	7	0	-2.46	0.14	-0.04
Novel02911	ID_667	7	0	-2.18	-0.31	-0.05
Novel02953	ID_675	7	0	-1.94	-0.18	-0.8
Novel03262	ID_745	7	0	-5.64	4.27	1.87
P.leopardus00302	ID_785	7	0	-3.65	-1.52	-1.88
P.leopardus00410	ID_802	7	0	-5.64	-2.82	-1.82
P.leopardus00501	ID_809	7	0	-2.42	-0.73	-1.14
P.leopardus00519	ID_811	7	0	-9.11	-0.65	-2.49
P.leopardus00526	ID_812	7	0	-1.13	0.02	0.19
P.leopardus00539	ID_816	7	0	-2.73	-0.84	-0.91
P.leopardus00664	ID_825	7	0	-2.08	-0.25	-0.3
P.leopardus01236	ID_892	7	0	-2.65	-0.36	-0.45
P.leopardus01274	ID_894	7	0	-1.29	-0.37	-0.18
P.leopardus01336	ID_895	7	0	-4.35	0.17	-1.96
P.leopardus01342	ID_897	7	0	-1.93	-0.75	-0.68
P.leopardus01355	ID_899	7	0	-10.88	-5.16	-3.04
P.leopardus01640	ID_931	7	0	-2.68	-0.95	-0.23
P.leopardus01668	ID_937	7	0	-2.27	-0.42	-0.95
P.leopardus02121	ID_979	7	0	-1.53	-0.23	-0.32
P.leopardus02293	ID_1000	7	0	-1.99	-0.39	-0.31
P.leopardus02394	ID_1009	7	0	-3.33	-1.76	-1.09
P.leopardus02644	ID_1034	7	0	-2.4	-1.27	-0.79
P.leopardus02710	ID_1039	7	0	-1.49	-0.4	-0.49
P.leopardus02919	ID_1059	7	0	-2.61	-0.63	-0.65
P.leopardus03006	ID_1072	7	0	-1.56	0.6	0.97
P.leopardus03611	ID_1138	7	0	-1.35	-0.22	0.25
P.leopardus03726	ID_1153	7	0	-1.06	0.25	0.36
P.leopardus03761	ID_1162	7	0	-2.56	-0.72	-0.53
P.leopardus03784	ID_1167	7	0	-1.2	-0.25	-0.18
P.leopardus03926	ID_1185	7	0	-2.04	-0.71	0.22
P.leopardus04074	ID_1204	7	0	-2.42	-1.26	-0.93
P.leopardus04087	ID_1206	7	0	-1.76	-0.05	0.18
P.leopardus04220	ID_1222	7	0	-1.76	-0.28	0.05
P.leopardus04545	ID_1258	7	0	-2.17	-1.03	-0.41
P.leopardus04863	ID_1277	7	0	-1.9	-0.55	-0.37
P.leopardus04901	ID_1282	7	0	-2.14	-1.06	-0.57
P.leopardus05173	ID_1326	7	0	-2.66	-1.13	-1.08
P.leopardus05211	ID_1332	7	0	-3.07	-0.59	-0.15
P.leopardus05275	ID_1343	7	0	-2.04	0.28	-0.72
P.leopardus05283	ID_1344	7	0	-1.09	0.27	0.15
P.leopardus05387	ID_1356	7	0	-2.14	1.87	1.32
P.leopardus05492	ID_1368	7	0	-2.08	-0.94	-0.83
P.leopardus05618	ID_1392	7	0	-2.15	-0.37	-0.42
P.leopardus05619	ID_1393	7	0	-2.56	-0.3	0.4
P.leopardus05704	ID_1398	7	0	-2.15	-0.86	-0.81
P.leopardus06206	ID_1461	7	0	-3.91	-2.1	-1.28
P.leopardus06348	ID_1472	7	0	-1.61	0.65	0.01
P.leopardus06375	ID_1476	7	0	-1.99	-0.12	-0.17
P.leopardus06517	ID_1506	7	0	-1.02	0.06	0.2
P.leopardus06939	ID_1552	7	0	-1.24	-0.04	-0.33
P.leopardus07041	ID_1560	7	0	-4.26	-0.87	-1.57
P.leopardus07060	ID_1563	7	0	-3.46	0.95	0.53
P.leopardus07383	ID_1603	7	0	-2.38	-0.46	-0.71
P.leopardus07684	ID_1619	7	0	-1.62	0.52	0.64
P.leopardus08073	ID_1631	7	0	-2.83	-1.17	-0.32
P.leopardus08194	ID_1651	7	0	-2.58	-1.21	-0.47
P.leopardus08330	ID_1674	7	0	-2.82	0.66	1.13
P.leopardus08358	ID_1675	7	0	-1.68	-0.51	-0.42
P.leopardus08472	ID_1700	7	0	-3.86	-1.97	-1.3
P.leopardus08745	ID_1723	7	0	-2.3	-0.23	-0.83
P.leopardus08760	ID_1724	7	0	-3.24	-0.89	-1.22
P.leopardus08838	ID_1733	7	0	-1.39	-0.03	-0.23
P.leopardus08896	ID_1738	7	0	-9.2	-2.07	-0.11
P.leopardus08910	ID_1742	7	0	-1.93	-0.12	-0.47
P.leopardus08955	ID_1749	7	0	-1.21	-0.33	-0.1
P.leopardus08960	ID_1752	7	0	-2.37	-1.19	-0.92
P.leopardus08978	ID_1755	7	0	-2.32	-0.76	-0.25
P.leopardus09142	ID_1778	7	0	-2.5	-0.46	-0.37
P.leopardus09265	ID_1792	7	0	-2.26	-0.68	0.04
P.leopardus09541	ID_1824	7	0	-1	-0.08	0.08
P.leopardus09659	ID_1842	7	0	-1.85	-0.39	-0.23
P.leopardus09719	ID_1848	7	0	-0.55	0.47	0.37
P.leopardus09896	ID_1873	7	0	-2.55	-0.43	-0.51
P.leopardus09997	ID_1885	7	0	-1.66	0.48	0.49
P.leopardus10124	ID_1909	7	0	-5.75	2.58	1.63
P.leopardus10130	ID_1911	7	0	-2.66	-0.5	-0.76
P.leopardus10136	ID_1913	7	0	-3.52	-0.27	0.25
P.leopardus10607	ID_1968	7	0	-3.26	-1.3	-1.34
P.leopardus10945	ID_1988	7	0	-1.52	-0.59	-0.35
P.leopardus11032	ID_2000	7	0	-1.51	0.37	0.45
P.leopardus11048	ID_2002	7	0	-3.83	-1.14	-1.74
P.leopardus11073	ID_2005	7	0	-1.8	0.09	-0.05
P.leopardus11432	ID_2034	7	0	-3.85	0.53	0.39
P.leopardus11456	ID_2038	7	0	-1.94	-0.04	0.02
P.leopardus11792	ID_2081	7	0	-3.88	-0.87	-1.22
P.leopardus11969	ID_2100	7	0	-1.86	-0.88	-0.29
P.leopardus12269	ID_2122	7	0	-1.82	0.32	-0.14
P.leopardus12313	ID_2128	7	0	-2.66	-1.15	-1.19
P.leopardus12347	ID_2135	7	0	-3.53	-1.27	-1.66
P.leopardus12365	ID_2136	7	0	-3.04	-1.35	-1.25
P.leopardus12397	ID_2140	7	0	-1.86	-0.19	-0.46
P.leopardus12398	ID_2141	7	0	-3.67	-1.6	-0.56
P.leopardus12514	ID_2155	7	0	-12.17	-2.15	-3.87
P.leopardus12692	ID_2169	7	0	-2.29	-0.93	-0.88
P.leopardus12738	ID_2176	7	0	-2.39	-0.55	-1.07
P.leopardus12739	ID_2177	7	0	-2.32	-0.49	-0.82
P.leopardus12833	ID_2190	7	0	-1.77	-0.67	-0.12
P.leopardus12909	ID_2197	7	0	-2.53	-1.16	-0.47
P.leopardus12974	ID_2203	7	0	-2.76	-0.86	-0.14
P.leopardus12975	ID_2204	7	0	-2.35	-0.7	0.21
P.leopardus13010	ID_2213	7	0	-6.73	0.82	1.61
P.leopardus13056	ID_2221	7	0	-2.54	0.46	-0.31
P.leopardus13115	ID_2227	7	0	-1.34	0.66	-0.31
P.leopardus13116	ID_2228	7	0	-1.27	0.51	-0.23
P.leopardus13162	ID_2235	7	0	-1.64	-0.12	-0.47
P.leopardus13867	ID_2291	7	0	-3.2	-1.14	-0.67
P.leopardus13890	ID_2294	7	0	-2.04	-0.93	-0.68
P.leopardus14006	ID_2309	7	0	-1.48	-0.18	0.32
P.leopardus14008	ID_2311	7	0	-1.69	0.01	-0.62
P.leopardus14107	ID_2317	7	0	-1.38	-0.55	0.13
P.leopardus14153	ID_2325	7	0	-1.35	-0.07	-0.2
P.leopardus14335	ID_2345	7	0	-1.15	0	0.01
P.leopardus14362	ID_2349	7	0	-1.71	-0.71	-0.58
P.leopardus14476	ID_2359	7	0	-1.9	-0.38	-0.27
P.leopardus14682	ID_2375	7	0	-2.33	-1.18	-1.03
P.leopardus14740	ID_2382	7	0	-2.35	-1.26	-0.98
P.leopardus14761	ID_2386	7	0	-2.35	-0.99	-0.66
P.leopardus14849	ID_2393	7	0	-2.11	-0.48	-0.44
P.leopardus15146	ID_2421	7	0	-2.57	-0.07	-0.25
P.leopardus15209	ID_2428	7	0	-1.58	-0.55	0.09
P.leopardus15226	ID_2430	7	0	-1.33	0.56	0.58
P.leopardus15324	ID_2443	7	0	-2.75	-1.45	-1.12
P.leopardus15788	ID_2491	7	0	-0.89	0.52	0.16
P.leopardus15928	ID_2505	7	0	-1.39	-0.62	-0.16
P.leopardus16032	ID_2511	7	0	-2.54	-0.84	-0.26
P.leopardus16260	ID_2525	7	0	-2.33	-0.83	-1.04
P.leopardus16306	ID_2531	7	0	-2.52	-0.84	-1.38
P.leopardus16628	ID_2557	7	0	-2.13	-0.93	-1.16
P.leopardus16896	ID_2592	7	0	-2.65	-1.22	-0.83
P.leopardus16899	ID_2593	7	0	-2.78	-1.01	-1.24
P.leopardus17108	ID_2615	7	0	-1.55	-0.45	-0.27
P.leopardus17283	ID_2637	7	0	-5.93	1.75	3.03
P.leopardus17532	ID_2665	7	0	-2.68	-1.21	-1.34
P.leopardus17623	ID_2676	7	0	-1.26	0.05	0.25
P.leopardus17759	ID_2691	7	0	-1.43	0.88	0.05
P.leopardus17919	ID_2704	7	0	-1.26	0.18	0.28
P.leopardus17931	ID_2706	7	0	-2.09	-0.87	-0.53
P.leopardus17976	ID_2709	7	0	-0.87	0.49	0.39
P.leopardus18054	ID_2713	7	0	-4.31	-2.14	-1.51
P.leopardus18105	ID_2719	7	0	-0.99	1.14	0.21
P.leopardus18271	ID_2741	7	0	-3.08	-1.15	-0.76
P.leopardus18476	ID_2762	7	0	-2.02	-0.72	-0.87
P.leopardus18488	ID_2767	7	0	-1.52	-0.18	-0.38
P.leopardus18567	ID_2771	7	0	-1.87	-0.79	-0.36
P.leopardus18717	ID_2790	7	0	-3.24	-1.36	-1.55
P.leopardus18733	ID_2792	7	0	-10.74	-0.47	-1.96
P.leopardus18737	ID_2793	7	0	-1.56	0.25	0.12
P.leopardus19057	ID_2820	7	0	-6.67	0.96	-1.48
P.leopardus19113	ID_2825	7	0	-1.52	0.84	0.18
P.leopardus19297	ID_2850	7	0	-1.84	-0.32	-0.78
P.leopardus19355	ID_2858	7	0	-0.77	0	0.26
P.leopardus19543	ID_2886	7	0	-4.42	-1.48	-0.73
P.leopardus19685	ID_2892	7	0	-0.67	0.52	0.53
P.leopardus19873	ID_2919	7	0	-1.38	-0.52	-0.01
P.leopardus19876	ID_2920	7	0	-1	0.82	0.35
P.leopardus20217	ID_2954	7	0	-2.06	-0.94	-0.36
P.leopardus20276	ID_2959	7	0	-1.6	0.29	-0.46
P.leopardus20384	ID_2969	7	0	-2.38	-1.15	-1.07
P.leopardus20456	ID_2979	7	0	-1.57	0.34	0.64
P.leopardus20475	ID_2983	7	0	-0.72	0.43	0.28
P.leopardus20562	ID_2993	7	0	-3.38	-1.53	-1.16
P.leopardus20620	ID_2998	7	0	-1.54	0.46	-0.42
P.leopardus20767	ID_3017	7	0	-1.87	-0.7	-0.34
P.leopardus20932	ID_3041	7	0	-2.51	-1.11	-0.26
P.leopardus20933	ID_3042	7	0	-3.13	-1.38	-0.73
P.leopardus21311	ID_3086	7	0	-7.86	1.4	1.6
P.leopardus21758	ID_3147	7	0	-3.15	-0.84	-1.02
P.leopardus22054	ID_3180	7	0	-10.36	-0.51	-1.58
P.leopardus22076	ID_3183	7	0	-3.15	-1.33	-0.62
P.leopardus22298	ID_3201	7	0	-2.12	-0.41	-0.1
P.leopardus22328	ID_3204	7	0	-10.35	-0.64	-0.31
P.leopardus22407	ID_3213	7	0	-2.22	-0.36	-0.33
P.leopardus22477	ID_3222	7	0	-3.58	-1.18	-1.03
P.leopardus22480	ID_3223	7	0	-1.8	-0.2	-0.07
P.leopardus22482	ID_3224	7	0	-1.62	0.03	0.03
P.leopardus22558	ID_3228	7	0	-1.55	-0.5	-0.31
P.leopardus22790	ID_3254	7	0	-1.63	0.09	-0.21
P.leopardus22953	ID_3271	7	0	-2.22	-0.04	-0.42
P.leopardus23135	ID_3301	7	0	-1.14	-0.47	0.06
P.leopardus23152	ID_3305	7	0	-1.4	0.2	0.1
P.leopardus23180	ID_3308	7	0	-1.73	-0.21	0.16
P.leopardus23266	ID_3320	7	0	-3.47	-1.65	-1.23
P.leopardus23329	ID_3327	7	0	-8.44	1.36	-0.07
P.leopardus23504	ID_3345	7	0	-2.53	-1	0.27
P.leopardus23636	ID_3365	7	0	-7.41	-3.28	-3.31
P.leopardus23718	ID_3378	7	0	-3.38	-1.25	-1.64
P.leopardus23912	ID_3396	7	0	-3.82	-1.8	-1.05
P.leopardus23927	ID_3399	7	0	-7.21	1.97	0.11
P.leopardus24095	ID_3415	7	0	-0.96	0.01	0.13
P.leopardus24374	ID_3448	7	0	-2.16	-0.31	-0.2
P.leopardus24600	ID_3477	7	0	-1.76	0.3	-0.59
P.leopardus24634	ID_3483	7	0	-1.28	-0.24	-0.3
P.leopardus24716	ID_3485	7	0	-2.2	-1.1	-0.75
P.leopardus24940	ID_3508	7	0	-2.24	-0.28	-0.49
P.leopardus25090	ID_3515	7	0	-1.39	-0.41	0.07
P.leopardus25125	ID_3520	7	0	-5.06	-1.05	-2.25
P.leopardus26031	ID_3580	7	0	-3.12	-0.54	-1.21
P.leopardus26529	ID_3599	7	0	-5.07	-0.78	-1.92
P.leopardus26820	ID_3618	7	0	-8.58	1.35	-2.03
Novel00352	ID_79	8	0	-7.08	0.4	3.43
Novel01162	ID_272	8	0	-0.53	0.16	0.53
Novel01290	ID_306	8	0	-0.5	0.23	0.96
Novel02179	ID_488	8	0	-0.61	0.2	0.66
Novel02325	ID_518	8	0	-0.54	-0.18	0.6
Novel02357	ID_526	8	0	-0.67	-0.17	0.33
Novel02408	ID_543	8	0	-1.47	-0.4	0.8
P.leopardus01199	ID_886	8	0	-0.75	-0.06	0.68
P.leopardus01687	ID_939	8	0	-1.1	-0.49	0.11
P.leopardus03474	ID_1125	8	0	-1.03	-0.01	0.59
P.leopardus03747	ID_1159	8	0	-0.75	0.26	0.48
P.leopardus03925	ID_1184	8	0	-0.76	-0.25	0.77
P.leopardus07273	ID_1583	8	0	-1.16	-0.55	0.29
P.leopardus07867	ID_1623	8	0	-0.7	-0.04	0.87
P.leopardus08567	ID_1705	8	0	-0.37	0.35	0.84
P.leopardus16503	ID_2541	8	0	-4.01	2.4	3.56
P.leopardus19085	ID_2822	8	0	-0.93	-0.45	0.23
P.leopardus19141	ID_2832	8	0	-0.83	-0.58	0.81
P.leopardus21441	ID_3104	8	0	-0.67	-0.3	0.48
P.leopardus21513	ID_3110	8	0	-0.66	0.38	0.75
P.leopardus21720	ID_3145	8	0	-0.77	-0.23	0.4
P.leopardus23720	ID_3379	8	0	-0.96	-0.27	0.18
P.leopardus23812	ID_3382	8	0	-1.68	-0.16	0.6
P.leopardus24448	ID_3461	8	0	-0.81	0.38	0.58
P.leopardus24620	ID_3480	8	0	-0.5	-0.33	0.51
Novel01821	ID_409	9	0	-0.55	-1.85	-4.27
Novel02776	ID_630	9	0	0.81	-0.88	-2.08
P.leopardus01543	ID_918	9	0	0.39	-0.72	-2.4
P.leopardus01968	ID_966	9	0	-0.58	-2.19	-3.59
P.leopardus03204	ID_1100	9	0	-0.36	-0.75	-2.26
P.leopardus03436	ID_1122	9	0	-0.48	-0.93	-2.73
P.leopardus03535	ID_1132	9	0	0.36	-0.38	-1
P.leopardus05230	ID_1335	9	0	-0.28	-1.04	-1.7
P.leopardus05466	ID_1363	9	0	-0.34	-0.96	-2.4
P.leopardus05528	ID_1374	9	0	-0.09	-0.99	-2.73
P.leopardus05725	ID_1400	9	0	-0.65	-1.11	-2.75
P.leopardus06025	ID_1435	9	0	-0.23	-0.67	-1.98
P.leopardus06061	ID_1445	9	0	-0.21	-0.77	-2.34
P.leopardus08160	ID_1644	9	0	-0.29	-1.15	-2.63
P.leopardus09575	ID_1832	9	0	0.29	-0.37	-1.59
P.leopardus09676	ID_1843	9	0	-0.7	-1.43	-3.57
P.leopardus10976	ID_1994	9	0	-0.28	-1.97	-2.91
P.leopardus11215	ID_2016	9	0	0.09	-0.52	-1.82
P.leopardus16733	ID_2568	9	0	-0.52	-1.42	-2.88
P.leopardus16886	ID_2590	9	0	-0.04	-1.05	-3.2
P.leopardus17569	ID_2671	9	0	0.34	-0.62	-1.93
P.leopardus17984	ID_2710	9	0	-0.25	-2	-4.31
P.leopardus18020	ID_2712	9	0	-0.46	-0.92	-2.28
P.leopardus19645	ID_2891	9	0	0.37	-0.57	-2.56
P.leopardus19896	ID_2922	9	0	0.07	-0.75	-2.89
P.leopardus19968	ID_2930	9	0	0.64	-0.82	-1.3
P.leopardus19986	ID_2932	9	0	-0.25	-1.26	-2.58
P.leopardus20236	ID_2956	9	0	-0.23	-1.05	-2.52
P.leopardus20273	ID_2957	9	0	0.92	-1.12	-1.84
P.leopardus20924	ID_3038	9	0	-0.54	-1.1	-3.29
P.leopardus20971	ID_3047	9	0	-0.35	-0.74	-1.84
P.leopardus21590	ID_3127	9	0	-0.18	-0.89	-1.61
P.leopardus23296	ID_3323	9	0	-0.64	-1.26	-3.49
P.leopardus23626	ID_3360	9	0	-0.5	-1.28	-3.53
P.leopardus24519	ID_3470	9	0	-0.14	-0.8	-1.93
P.leopardus25480	ID_3538	9	0	-0.27	-1.27	-2.23
Novel00194	ID_36	10	0	0.84	-2.84	-2.84
Novel00347	ID_78	10	0	0.09	-1.18	-1.23
Novel00468	ID_107	10	0	0.35	-0.68	-0.5
Novel02497	ID_568	10	0	0.61	-1.93	-2.45
Novel03143	ID_715	10	0	-0.07	-1.07	-0.66
P.leopardus01427	ID_901	10	0	-0.78	-3.09	-3.39
P.leopardus06982	ID_1555	10	0	-0.17	-1.7	-1.34
P.leopardus07426	ID_1609	10	0	0.4	-0.71	-0.24
P.leopardus07475	ID_1612	10	0	1.39	-3.64	-2.19
P.leopardus08889	ID_1737	10	0	0.26	-0.83	-1.18
P.leopardus09204	ID_1786	10	0	-0.06	-1.3	-1.73
P.leopardus09573	ID_1831	10	0	0.1	-1.16	-0.69
P.leopardus18126	ID_2722	10	0	-0.15	-2.16	-2.73
P.leopardus20850	ID_3029	10	0	0.12	-1.59	-1.85
P.leopardus25124	ID_3519	10	0	0.18	-0.99	-0.75
P.leopardus25585	ID_3544	10	0	0.47	-1.58	-1.1
Novel00222	ID_44	11	0	-0.62	-1.87	0.76
Novel00310	ID_71	11	0	0.34	-1.21	0.07
Novel00636	ID_151	11	0	0.23	-2.23	-0.51
Novel00660	ID_158	11	0	0.12	-2.38	1
Novel03087	ID_704	11	0	0.2	-3.68	-0.55
Novel03123	ID_712	11	0	-0.64	-2.56	-0.16
P.leopardus00465	ID_807	11	0	1.89	-8.12	0.62
P.leopardus00727	ID_832	11	0	-0.28	-2.43	-0.41
P.leopardus01458	ID_909	11	0	-0.88	-2.94	0.17
P.leopardus02839	ID_1049	11	0	0.54	-0.98	0.21
P.leopardus08384	ID_1683	11	0	-0.97	-8.34	0.61
P.leopardus10456	ID_1947	11	0	-0.48	-3.68	-1.4
P.leopardus11095	ID_2007	11	0	-0.12	-1.48	-0.01
P.leopardus11289	ID_2021	11	0	-0.2	-1.56	1.24
P.leopardus11502	ID_2043	11	0	-1.77	-7.61	0.63
P.leopardus12040	ID_2106	11	0	-0.55	-1.36	0.28
P.leopardus12921	ID_2200	11	0	-1.01	-2.77	-0.11
P.leopardus15151	ID_2423	11	0	0.08	-1.38	-0.42
P.leopardus17694	ID_2684	11	0	-1	-3.46	-0.33
P.leopardus22195	ID_3196	11	0	0.8	-1.07	-0.15
P.leopardus23090	ID_3293	11	0	-0.16	-0.91	0.24
P.leopardus23350	ID_3329	11	0	-0.03	-1.15	0
P.leopardus23359	ID_3331	11	0	-0.47	-1.04	0
P.leopardus23391	ID_3334	11	0	0.53	-7.21	2.44
P.leopardus24130	ID_3418	11	0	-0.54	-2.35	-0.21
P.leopardus24330	ID_3443	11	0	0.19	-2.59	-0.56
P.leopardus25366	ID_3536	11	0	1.12	-4.45	-0.09
P.leopardus26385	ID_3594	11	0	-0.32	-8.8	-2.32
P.leopardus26491	ID_3597	11	0	-0.01	-9.75	0.85
Novel00119	ID_20	12	0	0.49	0.34	-0.83
Novel00149	ID_27	12	0	0.3	1.04	-0.96
Novel00275	ID_60	12	0	-0.62	-0.35	-2.38
Novel00277	ID_61	12	0	0.32	0.05	-0.87
Novel00447	ID_103	12	0	-0.8	-1.14	-3.76
Novel00644	ID_152	12	0	0.35	0.22	-0.68
Novel00674	ID_161	12	0	-3.4	-0.48	-7.45
Novel00773	ID_182	12	0	-0.22	-0.26	-2.36
Novel00788	ID_187	12	0	0.93	0.95	-1.62
Novel00813	ID_193	12	0	0.15	0.71	-0.74
Novel00977	ID_228	12	0	-1.05	-1.12	-4.09
Novel01108	ID_262	12	0	-0.08	-0.16	-1.78
Novel01176	ID_275	12	0	0.32	0.31	-1.1
Novel01267	ID_298	12	0	0.05	-0.03	-1.54
Novel02027	ID_456	12	0	-0.45	0.49	-2.58
Novel02084	ID_470	12	0	0.31	-0.1	-1.22
Novel02181	ID_489	12	0	0.03	0.11	-1.41
Novel02264	ID_509	12	0	0.38	0.46	-0.6
Novel02382	ID_536	12	0	0.31	0.36	-1.78
Novel02674	ID_599	12	0	0.32	0.1	-0.9
Novel02843	ID_651	12	0	-0.03	-0.12	-3.07
Novel02898	ID_663	12	0	0.59	0.48	-1.1
Novel02918	ID_669	12	0	-0.09	0.13	-1.98
Novel02944	ID_673	12	0	-0.03	-0.35	-2.3
Novel03202	ID_727	12	0	0.01	-0.1	-1.88
P.leopardus00029	ID_753	12	0	0.34	0.17	-0.71
P.leopardus00037	ID_755	12	0	0.15	0.72	-0.87
P.leopardus00383	ID_796	12	0	0.4	0	-1.16
P.leopardus00672	ID_827	12	0	-0.43	0.57	-1.78
P.leopardus00697	ID_831	12	0	-0.17	-0.16	-2.33
P.leopardus00823	ID_847	12	0	0.22	0.32	-2.07
P.leopardus00934	ID_860	12	0	-2.4	-1.7	-9.33
P.leopardus01123	ID_877	12	0	-1.09	-0.26	-2.65
P.leopardus01165	ID_883	12	0	0.32	0.34	-1.73
P.leopardus01175	ID_884	12	0	0.45	0.64	-0.73
P.leopardus01435	ID_903	12	0	-0.35	-0.62	-2.64
P.leopardus01698	ID_940	12	0	0.03	0.6	-0.67
P.leopardus01733	ID_946	12	0	0.08	0.18	-1.43
P.leopardus02002	ID_968	12	0	0.96	1.64	-1.77
P.leopardus02245	ID_995	12	0	-0.49	-0.14	-2.1
P.leopardus02408	ID_1010	12	0	-0.57	-0.63	-2.64
P.leopardus02412	ID_1011	12	0	-0.13	-0.26	-1.96
P.leopardus02416	ID_1012	12	0	0.39	1.42	-1.14
P.leopardus02521	ID_1020	12	0	-1.05	-0.09	-2.59
P.leopardus02527	ID_1021	12	0	-0.27	0.95	-1.47
P.leopardus02627	ID_1031	12	0	0.14	0.82	-0.69
P.leopardus02665	ID_1036	12	0	-0.2	-0.56	-2.57
P.leopardus03011	ID_1073	12	0	-0.98	-0.45	-2.61
P.leopardus03063	ID_1084	12	0	-0.3	-0.38	-2.14
P.leopardus03147	ID_1093	12	0	0.53	-0.24	-4.49
P.leopardus03332	ID_1110	12	0	-0.25	-0.45	-2.51
P.leopardus03416	ID_1117	12	0	-0.56	-0.12	-2.33
P.leopardus03417	ID_1118	12	0	-0.68	-0.56	-2.41
P.leopardus03512	ID_1129	12	0	-1.06	0.42	-7.86
P.leopardus03847	ID_1174	12	0	0.02	-0.14	-1.89
P.leopardus03864	ID_1176	12	0	-0.8	0.03	-2.14
P.leopardus03988	ID_1192	12	0	-0.39	-0.45	-1.94
P.leopardus03995	ID_1193	12	0	0.06	-0.23	-2.87
P.leopardus03996	ID_1194	12	0	-0.95	0.14	-3.54
P.leopardus04010	ID_1195	12	0	-1.12	-0.09	-2.58
P.leopardus04012	ID_1196	12	0	-0.7	-0.6	-2.82
P.leopardus04237	ID_1224	12	0	-0.76	-0.43	-2.3
P.leopardus04397	ID_1244	12	0	-0.36	-0.3	-2.72
P.leopardus04421	ID_1249	12	0	0.02	0.11	-2.2
P.leopardus04454	ID_1252	12	0	-1.46	-0.3	-3.74
P.leopardus04670	ID_1263	12	0	0.29	0.78	-0.71
P.leopardus05064	ID_1306	12	0	0.13	0.59	-1.24
P.leopardus05145	ID_1321	12	0	0.54	0.85	-1.95
P.leopardus05478	ID_1367	12	0	0.58	0.3	-1.64
P.leopardus05523	ID_1372	12	0	-1.78	-0.74	-4.83
P.leopardus05529	ID_1375	12	0	0.32	0.77	-0.85
P.leopardus05534	ID_1377	12	0	-0.62	-0.51	-2.28
P.leopardus05567	ID_1385	12	0	-0.1	0.64	-0.81
P.leopardus05588	ID_1388	12	0	-0.12	0.73	-1.02
P.leopardus05760	ID_1405	12	0	-0.25	0.51	-1.6
P.leopardus05761	ID_1406	12	0	-0.24	0.38	-1.62
P.leopardus05803	ID_1408	12	0	0.5	3.67	-4.52
P.leopardus05918	ID_1421	12	0	-0.04	-0.05	-1.46
P.leopardus06054	ID_1441	12	0	-0.3	-0.56	-2.47
P.leopardus06058	ID_1443	12	0	-0.69	-0.56	-2.37
P.leopardus06362	ID_1474	12	0	-1.24	-2.42	-10.59
P.leopardus06388	ID_1478	12	0	0.8	1.22	-1.52
P.leopardus06411	ID_1482	12	0	0.93	0.95	-1.44
P.leopardus06429	ID_1487	12	0	1.09	0.93	-1.77
P.leopardus06492	ID_1501	12	0	-0.45	-0.25	-2.39
P.leopardus06551	ID_1509	12	0	0.18	0.01	-1.68
P.leopardus06574	ID_1512	12	0	-0.48	-0.62	-2.89
P.leopardus06738	ID_1526	12	0	-0.5	0.25	-2.23
P.leopardus07032	ID_1558	12	0	-0.28	0.61	-1.53
P.leopardus07034	ID_1559	12	0	0.31	0.74	-0.67
P.leopardus07051	ID_1562	12	0	-0.82	0.13	-2.55
P.leopardus07082	ID_1567	12	0	0.18	0.58	-1.92
P.leopardus07322	ID_1595	12	0	-0.99	-0.79	-3.24
P.leopardus07897	ID_1625	12	0	-0.57	-0.66	-2.25
P.leopardus08178	ID_1648	12	0	-0.35	0.99	-2.15
P.leopardus08192	ID_1650	12	0	-0.64	0.42	-8.55
P.leopardus08311	ID_1671	12	0	-0.96	-0.71	-5.24
P.leopardus08571	ID_1706	12	0	0.78	1.26	-1.4
P.leopardus08650	ID_1713	12	0	0.28	0.25	-2.14
P.leopardus08688	ID_1716	12	0	-0.67	0.13	-1.83
P.leopardus08699	ID_1718	12	0	0.46	0.29	-1.31
P.leopardus08721	ID_1721	12	0	-0.38	-0.49	-2.5
P.leopardus08775	ID_1725	12	0	0.21	0.84	-1.23
P.leopardus08926	ID_1744	12	0	-0.15	-0.24	-1.44
P.leopardus08989	ID_1758	12	0	0.47	0.65	-0.88
P.leopardus09185	ID_1782	12	0	0.2	0.79	-1.13
P.leopardus09376	ID_1798	12	0	-1.04	0	-2.5
P.leopardus09398	ID_1801	12	0	0.13	0.54	-1.78
P.leopardus09749	ID_1851	12	0	-0.51	-0.08	-2.23
P.leopardus10117	ID_1908	12	0	-0.42	0.08	-2.96
P.leopardus10147	ID_1915	12	0	-2.07	-0.92	-6.33
P.leopardus10247	ID_1925	12	0	-1.18	-0.94	-4.18
P.leopardus10295	ID_1931	12	0	-0.63	0.64	-1.9
P.leopardus10310	ID_1933	12	0	0.44	0.47	-1.56
P.leopardus10354	ID_1940	12	0	-1.72	-0.83	-8.59
P.leopardus10542	ID_1956	12	0	-0.93	-0.26	-2.2
P.leopardus10972	ID_1992	12	0	0.3	0.4	-2.21
P.leopardus11182	ID_2014	12	0	0.93	-0.33	-3.83
P.leopardus11358	ID_2028	12	0	-0.57	-0.1	-2.3
P.leopardus11866	ID_2093	12	0	-0.35	-0.68	-2.53
P.leopardus11917	ID_2098	12	0	-0.09	0.14	-2.63
P.leopardus12101	ID_2109	12	0	0.13	0.58	-0.65
P.leopardus12187	ID_2115	12	0	-0.48	-0.4	-2.6
P.leopardus12258	ID_2121	12	0	-0.41	-0.31	-2.26
P.leopardus12476	ID_2144	12	0	-0.42	-0.29	-2.91
P.leopardus12497	ID_2151	12	0	0.57	0.82	-0.83
P.leopardus13131	ID_2229	12	0	-0.83	-0.45	-2.4
P.leopardus13159	ID_2234	12	0	0.31	-0.13	-1.08
P.leopardus13442	ID_2251	12	0	-0.63	-0.16	-2.05
P.leopardus13481	ID_2255	12	0	-0.76	-0.5	-2.75
P.leopardus13642	ID_2263	12	0	-0.52	-0.54	-1.92
P.leopardus13685	ID_2269	12	0	0.63	-0.32	-2.91
P.leopardus13721	ID_2274	12	0	-0.48	-0.47	-2.21
P.leopardus13736	ID_2275	12	0	-1.28	-0.24	-2.85
P.leopardus13746	ID_2276	12	0	-0.52	-0.62	-2.36
P.leopardus13802	ID_2282	12	0	-0.13	0.64	-1.63
P.leopardus13904	ID_2296	12	0	-0.82	-0.5	-2.47
P.leopardus14098	ID_2316	12	0	0.48	0.23	-0.92
P.leopardus14294	ID_2340	12	0	0.93	1.41	-5.33
P.leopardus14480	ID_2360	12	0	0.26	0.08	-1.23
P.leopardus14501	ID_2363	12	0	-1.12	-0.91	-3.87
P.leopardus14855	ID_2394	12	0	0.18	-0.2	-1.27
P.leopardus14889	ID_2399	12	0	0.13	0.57	-1.84
P.leopardus15096	ID_2417	12	0	-0.04	0.48	-1.66
P.leopardus15245	ID_2433	12	0	0.39	0.67	-0.95
P.leopardus15431	ID_2453	12	0	2.66	3.1	-4.38
P.leopardus15455	ID_2457	12	0	-0.5	-0.26	-2.16
P.leopardus15475	ID_2458	12	0	-0.93	-0.99	-10.52
P.leopardus15590	ID_2466	12	0	0.12	0.08	-2
P.leopardus15686	ID_2476	12	0	-1.04	-0.71	-3.62
P.leopardus15687	ID_2477	12	0	-0.9	-0.19	-2.07
P.leopardus15749	ID_2486	12	0	-0.5	-0.65	-2.13
P.leopardus15824	ID_2495	12	0	-0.08	-0.04	-3.17
P.leopardus15885	ID_2499	12	0	-0.78	0.06	-1.89
P.leopardus16108	ID_2514	12	0	-0.48	-0.55	-2.72
P.leopardus16109	ID_2515	12	0	-0.12	-0.15	-3.54
P.leopardus16229	ID_2520	12	0	0.08	0.39	-1.69
P.leopardus16236	ID_2522	12	0	0.24	0.74	-0.66
P.leopardus16311	ID_2532	12	0	-0.07	-0.07	-1.44
P.leopardus16553	ID_2546	12	0	-0.28	-0.15	-2.2
P.leopardus16565	ID_2548	12	0	-0.38	-0.29	-1.93
P.leopardus16568	ID_2549	12	0	-0.42	-0.74	-2.39
P.leopardus16662	ID_2561	12	0	0.01	-0.3	-2.7
P.leopardus16738	ID_2569	12	0	-0.66	-0.55	-3.03
P.leopardus16778	ID_2574	12	0	0.44	-0.2	-1.86
P.leopardus17010	ID_2603	12	0	0.69	1.45	-3.12
P.leopardus17269	ID_2633	12	0	0.06	0.78	-0.78
P.leopardus17291	ID_2638	12	0	-0.39	-0.59	-2.08
P.leopardus17458	ID_2657	12	0	-0.35	-0.58	-1.76
P.leopardus17462	ID_2658	12	0	-0.62	-0.43	-2.37
P.leopardus17702	ID_2685	12	0	-0.26	-0.31	-2.5
P.leopardus17822	ID_2695	12	0	-0.74	-0.66	-4.43
P.leopardus17929	ID_2705	12	0	-0.15	0.79	-0.94
P.leopardus18099	ID_2718	12	0	0.31	0.57	-1.38
P.leopardus18355	ID_2751	12	0	-0.16	0.83	-1.56
P.leopardus18484	ID_2764	12	0	-1.04	0.01	-2.27
P.leopardus18746	ID_2796	12	0	0.07	0.11	-1.77
P.leopardus19249	ID_2843	12	0	-0.51	-0.45	-2.24
P.leopardus19299	ID_2851	12	0	0.51	0.48	-1.78
P.leopardus19436	ID_2869	12	0	-0.4	-0.04	-1.92
P.leopardus19538	ID_2885	12	0	0.43	-0.05	-2.35
P.leopardus19768	ID_2901	12	0	0.3	0.59	-0.98
P.leopardus19786	ID_2904	12	0	0.17	0.6	-0.56
P.leopardus19788	ID_2905	12	0	-1	-1.05	-4.66
P.leopardus19789	ID_2906	12	0	-0.63	-0.4	-4.54
P.leopardus19835	ID_2912	12	0	-1.14	-1.93	-11.06
P.leopardus19939	ID_2925	12	0	-3.01	-1.21	-10
P.leopardus19957	ID_2928	12	0	-0.7	-0.54	-2.85
P.leopardus20016	ID_2935	12	0	-0.81	-0.2	-2.44
P.leopardus20026	ID_2936	12	0	-0.56	-0.33	-2.29
P.leopardus20411	ID_2972	12	0	1.1	1.05	-2.28
P.leopardus20736	ID_3014	12	0	-0.86	-0.15	-1.89
P.leopardus20787	ID_3020	12	0	0.36	0.5	-0.64
P.leopardus20834	ID_3028	12	0	-0.84	-0.42	-2.72
P.leopardus20964	ID_3045	12	0	-0.64	0.28	-1.9
P.leopardus20972	ID_3048	12	0	-0.7	0.01	-2.63
P.leopardus21059	ID_3058	12	0	0.34	0.9	-1.11
P.leopardus21124	ID_3067	12	0	0.38	-0.04	-1.12
P.leopardus21125	ID_3068	12	0	-0.46	-0.49	-2.13
P.leopardus21234	ID_3078	12	0	-0.68	-0.41	-2.33
P.leopardus21254	ID_3079	12	0	0.09	0.65	-1
P.leopardus21816	ID_3156	12	0	-0.78	-0.93	-3.6
P.leopardus22289	ID_3199	12	0	-0.09	0.5	-1.31
P.leopardus22330	ID_3205	12	0	-0.79	0.09	-2.17
P.leopardus22357	ID_3208	12	0	-0.57	-0.74	-2.56
P.leopardus22472	ID_3221	12	0	0.43	-0.78	-8.36
P.leopardus22550	ID_3227	12	0	0.03	-0.12	-2.09
P.leopardus22832	ID_3259	12	0	-0.27	1.06	-1.58
P.leopardus23088	ID_3292	12	0	0.21	0.98	-0.87
P.leopardus23127	ID_3300	12	0	-0.29	-0.73	-2.46
P.leopardus23165	ID_3307	12	0	-0.56	-0.11	-2.09
P.leopardus23516	ID_3348	12	0	-0.44	0.36	-1.5
P.leopardus23550	ID_3350	12	0	-0.49	-0.45	-2.1
P.leopardus23567	ID_3352	12	0	0.31	0.29	-0.94
P.leopardus23615	ID_3358	12	0	-0.64	0.11	-2.6
P.leopardus23721	ID_3380	12	0	0.01	-0.35	-1.57
P.leopardus24115	ID_3416	12	0	0.57	0.56	-1.02
P.leopardus24223	ID_3430	12	0	0	0.16	-2.02
P.leopardus24252	ID_3432	12	0	-0.16	-0.43	-1.75
P.leopardus24417	ID_3455	12	0	-0.82	-0.13	-2.76
P.leopardus25165	ID_3523	12	0	-1.14	-0.32	-2.83
P.leopardus25700	ID_3555	12	0	0.37	0.74	-2.17
P.leopardus25821	ID_3569	12	0	-0.87	-0.49	-2.54
P.leopardus26114	ID_3583	12	0	-0.25	-0.13	-2.09
P.leopardus26714	ID_3610	12	0	-0.37	1	-1.38
Novel00265	ID_57	13	0	0.29	0.11	1.26
Novel01900	ID_427	13	0	0.42	-0.28	1.1
Novel03059	ID_696	13	0	-0.12	-0.55	0.57
P.leopardus02946	ID_1063	13	0	0	0	9.89
P.leopardus05375	ID_1354	13	0	0.27	0.25	1.1
P.leopardus07757	ID_1620	13	0	-0.43	-0.6	0.66
P.leopardus08230	ID_1660	13	0	-0.08	-0.05	1.31
P.leopardus09087	ID_1768	13	0	0.13	-0.61	1.03
P.leopardus09630	ID_1836	13	0	0.38	0.23	1.67
P.leopardus09998	ID_1886	13	0	-0.15	-0.33	1.07
P.leopardus12236	ID_2118	13	0	-0.62	0.3	2.87
P.leopardus12490	ID_2149	13	0	0.32	0.01	1.43
P.leopardus16844	ID_2586	13	0	-0.46	-0.64	0.84
P.leopardus17210	ID_2627	13	0	0.5	0.43	1.7
P.leopardus17541	ID_2666	13	0	-0.05	-0.2	1.27
P.leopardus17811	ID_2693	13	0	-0.2	-0.17	0.81
P.leopardus22563	ID_3229	13	0	-0.17	-0.16	0.86
P.leopardus24621	ID_3481	13	0	0.06	-0.89	2.97
Novel00259	ID_55	14	0	0.15	1.26	0.33
Novel00263	ID_56	14	0	0.46	1.07	-0.09
Novel00288	ID_65	14	0	0.44	1.11	-0.2
Novel00918	ID_218	14	0	0.08	0.74	-0.28
Novel01131	ID_266	14	0	0.31	1.05	0.12
Novel01254	ID_294	14	0	0.05	1.67	0.68
Novel01260	ID_296	14	0	0.12	1.53	0.24
Novel01368	ID_322	14	0	0.45	1.32	-0.33
Novel01509	ID_349	14	0	0.2	1.12	-0.18
Novel01631	ID_375	14	0	0.06	0.96	-0.76
Novel01839	ID_416	14	0	-0.44	0.65	-0.36
Novel02024	ID_455	14	0	0.12	1.08	0.34
Novel02201	ID_493	14	0	-0.22	1.11	-0.3
Novel02355	ID_525	14	0	-0.22	0.79	-0.57
Novel02371	ID_530	14	0	-0.06	0.99	0.11
Novel02691	ID_605	14	0	-0.09	0.72	-0.55
Novel02764	ID_625	14	0	0.21	1.38	-0.71
Novel02769	ID_628	14	0	0.1	1.3	0.59
Novel02790	ID_634	14	0	-0.43	2.13	0.33
Novel03128	ID_713	14	0	0.19	1.11	0.22
P.leopardus00158	ID_771	14	0	0	2.36	0.56
P.leopardus00159	ID_772	14	0	-1.1	1.82	-0.98
P.leopardus00373	ID_793	14	0	-0.66	1.63	-0.38
P.leopardus00386	ID_798	14	0	-0.33	1.58	0.57
P.leopardus00421	ID_803	14	0	0.32	1.91	-0.05
P.leopardus00648	ID_822	14	0	-0.07	1.36	-0.74
P.leopardus00649	ID_823	14	0	-0.04	1.7	-0.15
P.leopardus01541	ID_917	14	0	-0.2	1.07	-0.77
P.leopardus01576	ID_921	14	0	-0.57	1.4	-0.51
P.leopardus01720	ID_944	14	0	0.1	1.55	-0.95
P.leopardus01754	ID_950	14	0	0.55	1.65	0.11
P.leopardus02159	ID_982	14	0	0.51	1.29	-0.08
P.leopardus02192	ID_985	14	0	-0.34	1.44	-0.98
P.leopardus02221	ID_991	14	0	0.34	0.91	-0.23
P.leopardus02378	ID_1007	14	0	-0.02	1.26	-0.52
P.leopardus03173	ID_1097	14	0	-0.15	1.72	0.17
P.leopardus03496	ID_1127	14	0	0.25	1.48	-0.47
P.leopardus03554	ID_1134	14	0	1.12	2.45	0.22
P.leopardus03629	ID_1143	14	0	0.14	1.29	-0.41
P.leopardus03668	ID_1147	14	0	0.02	1.35	-0.35
P.leopardus03733	ID_1155	14	0	-0.26	0.79	-0.05
P.leopardus03745	ID_1158	14	0	0.14	2.66	0.58
P.leopardus03799	ID_1168	14	0	0.26	1.21	-0.62
[truncated: 1,180 more rows]
