# Supplementary material for: Transcriptome Analysis Reveals the Complex Regulatory Pathway of Background Color in Juvenile Plectropomus leopardus Skin Color Variation
Source: Int J Mol Sci. 2022 Sep 23;23(19):11186. doi: 10.3390/ijms231911186 (PMC9569894; doi:10.3390/ijms231911186)
Supplement: Supplementary file 1 [file ijms-23-11186-s001.zip › Table S6.xlsx]

## Sheet: initial vs white
id	num	pvalue	class	ID	Descrption	fg_num	bg_num
GO:0006412 translation	70	9.66943e-15	Biological Process	GO:0006412	translation	70	473
GO:0043043 peptide biosynthetic process	70	8.76454e-14	Biological Process	GO:0043043	peptide biosynthetic process	70	494
GO:0043604 amide biosynthetic process	71	5.41922e-13	Biological Process	GO:0043604	amide biosynthetic process	71	524
GO:0006518 peptide metabolic process	70	1.09501e-12	Biological Process	GO:0006518	peptide metabolic process	70	520
GO:0043603 cellular amide metabolic process	73	2.68e-12	Biological Process	GO:0043603	cellular amide metabolic process	73	565
GO:1901564 organonitrogen compound metabolic process	123	3.30883e-09	Biological Process	GO:1901564	organonitrogen compound metabolic process	123	1349
GO:1901566 organonitrogen compound biosynthetic process	96	4.94547e-09	Biological Process	GO:1901566	organonitrogen compound biosynthetic process	96	974
GO:0006606 protein import into nucleus	20	5.69981e-05	Biological Process	GO:0006606	protein import into nucleus	20	139
GO:0034504 protein localization to nucleus	20	5.69981e-05	Biological Process	GO:0034504	protein localization to nucleus	20	139
GO:0044744 protein targeting to nucleus	20	5.69981e-05	Biological Process	GO:0044744	protein targeting to nucleus	20	139
GO:0051170 nuclear import	20	5.69981e-05	Biological Process	GO:0051170	nuclear import	20	139
GO:1902593 single-organism nuclear import	20	5.69981e-05	Biological Process	GO:1902593	single-organism nuclear import	20	139
GO:0019538 protein metabolic process	218	6.69679e-05	Biological Process	GO:0019538	protein metabolic process	218	3202
GO:0006913 nucleocytoplasmic transport	21	6.88295e-05	Biological Process	GO:0006913	nucleocytoplasmic transport	21	152
GO:0051169 nuclear transport	21	8.34166e-05	Biological Process	GO:0051169	nuclear transport	21	154
GO:0040011 locomotion	31	0.00011243	Biological Process	GO:0040011	locomotion	31	279
GO:0044267 cellular protein metabolic process	170	0.000126044	Biological Process	GO:0044267	cellular protein metabolic process	170	2424
GO:0044271 cellular nitrogen compound biosynthetic process	219	0.000129575	Biological Process	GO:0044271	cellular nitrogen compound biosynthetic process	219	3253
GO:0008152 metabolic process	568	0.000155403	Biological Process	GO:0008152	metabolic process	568	9618
GO:1901576 organic substance biosynthetic process	263	0.000210197	Biological Process	GO:1901576	organic substance biosynthetic process	263	4041
GO:0044249 cellular biosynthetic process	258	0.000218535	Biological Process	GO:0044249	cellular biosynthetic process	258	3956
GO:0009058 biosynthetic process	269	0.000265622	Biological Process	GO:0009058	biosynthetic process	269	4160
GO:0072594 establishment of protein localization to organelle	24	0.000602137	Biological Process	GO:0072594	establishment of protein localization to organelle	24	215
GO:0009059 macromolecule biosynthetic process	222	0.000692371	Biological Process	GO:0009059	macromolecule biosynthetic process	222	3399
GO:0048870 cell motility	21	0.000728875	Biological Process	GO:0048870	cell motility	21	180
GO:0051674 localization of cell	21	0.000728875	Biological Process	GO:0051674	localization of cell	21	180
GO:0034645 cellular macromolecule biosynthetic process	219	0.000960307	Biological Process	GO:0034645	cellular macromolecule biosynthetic process	219	3367
GO:0033365 protein localization to organelle	25	0.00113678	Biological Process	GO:0033365	protein localization to organelle	25	238
GO:0017038 protein import	20	0.00116151	Biological Process	GO:0017038	protein import	20	174
GO:0006928 movement of cell or subcellular component	28	0.00224301	Biological Process	GO:0006928	movement of cell or subcellular component	28	291
GO:0044238 primary metabolic process	462	0.00237385	Biological Process	GO:0044238	primary metabolic process	462	7815
GO:0006605 protein targeting	25	0.00237512	Biological Process	GO:0006605	protein targeting	25	251
GO:0010467 gene expression	221	0.00243269	Biological Process	GO:0010467	gene expression	221	3462
GO:0043547 positive regulation of GTPase activity	2	0.00291635	Biological Process	GO:0043547	positive regulation of GTPase activity	2	2
GO:0065008 regulation of biological quality	47	0.00324013	Biological Process	GO:0065008	regulation of biological quality	47	577
GO:0016482 cytoplasmic transport	27	0.00381365	Biological Process	GO:0016482	cytoplasmic transport	27	288
GO:0051270 regulation of cellular component movement	6	0.00398326	Biological Process	GO:0051270	regulation of cellular component movement	6	29
GO:2000145 regulation of cell motility	6	0.00398326	Biological Process	GO:2000145	regulation of cell motility	6	29
GO:0051028 mRNA transport	7	0.00442591	Biological Process	GO:0051028	mRNA transport	7	39
GO:0006508 proteolysis	73	0.00457678	Biological Process	GO:0006508	proteolysis	73	996
GO:0030029 actin filament-based process	12	0.00462196	Biological Process	GO:0030029	actin filament-based process	12	94
GO:0030036 actin cytoskeleton organization	12	0.00462196	Biological Process	GO:0030036	actin cytoskeleton organization	12	94
GO:0044255 cellular lipid metabolic process	26	0.00530615	Biological Process	GO:0044255	cellular lipid metabolic process	26	281
GO:1902580 single-organism cellular localization	24	0.00558858	Biological Process	GO:1902580	single-organism cellular localization	24	254
GO:0040012 regulation of locomotion	6	0.00563263	Biological Process	GO:0040012	regulation of locomotion	6	31
GO:0001522 pseudouridine synthesis	5	0.0067837	Biological Process	GO:0001522	pseudouridine synthesis	5	23
GO:0019752 carboxylic acid metabolic process	36	0.00704644	Biological Process	GO:0019752	carboxylic acid metabolic process	36	434
GO:0002376 immune system process	26	0.00826667	Biological Process	GO:0002376	immune system process	26	291
GO:0006511 ubiquitin-dependent protein catabolic process	14	0.00926535	Biological Process	GO:0006511	ubiquitin-dependent protein catabolic process	14	128
GO:0034622 cellular macromolecular complex assembly	36	0.00927791	Biological Process	GO:0034622	cellular macromolecular complex assembly	36	442
GO:0030155 regulation of cell adhesion	5	0.00979727	Biological Process	GO:0030155	regulation of cell adhesion	5	25
GO:0044257 cellular protein catabolic process	15	0.00985143	Biological Process	GO:0044257	cellular protein catabolic process	15	142
GO:0051603 proteolysis involved in cellular protein catabolic process	15	0.00985143	Biological Process	GO:0051603	proteolysis involved in cellular protein catabolic process	15	142
GO:0032879 regulation of localization	10	0.00986894	Biological Process	GO:0032879	regulation of localization	10	79
GO:0044262 cellular carbohydrate metabolic process	7	0.00987338	Biological Process	GO:0044262	cellular carbohydrate metabolic process	7	45
GO:0019941 modification-dependent protein catabolic process	14	0.00989402	Biological Process	GO:0019941	modification-dependent protein catabolic process	14	129
GO:0043632 modification-dependent macromolecule catabolic process	14	0.00989402	Biological Process	GO:0043632	modification-dependent macromolecule catabolic process	14	129
GO:0046931 pore complex assembly	3	0.0103307	Biological Process	GO:0046931	pore complex assembly	3	9
GO:0071704 organic substance metabolic process	471	0.010335	Biological Process	GO:0071704	organic substance metabolic process	471	8114
GO:0007599 hemostasis	17	0.0118338	Biological Process	GO:0007599	hemostasis	17	172
GO:0050817 coagulation	17	0.0118338	Biological Process	GO:0050817	coagulation	17	172
GO:0050878 regulation of body fluid levels	17	0.0118338	Biological Process	GO:0050878	regulation of body fluid levels	17	172
GO:0032787 monocarboxylic acid metabolic process	14	0.0119826	Biological Process	GO:0032787	monocarboxylic acid metabolic process	14	132
GO:0043623 cellular protein complex assembly	31	0.0123649	Biological Process	GO:0043623	cellular protein complex assembly	31	375
GO:0009611 response to wounding	18	0.0132985	Biological Process	GO:0009611	response to wounding	18	188
GO:0042060 wound healing	18	0.0132985	Biological Process	GO:0042060	wound healing	18	188
GO:0000904 cell morphogenesis involved in differentiation	5	0.0136206	Biological Process	GO:0000904	cell morphogenesis involved in differentiation	5	27
GO:0016477 cell migration	5	0.0136206	Biological Process	GO:0016477	cell migration	5	27
GO:0030334 regulation of cell migration	5	0.0136206	Biological Process	GO:0030334	regulation of cell migration	5	27
GO:0051345 positive regulation of hydrolase activity	3	0.0141722	Biological Process	GO:0051345	positive regulation of hydrolase activity	3	10
GO:0043436 oxoacid metabolic process	36	0.0150343	Biological Process	GO:0043436	oxoacid metabolic process	36	457
GO:0006082 organic acid metabolic process	36	0.0155031	Biological Process	GO:0006082	organic acid metabolic process	36	458
GO:0030163 protein catabolic process	15	0.0157563	Biological Process	GO:0030163	protein catabolic process	15	150
GO:0034637 cellular carbohydrate biosynthetic process	5	0.0158625	Biological Process	GO:0034637	cellular carbohydrate biosynthetic process	5	28
GO:0044265 cellular macromolecule catabolic process	18	0.0170076	Biological Process	GO:0044265	cellular macromolecule catabolic process	18	193
GO:0006629 lipid metabolic process	38	0.017977	Biological Process	GO:0006629	lipid metabolic process	38	494
GO:0006955 immune response	21	0.0186808	Biological Process	GO:0006955	immune response	21	238
GO:0017004 cytochrome complex assembly	7	0.0190804	Biological Process	GO:0017004	cytochrome complex assembly	7	51
GO:0006403 RNA localization	8	0.0195976	Biological Process	GO:0006403	RNA localization	8	63
GO:0007015 actin filament organization	8	0.0195976	Biological Process	GO:0007015	actin filament organization	8	63
GO:0015931 nucleobase-containing compound transport	8	0.0195976	Biological Process	GO:0015931	nucleobase-containing compound transport	8	63
GO:0050657 nucleic acid transport	8	0.0195976	Biological Process	GO:0050657	nucleic acid transport	8	63
GO:0050658 RNA transport	8	0.0195976	Biological Process	GO:0050658	RNA transport	8	63
GO:0051236 establishment of RNA localization	8	0.0195976	Biological Process	GO:0051236	establishment of RNA localization	8	63
GO:0043085 positive regulation of catalytic activity	5	0.0210537	Biological Process	GO:0043085	positive regulation of catalytic activity	5	30
GO:0044093 positive regulation of molecular function	5	0.0210537	Biological Process	GO:0044093	positive regulation of molecular function	5	30
GO:0048856 anatomical structure development	23	0.0233619	Biological Process	GO:0048856	anatomical structure development	23	273
GO:0048468 cell development	9	0.0243987	Biological Process	GO:0048468	cell development	9	78
GO:0046488 phosphatidylinositol metabolic process	10	0.024795	Biological Process	GO:0046488	phosphatidylinositol metabolic process	10	91
GO:0051016 barbed-end actin filament capping	2	0.0261443	Biological Process	GO:0051016	barbed-end actin filament capping	2	5
GO:0051258 protein polymerization	17	0.0272903	Biological Process	GO:0051258	protein polymerization	17	189
GO:0001775 cell activation	15	0.0279181	Biological Process	GO:0001775	cell activation	15	161
GO:0000902 cell morphogenesis	10	0.0283402	Biological Process	GO:0000902	cell morphogenesis	10	93
GO:0032989 cellular component morphogenesis	10	0.0283402	Biological Process	GO:0032989	cellular component morphogenesis	10	93
GO:0009653 anatomical structure morphogenesis	16	0.028985	Biological Process	GO:0009653	anatomical structure morphogenesis	16	176
GO:0019751 polyol metabolic process	3	0.0299338	Biological Process	GO:0019751	polyol metabolic process	3	13
GO:0030436 asexual sporulation	3	0.0299338	Biological Process	GO:0030436	asexual sporulation	3	13
GO:0051801 cytolysis in other organism involved in symbiotic interaction	3	0.0299338	Biological Process	GO:0051801	cytolysis in other organism involved in symbiotic interaction	3	13
GO:0052331 hemolysis in other organism involved in symbiotic interaction	3	0.0299338	Biological Process	GO:0052331	hemolysis in other organism involved in symbiotic interaction	3	13
GO:0006631 fatty acid metabolic process	10	0.0302416	Biological Process	GO:0006631	fatty acid metabolic process	10	94
GO:0006807 nitrogen compound metabolic process	311	0.0315142	Biological Process	GO:0006807	nitrogen compound metabolic process	311	5288
GO:1901575 organic substance catabolic process	31	0.0322042	Biological Process	GO:1901575	organic substance catabolic process	31	405
GO:0045995 regulation of embryonic development	4	0.0329889	Biological Process	GO:0045995	regulation of embryonic development	4	23
GO:1902582 single-organism intracellular transport	36	0.0332838	Biological Process	GO:1902582	single-organism intracellular transport	36	485
GO:0007596 blood coagulation	15	0.0337284	Biological Process	GO:0007596	blood coagulation	15	165
GO:0044281 small molecule metabolic process	63	0.0345344	Biological Process	GO:0044281	small molecule metabolic process	63	927
GO:0006644 phospholipid metabolic process	12	0.0359074	Biological Process	GO:0006644	phospholipid metabolic process	12	124
GO:0009132 nucleoside diphosphate metabolic process	6	0.0362764	Biological Process	GO:0009132	nucleoside diphosphate metabolic process	6	46
GO:0000723 telomere maintenance	3	0.0366032	Biological Process	GO:0000723	telomere maintenance	3	14
GO:0002115 store-operated calcium entry	3	0.0366032	Biological Process	GO:0002115	store-operated calcium entry	3	14
GO:0010959 regulation of metal ion transport	3	0.0366032	Biological Process	GO:0010959	regulation of metal ion transport	3	14
GO:0031505 fungal-type cell wall organization	3	0.0366032	Biological Process	GO:0031505	fungal-type cell wall organization	3	14
GO:0032200 telomere organization	3	0.0366032	Biological Process	GO:0032200	telomere organization	3	14
GO:0043269 regulation of ion transport	3	0.0366032	Biological Process	GO:0043269	regulation of ion transport	3	14
GO:0048309 endoplasmic reticulum inheritance	3	0.0366032	Biological Process	GO:0048309	endoplasmic reticulum inheritance	3	14
GO:0051924 regulation of calcium ion transport	3	0.0366032	Biological Process	GO:0051924	regulation of calcium ion transport	3	14
GO:0060249 anatomical structure homeostasis	3	0.0366032	Biological Process	GO:0060249	anatomical structure homeostasis	3	14
GO:0071852 fungal-type cell wall organization or biogenesis	3	0.0366032	Biological Process	GO:0071852	fungal-type cell wall organization or biogenesis	3	14
GO:2001256 regulation of store-operated calcium entry	3	0.0366032	Biological Process	GO:2001256	regulation of store-operated calcium entry	3	14
GO:0019637 organophosphate metabolic process	35	0.0368283	Biological Process	GO:0019637	organophosphate metabolic process	35	473
GO:0005977 glycogen metabolic process	2	0.0378266	Biological Process	GO:0005977	glycogen metabolic process	2	6
GO:0005978 glycogen biosynthetic process	2	0.0378266	Biological Process	GO:0005978	glycogen biosynthetic process	2	6
GO:0009790 embryo development	4	0.0379477	Biological Process	GO:0009790	embryo development	4	24
GO:0030168 platelet activation	14	0.0392982	Biological Process	GO:0030168	platelet activation	14	154
GO:0007409 axonogenesis	4	0.0433097	Biological Process	GO:0007409	axonogenesis	4	25
GO:0007411 axon guidance	4	0.0433097	Biological Process	GO:0007411	axon guidance	4	25
GO:0048667 cell morphogenesis involved in neuron differentiation	4	0.0433097	Biological Process	GO:0048667	cell morphogenesis involved in neuron differentiation	4	25
GO:0048812 neuron projection morphogenesis	4	0.0433097	Biological Process	GO:0048812	neuron projection morphogenesis	4	25
GO:0061564 axon development	4	0.0433097	Biological Process	GO:0061564	axon development	4	25
GO:0097485 neuron projection guidance	4	0.0433097	Biological Process	GO:0097485	neuron projection guidance	4	25
GO:0006650 glycerophospholipid metabolic process	10	0.0435664	Biological Process	GO:0006650	glycerophospholipid metabolic process	10	100
GO:0044179 hemolysis in other organism	3	0.0439648	Biological Process	GO:0044179	hemolysis in other organism	3	15
GO:0048308 organelle inheritance	3	0.0439648	Biological Process	GO:0048308	organelle inheritance	3	15
GO:0051715 cytolysis in other organism	3	0.0439648	Biological Process	GO:0051715	cytolysis in other organism	3	15
GO:0009605 response to external stimulus	24	0.0459706	Biological Process	GO:0009605	response to external stimulus	24	308
GO:0071822 protein complex subunit organization	46	0.0494239	Biological Process	GO:0071822	protein complex subunit organization	46	664
GO:0005840 ribosome	61	9.37756e-19	Cellular Component	GO:0005840	ribosome	61	321
GO:0030529 intracellular ribonucleoprotein complex	73	2.71397e-13	Cellular Component	GO:0030529	intracellular ribonucleoprotein complex	73	554
GO:1990904 ribonucleoprotein complex	73	2.71397e-13	Cellular Component	GO:1990904	ribonucleoprotein complex	73	554
GO:0043232 intracellular non-membrane-bounded organelle	121	1.27782e-12	Cellular Component	GO:0043232	intracellular non-membrane-bounded organelle	121	1206
GO:0043228 non-membrane-bounded organelle	122	1.00439e-11	Cellular Component	GO:0043228	non-membrane-bounded organelle	122	1257
GO:0005882 intermediate filament	26	3.90228e-07	Cellular Component	GO:0005882	intermediate filament	26	162
GO:0045111 intermediate filament cytoskeleton	26	3.90228e-07	Cellular Component	GO:0045111	intermediate filament cytoskeleton	26	162
GO:0044444 cytoplasmic part	124	9.11149e-07	Cellular Component	GO:0044444	cytoplasmic part	124	1548
GO:0032991 macromolecular complex	188	2.01322e-06	Cellular Component	GO:0032991	macromolecular complex	188	2630
GO:0043229 intracellular organelle	249	1.07767e-05	Cellular Component	GO:0043229	intracellular organelle	249	3770
GO:0099512 supramolecular fiber	27	1.38374e-05	Cellular Component	GO:0099512	supramolecular fiber	27	207
GO:0099513 polymeric cytoskeletal fiber	27	1.38374e-05	Cellular Component	GO:0099513	polymeric cytoskeletal fiber	27	207
GO:0043226 organelle	253	1.61968e-05	Cellular Component	GO:0043226	organelle	253	3861
GO:0005737 cytoplasm	149	8.36236e-05	Cellular Component	GO:0005737	cytoplasm	149	2115
GO:0005623 cell	325	9.29186e-05	Cellular Component	GO:0005623	cell	325	5280
GO:0044464 cell part	325	9.29186e-05	Cellular Component	GO:0044464	cell part	325	5280
GO:0005622 intracellular	300	0.000155231	Cellular Component	GO:0005622	intracellular	300	4840
GO:0044424 intracellular part	287	0.000203892	Cellular Component	GO:0044424	intracellular part	287	4614
GO:0005856 cytoskeleton	52	0.000303003	Cellular Component	GO:0005856	cytoskeleton	52	599
GO:0044430 cytoskeletal part	48	0.000478293	Cellular Component	GO:0044430	cytoskeletal part	48	551
GO:0005581 collagen trimer	8	0.00170117	Cellular Component	GO:0005581	collagen trimer	8	43
GO:0005697 telomerase holoenzyme complex	3	0.00265775	Cellular Component	GO:0005697	telomerase holoenzyme complex	3	6
GO:0072588 box H/ACA RNP complex	3	0.00265775	Cellular Component	GO:0072588	box H/ACA RNP complex	3	6
GO:0005576 extracellular region	91	0.00674438	Cellular Component	GO:0005576	extracellular region	91	1334
GO:0046930 pore complex	3	0.00989795	Cellular Component	GO:0046930	pore complex	3	9
GO:0005732 small nucleolar ribonucleoprotein complex	5	0.0148988	Cellular Component	GO:0005732	small nucleolar ribonucleoprotein complex	5	28
GO:0008290 F-actin capping protein complex	2	0.0157918	Cellular Component	GO:0008290	F-actin capping protein complex	2	4
GO:0031514 motile cilium	13	0.0165063	Cellular Component	GO:0031514	motile cilium	13	126
GO:0030054 cell junction	7	0.0176298	Cellular Component	GO:0030054	cell junction	7	51
GO:0005929 cilium	13	0.0208875	Cellular Component	GO:0005929	cilium	13	130
GO:0005834 heterotrimeric G-protein complex	4	0.0230627	Cellular Component	GO:0005834	heterotrimeric G-protein complex	4	21
GO:0009898 cytoplasmic side of plasma membrane	4	0.0230627	Cellular Component	GO:0009898	cytoplasmic side of plasma membrane	4	21
GO:0019897 extrinsic component of plasma membrane	4	0.0230627	Cellular Component	GO:0019897	extrinsic component of plasma membrane	4	21
GO:0031234 extrinsic component of cytoplasmic side of plasma membrane	4	0.0230627	Cellular Component	GO:0031234	extrinsic component of cytoplasmic side of plasma membrane	4	21
GO:0098552 side of membrane	4	0.0230627	Cellular Component	GO:0098552	side of membrane	4	21
GO:0098562 cytoplasmic side of membrane	4	0.0230627	Cellular Component	GO:0098562	cytoplasmic side of membrane	4	21
GO:0044421 extracellular region part	31	0.0232604	Cellular Component	GO:0044421	extracellular region part	31	401
GO:0009425 bacterial-type flagellum basal body	2	0.0253973	Cellular Component	GO:0009425	bacterial-type flagellum basal body	2	5
GO:0019773 proteasome core complex, alpha-subunit complex	3	0.0287552	Cellular Component	GO:0019773	proteasome core complex, alpha-subunit complex	3	13
GO:0005577 fibrinogen complex	14	0.0349832	Cellular Component	GO:0005577	fibrinogen complex	14	154
GO:0005921 gap junction	3	0.0351846	Cellular Component	GO:0005921	gap junction	3	14
GO:0042611 MHC protein complex	3	0.0351846	Cellular Component	GO:0042611	MHC protein complex	3	14
GO:0042613 MHC class II protein complex	3	0.0351846	Cellular Component	GO:0042613	MHC class II protein complex	3	14
GO:0055036 virion membrane	3	0.0422879	Cellular Component	GO:0055036	virion membrane	3	15
GO:0005839 proteasome core complex	4	0.0467903	Cellular Component	GO:0005839	proteasome core complex	4	26
GO:0042995 cell projection	17	0.048038	Cellular Component	GO:0042995	cell projection	17	206
GO:0005198 structural molecule activity	113	5.14935e-17	Molecular Function	GO:0005198	structural molecule activity	113	902
GO:0003735 structural constituent of ribosome	58	1.59129e-16	Molecular Function	GO:0003735	structural constituent of ribosome	58	313
GO:0046983 protein dimerization activity	45	0.000384806	Molecular Function	GO:0046983	protein dimerization activity	45	486
GO:0045502 dynein binding	17	0.000546058	Molecular Function	GO:0045502	dynein binding	17	127
GO:0003785 actin monomer binding	3	0.000622794	Molecular Function	GO:0003785	actin monomer binding	3	4
GO:0016615 malate dehydrogenase activity	4	0.000892284	Molecular Function	GO:0016615	malate dehydrogenase activity	4	9
GO:0042803 protein homodimerization activity	17	0.00258446	Molecular Function	GO:0042803	protein homodimerization activity	17	146
GO:0030515 snoRNA binding	3	0.00286586	Molecular Function	GO:0030515	snoRNA binding	3	6
GO:0003942 N-acetyl-gamma-glutamyl-phosphate reductase activity	2	0.00297851	Molecular Function	GO:0003942	N-acetyl-gamma-glutamyl-phosphate reductase activity	2	2
GO:0005201 extracellular matrix structural constituent	8	0.00314836	Molecular Function	GO:0005201	extracellular matrix structural constituent	8	46
GO:0016641 oxidoreductase activity, acting on the CH-NH2 group of donors, oxygen as acceptor	5	0.00469727	Molecular Function	GO:0016641	oxidoreductase activity, acting on the CH-NH2 group of donors, oxygen as acceptor	5	21
GO:0008236 serine-type peptidase activity	31	0.00476083	Molecular Function	GO:0008236	serine-type peptidase activity	31	346
GO:0017171 serine hydrolase activity	31	0.00476083	Molecular Function	GO:0017171	serine hydrolase activity	31	346
GO:0004470 malic enzyme activity	3	0.00481219	Molecular Function	GO:0004470	malic enzyme activity	3	7
GO:0004471 malate dehydrogenase (decarboxylating) (NAD+) activity	3	0.00481219	Molecular Function	GO:0004471	malate dehydrogenase (decarboxylating) (NAD+) activity	3	7
GO:0016638 oxidoreductase activity, acting on the CH-NH2 group of donors	7	0.00814869	Molecular Function	GO:0016638	oxidoreductase activity, acting on the CH-NH2 group of donors	7	43
GO:0016835 carbon-oxygen lyase activity	12	0.00824727	Molecular Function	GO:0016835	carbon-oxygen lyase activity	12	100
GO:0008134 transcription factor binding	23	0.00849076	Molecular Function	GO:0008134	transcription factor binding	23	246
GO:0033905 xylan endo-1,3-beta-xylosidase activity	2	0.00861087	Molecular Function	GO:0033905	xylan endo-1,3-beta-xylosidase activity	2	3
GO:0097599 xylanase activity	2	0.00861087	Molecular Function	GO:0097599	xylanase activity	2	3
GO:0005544 calcium-dependent phospholipid binding	4	0.0118771	Molecular Function	GO:0005544	calcium-dependent phospholipid binding	4	17
GO:0034062 RNA polymerase activity	21	0.0129033	Molecular Function	GO:0034062	RNA polymerase activity	21	227
GO:0003953 NAD+ nucleosidase activity	2	0.0165989	Molecular Function	GO:0003953	NAD+ nucleosidase activity	2	4
GO:0016624 oxidoreductase activity, acting on the aldehyde or oxo group of donors, disulfide as acceptor	3	0.0192527	Molecular Function	GO:0016624	oxidoreductase activity, acting on the aldehyde or oxo group of donors, disulfide as acceptor	3	11
GO:0042802 identical protein binding	17	0.0217053	Molecular Function	GO:0042802	identical protein binding	17	182
GO:0004674 protein serine/threonine kinase activity	19	0.0224284	Molecular Function	GO:0004674	protein serine/threonine kinase activity	19	211
GO:0003824 catalytic activity	486	0.0234633	Molecular Function	GO:0003824	catalytic activity	486	8330
GO:0003968 RNA-directed RNA polymerase activity	8	0.0246281	Molecular Function	GO:0003968	RNA-directed RNA polymerase activity	8	65
GO:0004252 serine-type endopeptidase activity	22	0.0249361	Molecular Function	GO:0004252	serine-type endopeptidase activity	22	257
GO:0003995 acyl-CoA dehydrogenase activity	4	0.0251289	Molecular Function	GO:0003995	acyl-CoA dehydrogenase activity	4	21
GO:0016836 hydro-lyase activity	9	0.029992	Molecular Function	GO:0016836	hydro-lyase activity	9	80
GO:0031625 ubiquitin protein ligase binding	3	0.0307658	Molecular Function	GO:0031625	ubiquitin protein ligase binding	3	13
GO:0044389 ubiquitin-like protein ligase binding	3	0.0307658	Molecular Function	GO:0044389	ubiquitin-like protein ligase binding	3	13
GO:0016829 lyase activity	27	0.0310965	Molecular Function	GO:0016829	lyase activity	27	338
GO:0003684 damaged DNA binding	4	0.0341225	Molecular Function	GO:0003684	damaged DNA binding	4	23
GO:0042626 ATPase activity, coupled to transmembrane movement of substances	10	0.0365478	Molecular Function	GO:0042626	ATPase activity, coupled to transmembrane movement of substances	10	96
GO:0043492 ATPase activity, coupled to movement of substances	10	0.0365478	Molecular Function	GO:0043492	ATPase activity, coupled to movement of substances	10	96
GO:0004347 glucose-6-phosphate isomerase activity	2	0.0385709	Molecular Function	GO:0004347	glucose-6-phosphate isomerase activity	2	6
GO:0004371 glycerone kinase activity	2	0.0385709	Molecular Function	GO:0004371	glycerone kinase activity	2	6
GO:0016903 oxidoreductase activity, acting on the aldehyde or oxo group of donors	6	0.041552	Molecular Function	GO:0016903	oxidoreductase activity, acting on the aldehyde or oxo group of donors	6	47
GO:0016307 phosphatidylinositol phosphate kinase activity	3	0.0451475	Molecular Function	GO:0016307	phosphatidylinositol phosphate kinase activity	3	15
GO:0016799 hydrolase activity, hydrolyzing N-glycosyl compounds	3	0.0451475	Molecular Function	GO:0016799	hydrolase activity, hydrolyzing N-glycosyl compounds	3	15
GO:0031072 heat shock protein binding	3	0.0451475	Molecular Function	GO:0031072	heat shock protein binding	3	15
GO:0016820 hydrolase activity, acting on acid anhydrides, catalyzing transmembrane movement of substances	13	0.0492559	Molecular Function	GO:0016820	hydrolase activity, acting on acid anhydrides, catalyzing transmembrane movement of substances	13	143

## Sheet: initial vs black
id	num	pvalue	class	ID	Descrption	fg_num	bg_num
GO:0006955 immune response	26	0.000316844	Biological Process	GO:0006955	immune response	26	238
GO:0002694 regulation of leukocyte activation	3	0.000550531	Biological Process	GO:0002694	regulation of leukocyte activation	3	4
GO:0050865 regulation of cell activation	3	0.000550531	Biological Process	GO:0050865	regulation of cell activation	3	4
GO:0051249 regulation of lymphocyte activation	3	0.000550531	Biological Process	GO:0051249	regulation of lymphocyte activation	3	4
GO:0006508 proteolysis	76	0.000557666	Biological Process	GO:0006508	proteolysis	76	996
GO:0065008 regulation of biological quality	47	0.00176736	Biological Process	GO:0065008	regulation of biological quality	47	577
GO:0002376 immune system process	27	0.00288642	Biological Process	GO:0002376	immune system process	27	291
GO:0007599 hemostasis	18	0.00400125	Biological Process	GO:0007599	hemostasis	18	172
GO:0050817 coagulation	18	0.00400125	Biological Process	GO:0050817	coagulation	18	172
GO:0050878 regulation of body fluid levels	18	0.00400125	Biological Process	GO:0050878	regulation of body fluid levels	18	172
GO:0006959 humoral immune response	3	0.00427606	Biological Process	GO:0006959	humoral immune response	3	7
GO:0042381 hemolymph coagulation	3	0.00427606	Biological Process	GO:0042381	hemolymph coagulation	3	7
GO:0045321 leukocyte activation	3	0.00427606	Biological Process	GO:0045321	leukocyte activation	3	7
GO:0046649 lymphocyte activation	3	0.00427606	Biological Process	GO:0046649	lymphocyte activation	3	7
GO:0001775 cell activation	17	0.00463604	Biological Process	GO:0001775	cell activation	17	161
GO:0007610 behavior	7	0.00571405	Biological Process	GO:0007610	behavior	7	42
GO:0045087 innate immune response	4	0.00820401	Biological Process	GO:0045087	innate immune response	4	16
GO:0009611 response to wounding	18	0.0099087	Biological Process	GO:0009611	response to wounding	18	188
GO:0042060 wound healing	18	0.0099087	Biological Process	GO:0042060	wound healing	18	188
GO:0019538 protein metabolic process	194	0.0115927	Biological Process	GO:0019538	protein metabolic process	194	3202
GO:0030212 hyaluronan metabolic process	2	0.015322	Biological Process	GO:0030212	hyaluronan metabolic process	2	4
GO:1903510 mucopolysaccharide metabolic process	2	0.015322	Biological Process	GO:1903510	mucopolysaccharide metabolic process	2	4
GO:0044782 cilium organization	3	0.0172244	Biological Process	GO:0044782	cilium organization	3	11
GO:0046834 lipid phosphorylation	3	0.0172244	Biological Process	GO:0046834	lipid phosphorylation	3	11
GO:0046854 phosphatidylinositol phosphorylation	3	0.0172244	Biological Process	GO:0046854	phosphatidylinositol phosphorylation	3	11
GO:0030258 lipid modification	5	0.0186594	Biological Process	GO:0030258	lipid modification	5	30
GO:0032990 cell part morphogenesis	5	0.0213159	Biological Process	GO:0032990	cell part morphogenesis	5	31
GO:0048858 cell projection morphogenesis	5	0.0213159	Biological Process	GO:0048858	cell projection morphogenesis	5	31
GO:0000413 protein peptidyl-prolyl isomerization	4	0.0219274	Biological Process	GO:0000413	protein peptidyl-prolyl isomerization	4	21
GO:0018208 peptidyl-proline modification	4	0.0219274	Biological Process	GO:0018208	peptidyl-proline modification	4	21
GO:0044255 cellular lipid metabolic process	23	0.0229275	Biological Process	GO:0044255	cellular lipid metabolic process	23	281
GO:0001558 regulation of cell growth	5	0.0242069	Biological Process	GO:0001558	regulation of cell growth	5	32
GO:0010970 establishment of localization by movement along microtubule	2	0.024655	Biological Process	GO:0010970	establishment of localization by movement along microtubule	2	5
GO:0030705 cytoskeleton-dependent intracellular transport	2	0.024655	Biological Process	GO:0030705	cytoskeleton-dependent intracellular transport	2	5
GO:0042073 intraciliary transport	2	0.024655	Biological Process	GO:0042073	intraciliary transport	2	5
GO:0098840 protein transport along microtubule	2	0.024655	Biological Process	GO:0098840	protein transport along microtubule	2	5
GO:0009072 aromatic amino acid family metabolic process	4	0.0257185	Biological Process	GO:0009072	aromatic amino acid family metabolic process	4	22
GO:0007596 blood coagulation	15	0.0266338	Biological Process	GO:0007596	blood coagulation	15	165
GO:0032501 multicellular organismal process	52	0.0271127	Biological Process	GO:0032501	multicellular organismal process	52	757
GO:0016049 cell growth	5	0.0273386	Biological Process	GO:0016049	cell growth	5	33
GO:0040008 regulation of growth	5	0.0273386	Biological Process	GO:0040008	regulation of growth	5	33
GO:0010496 intercellular transport	3	0.0276165	Biological Process	GO:0010496	intercellular transport	3	13
GO:0019751 polyol metabolic process	3	0.0276165	Biological Process	GO:0019751	polyol metabolic process	3	13
GO:0044000 movement in host	3	0.0276165	Biological Process	GO:0044000	movement in host	3	13
GO:0046739 transport of virus in multicellular host	3	0.0276165	Biological Process	GO:0046739	transport of virus in multicellular host	3	13
GO:0046740 transport of virus in host, cell to cell	3	0.0276165	Biological Process	GO:0046740	transport of virus in host, cell to cell	3	13
GO:0051814 movement in other organism involved in symbiotic interaction	3	0.0276165	Biological Process	GO:0051814	movement in other organism involved in symbiotic interaction	3	13
GO:1902586 multi-organism intercellular transport	3	0.0276165	Biological Process	GO:1902586	multi-organism intercellular transport	3	13
GO:0030030 cell projection organization	10	0.0304292	Biological Process	GO:0030030	cell projection organization	10	97
GO:0044707 single-multicellular organism process	46	0.0305276	Biological Process	GO:0044707	single-multicellular organism process	46	662
GO:0030203 glycosaminoglycan metabolic process	5	0.0307163	Biological Process	GO:0030203	glycosaminoglycan metabolic process	5	34
GO:0030168 platelet activation	14	0.0314835	Biological Process	GO:0030168	platelet activation	14	154
GO:0002682 regulation of immune system process	6	0.0318512	Biological Process	GO:0002682	regulation of immune system process	6	46
GO:0010035 response to inorganic substance	6	0.0318512	Biological Process	GO:0010035	response to inorganic substance	6	46
GO:0000723 telomere maintenance	3	0.0338105	Biological Process	GO:0000723	telomere maintenance	3	14
GO:0032200 telomere organization	3	0.0338105	Biological Process	GO:0032200	telomere organization	3	14
GO:0060249 anatomical structure homeostasis	3	0.0338105	Biological Process	GO:0060249	anatomical structure homeostasis	3	14
GO:0007631 feeding behavior	4	0.0344139	Biological Process	GO:0007631	feeding behavior	4	24
GO:0006672 ceramide metabolic process	2	0.0357113	Biological Process	GO:0006672	ceramide metabolic process	2	6
GO:0009074 aromatic amino acid family catabolic process	2	0.0357113	Biological Process	GO:0009074	aromatic amino acid family catabolic process	2	6
GO:0035821 modification of morphology or physiology of other organism	9	0.0357539	Biological Process	GO:0035821	modification of morphology or physiology of other organism	9	86
GO:0007409 axonogenesis	4	0.039326	Biological Process	GO:0007409	axonogenesis	4	25
GO:0007411 axon guidance	4	0.039326	Biological Process	GO:0007411	axon guidance	4	25
GO:0048667 cell morphogenesis involved in neuron differentiation	4	0.039326	Biological Process	GO:0048667	cell morphogenesis involved in neuron differentiation	4	25
GO:0048812 neuron projection morphogenesis	4	0.039326	Biological Process	GO:0048812	neuron projection morphogenesis	4	25
GO:0061564 axon development	4	0.039326	Biological Process	GO:0061564	axon development	4	25
GO:0097485 neuron projection guidance	4	0.039326	Biological Process	GO:0097485	neuron projection guidance	4	25
GO:0051705 multi-organism behavior	3	0.0406593	Biological Process	GO:0051705	multi-organism behavior	3	15
GO:0006457 protein folding	13	0.0409814	Biological Process	GO:0006457	protein folding	13	145
GO:0030182 neuron differentiation	5	0.0423675	Biological Process	GO:0030182	neuron differentiation	5	37
GO:0048699 generation of neurons	5	0.0423675	Biological Process	GO:0048699	generation of neurons	5	37
GO:0006066 alcohol metabolic process	4	0.0446166	Biological Process	GO:0006066	alcohol metabolic process	4	26
GO:0051701 interaction with host	13	0.0449437	Biological Process	GO:0051701	interaction with host	13	147
GO:0033057 multicellular organism reproductive behavior	2	0.0482855	Biological Process	GO:0033057	multicellular organism reproductive behavior	2	7
GO:0045924 regulation of female receptivity	2	0.0482855	Biological Process	GO:0045924	regulation of female receptivity	2	7
GO:0046008 regulation of female receptivity, post-mating	2	0.0482855	Biological Process	GO:0046008	regulation of female receptivity, post-mating	2	7
GO:0060180 female mating behavior	2	0.0482855	Biological Process	GO:0060180	female mating behavior	2	7
GO:0005576 extracellular region	109	3.92395e-07	Cellular Component	GO:0005576	extracellular region	109	1334
GO:0044421 extracellular region part	43	3.71765e-06	Cellular Component	GO:0044421	extracellular region part	43	401
GO:0005578 proteinaceous extracellular matrix	23	1.1051e-05	Cellular Component	GO:0005578	proteinaceous extracellular matrix	23	164
GO:0031012 extracellular matrix	29	4.04514e-05	Cellular Component	GO:0031012	extracellular matrix	29	252
GO:0005581 collagen trimer	10	5.00606e-05	Cellular Component	GO:0005581	collagen trimer	10	43
GO:0005882 intermediate filament	20	0.000246101	Cellular Component	GO:0005882	intermediate filament	20	162
GO:0045111 intermediate filament cytoskeleton	20	0.000246101	Cellular Component	GO:0045111	intermediate filament cytoskeleton	20	162
GO:0015629 actin cytoskeleton	19	0.0009675	Cellular Component	GO:0015629	actin cytoskeleton	19	167
GO:0099512 supramolecular fiber	22	0.00100339	Cellular Component	GO:0099512	supramolecular fiber	22	207
GO:0099513 polymeric cytoskeletal fiber	22	0.00100339	Cellular Component	GO:0099513	polymeric cytoskeletal fiber	22	207
GO:0044430 cytoskeletal part	45	0.00140061	Cellular Component	GO:0044430	cytoskeletal part	45	551
GO:0043228 non-membrane-bounded organelle	86	0.00330222	Cellular Component	GO:0043228	non-membrane-bounded organelle	86	1257
GO:0043232 intracellular non-membrane-bounded organelle	83	0.00332969	Cellular Component	GO:0043232	intracellular non-membrane-bounded organelle	83	1206
GO:0005856 cytoskeleton	46	0.00414831	Cellular Component	GO:0005856	cytoskeleton	46	599
GO:0030054 cell junction	8	0.00424663	Cellular Component	GO:0030054	cell junction	8	51
GO:0016459 myosin complex	13	0.00533422	Cellular Component	GO:0016459	myosin complex	13	113
GO:0030076 light-harvesting complex	3	0.00906232	Cellular Component	GO:0030076	light-harvesting complex	3	9
GO:0005861 troponin complex	6	0.0108501	Cellular Component	GO:0005861	troponin complex	6	37
GO:0005865 striated muscle thin filament	6	0.0108501	Cellular Component	GO:0005865	striated muscle thin filament	6	37
GO:0030016 myofibril	6	0.0108501	Cellular Component	GO:0030016	myofibril	6	37
GO:0030017 sarcomere	6	0.0108501	Cellular Component	GO:0030017	sarcomere	6	37
GO:0036379 myofilament	6	0.0108501	Cellular Component	GO:0036379	myofilament	6	37
GO:0043292 contractile fiber	6	0.0108501	Cellular Component	GO:0043292	contractile fiber	6	37
GO:0044449 contractile fiber part	6	0.0108501	Cellular Component	GO:0044449	contractile fiber part	6	37
GO:0005911 cell-cell junction	5	0.0112356	Cellular Component	GO:0005911	cell-cell junction	5	27
GO:0045095 keratin filament	4	0.0145845	Cellular Component	GO:0045095	keratin filament	4	19
GO:0005615 extracellular space	20	0.0214516	Cellular Component	GO:0005615	extracellular space	20	238
GO:0009507 chloroplast	3	0.0264594	Cellular Component	GO:0009507	chloroplast	3	13
GO:0009536 plastid	3	0.0264594	Cellular Component	GO:0009536	plastid	3	13
GO:0005577 fibrinogen complex	14	0.0277201	Cellular Component	GO:0005577	fibrinogen complex	14	154
GO:0019028 viral capsid	29	0.0281786	Cellular Component	GO:0019028	viral capsid	29	388
GO:0030077 plasma membrane light-harvesting complex	2	0.0346489	Cellular Component	GO:0030077	plasma membrane light-harvesting complex	2	6
GO:0042716 plasma membrane-derived chromatophore	2	0.0346489	Cellular Component	GO:0042716	plasma membrane-derived chromatophore	2	6
GO:0005840 ribosome	24	0.0429368	Cellular Component	GO:0005840	ribosome	24	321
GO:0005887 integral component of plasma membrane	11	0.0475224	Cellular Component	GO:0005887	integral component of plasma membrane	11	121
GO:0031226 intrinsic component of plasma membrane	11	0.049923	Cellular Component	GO:0031226	intrinsic component of plasma membrane	11	122
GO:0004252 serine-type endopeptidase activity	38	9.39476e-09	Molecular Function	GO:0004252	serine-type endopeptidase activity	38	257
GO:0005198 structural molecule activity	82	1.11371e-06	Molecular Function	GO:0005198	structural molecule activity	82	902
GO:0008236 serine-type peptidase activity	41	1.2212e-06	Molecular Function	GO:0008236	serine-type peptidase activity	41	346
GO:0017171 serine hydrolase activity	41	1.2212e-06	Molecular Function	GO:0017171	serine hydrolase activity	41	346
GO:0004175 endopeptidase activity	74	7.5565e-06	Molecular Function	GO:0004175	endopeptidase activity	74	830
GO:0016787 hydrolase activity	252	1.95578e-05	Molecular Function	GO:0016787	hydrolase activity	252	3768
GO:0070011 peptidase activity, acting on L-amino acid peptides	92	2.94917e-05	Molecular Function	GO:0070011	peptidase activity, acting on L-amino acid peptides	92	1137
GO:0005509 calcium ion binding	63	3.9963e-05	Molecular Function	GO:0005509	calcium ion binding	63	709
GO:0016641 oxidoreductase activity, acting on the CH-NH2 group of donors, oxygen as acceptor	7	6.93211e-05	Molecular Function	GO:0016641	oxidoreductase activity, acting on the CH-NH2 group of donors, oxygen as acceptor	7	21
GO:0001664 G-protein coupled receptor binding	12	8.48877e-05	Molecular Function	GO:0001664	G-protein coupled receptor binding	12	62
GO:0008233 peptidase activity	93	0.000112363	Molecular Function	GO:0008233	peptidase activity	93	1195
GO:0005201 extracellular matrix structural constituent	10	0.000118758	Molecular Function	GO:0005201	extracellular matrix structural constituent	10	46
GO:0005102 receptor binding	64	0.000153585	Molecular Function	GO:0005102	receptor binding	64	758
GO:0019203 carbohydrate phosphatase activity	4	0.000461996	Molecular Function	GO:0019203	carbohydrate phosphatase activity	4	8
GO:0050308 sugar-phosphatase activity	4	0.000461996	Molecular Function	GO:0050308	sugar-phosphatase activity	4	8
GO:0008009 chemokine activity	9	0.000500931	Molecular Function	GO:0008009	chemokine activity	9	45
GO:0042379 chemokine receptor binding	9	0.000500931	Molecular Function	GO:0042379	chemokine receptor binding	9	45
GO:0003785 actin monomer binding	3	0.000569955	Molecular Function	GO:0003785	actin monomer binding	3	4
GO:0008237 metallopeptidase activity	28	0.000731161	Molecular Function	GO:0008237	metallopeptidase activity	28	275
GO:0045502 dynein binding	16	0.00110923	Molecular Function	GO:0045502	dynein binding	16	127
GO:0005544 calcium-dependent phospholipid binding	5	0.00149925	Molecular Function	GO:0005544	calcium-dependent phospholipid binding	5	17
GO:0030414 peptidase inhibitor activity	16	0.00154408	Molecular Function	GO:0030414	peptidase inhibitor activity	16	131
GO:0061134 peptidase regulator activity	16	0.00154408	Molecular Function	GO:0061134	peptidase regulator activity	16	131
GO:0016638 oxidoreductase activity, acting on the CH-NH2 group of donors	8	0.00167319	Molecular Function	GO:0016638	oxidoreductase activity, acting on the CH-NH2 group of donors	8	43
GO:0042803 protein homodimerization activity	17	0.00189135	Molecular Function	GO:0042803	protein homodimerization activity	17	146
GO:0046983 protein dimerization activity	41	0.00228122	Molecular Function	GO:0046983	protein dimerization activity	41	486
GO:0005125 cytokine activity	11	0.00236191	Molecular Function	GO:0005125	cytokine activity	11	77
GO:0042132 fructose 1,6-bisphosphate 1-phosphatase activity	3	0.00262927	Molecular Function	GO:0042132	fructose 1,6-bisphosphate 1-phosphatase activity	3	6
GO:0003824 catalytic activity	483	0.00348915	Molecular Function	GO:0003824	catalytic activity	483	8330
GO:0004181 metallocarboxypeptidase activity	6	0.0036246	Molecular Function	GO:0004181	metallocarboxypeptidase activity	6	29
GO:0004866 endopeptidase inhibitor activity	13	0.00395802	Molecular Function	GO:0004866	endopeptidase inhibitor activity	13	106
GO:0061135 endopeptidase regulator activity	13	0.00395802	Molecular Function	GO:0061135	endopeptidase regulator activity	13	106
GO:0008235 metalloexopeptidase activity	6	0.00433105	Molecular Function	GO:0008235	metalloexopeptidase activity	6	30
GO:0016853 isomerase activity	18	0.0048342	Molecular Function	GO:0016853	isomerase activity	18	173
GO:0005539 glycosaminoglycan binding	8	0.00719448	Molecular Function	GO:0005539	glycosaminoglycan binding	8	54
GO:0033905 xylan endo-1,3-beta-xylosidase activity	2	0.00811914	Molecular Function	GO:0033905	xylan endo-1,3-beta-xylosidase activity	2	3
GO:0047200 tetrahydrodipicolinate N-acetyltransferase activity	2	0.00811914	Molecular Function	GO:0047200	tetrahydrodipicolinate N-acetyltransferase activity	2	3
GO:0097599 xylanase activity	2	0.00811914	Molecular Function	GO:0097599	xylanase activity	2	3
GO:0004180 carboxypeptidase activity	7	0.00893688	Molecular Function	GO:0004180	carboxypeptidase activity	7	45
GO:0004867 serine-type endopeptidase inhibitor activity	8	0.0110155	Molecular Function	GO:0004867	serine-type endopeptidase inhibitor activity	8	58
GO:0016791 phosphatase activity	32	0.0114746	Molecular Function	GO:0016791	phosphatase activity	32	395
GO:0004857 enzyme inhibitor activity	19	0.011674	Molecular Function	GO:0004857	enzyme inhibitor activity	19	203
GO:0005126 cytokine receptor binding	13	0.0143402	Molecular Function	GO:0005126	cytokine receptor binding	13	124
GO:0005507 copper ion binding	8	0.0147373	Molecular Function	GO:0005507	copper ion binding	8	61
GO:0009496 plastoquinol--plastocyanin reductase activity	2	0.0156683	Molecular Function	GO:0009496	plastoquinol--plastocyanin reductase activity	2	4
GO:0052880 oxidoreductase activity, acting on diphenols and related substances as donors, with copper protein as acceptor	2	0.0156683	Molecular Function	GO:0052880	oxidoreductase activity, acting on diphenols and related substances as donors, with copper protein as acceptor	2	4
GO:0042802 identical protein binding	17	0.0167422	Molecular Function	GO:0042802	identical protein binding	17	182
GO:0004222 metalloendopeptidase activity	19	0.0170031	Molecular Function	GO:0004222	metalloendopeptidase activity	19	211
GO:0005540 hyaluronic acid binding	6	0.0178933	Molecular Function	GO:0005540	hyaluronic acid binding	6	40
GO:0005184 neuropeptide hormone activity	5	0.0195376	Molecular Function	GO:0005184	neuropeptide hormone activity	5	30
GO:0046872 metal ion binding	220	0.0213547	Molecular Function	GO:0046872	metal ion binding	220	3672
GO:0003755 peptidyl-prolyl cis-trans isomerase activity	4	0.0227873	Molecular Function	GO:0003755	peptidyl-prolyl cis-trans isomerase activity	4	21
GO:0016859 cis-trans isomerase activity	4	0.0227873	Molecular Function	GO:0016859	cis-trans isomerase activity	4	21
GO:0031406 carboxylic acid binding	4	0.0227873	Molecular Function	GO:0031406	carboxylic acid binding	4	21
GO:0043177 organic acid binding	4	0.0227873	Molecular Function	GO:0043177	organic acid binding	4	21
GO:0005520 insulin-like growth factor binding	5	0.0253199	Molecular Function	GO:0005520	insulin-like growth factor binding	5	32
GO:0043169 cation binding	220	0.0260431	Molecular Function	GO:0043169	cation binding	220	3691
GO:0003774 motor activity	19	0.026131	Molecular Function	GO:0003774	motor activity	19	221
GO:0001948 glycoprotein binding	3	0.0284668	Molecular Function	GO:0001948	glycoprotein binding	3	13
GO:0043394 proteoglycan binding	3	0.0284668	Molecular Function	GO:0043394	proteoglycan binding	3	13
GO:0043395 heparan sulfate proteoglycan binding	3	0.0284668	Molecular Function	GO:0043395	heparan sulfate proteoglycan binding	3	13
GO:0016866 intramolecular transferase activity	5	0.0285807	Molecular Function	GO:0016866	intramolecular transferase activity	5	33
GO:0019838 growth factor binding	5	0.0320953	Molecular Function	GO:0019838	growth factor binding	5	34
GO:0016763 transferase activity, transferring pentosyl groups	10	0.0326487	Molecular Function	GO:0016763	transferase activity, transferring pentosyl groups	10	97
GO:0008238 exopeptidase activity	13	0.0332402	Molecular Function	GO:0008238	exopeptidase activity	13	139
GO:0005185 neurohypophyseal hormone activity	2	0.0364876	Molecular Function	GO:0005185	neurohypophyseal hormone activity	2	6
GO:0045156 electron transporter, transferring electrons within the cyclic electron transport pathway of photosynthesis activity	2	0.0364876	Molecular Function	GO:0045156	electron transporter, transferring electrons within the cyclic electron transport pathway of photosynthesis activity	2	6
GO:0005179 hormone activity	16	0.037122	Molecular Function	GO:0005179	hormone activity	16	185
GO:0030674 protein binding, bridging	15	0.043599	Molecular Function	GO:0030674	protein binding, bridging	15	174
GO:0060090 binding, bridging	15	0.043599	Molecular Function	GO:0060090	binding, bridging	15	174
GO:0003735 structural constituent of ribosome	24	0.0448813	Molecular Function	GO:0003735	structural constituent of ribosome	24	313
GO:0042578 phosphoric ester hydrolase activity	36	0.0458072	Molecular Function	GO:0042578	phosphoric ester hydrolase activity	36	507
GO:0015932 nucleobase-containing compound transmembrane transporter activity	5	0.0487678	Molecular Function	GO:0015932	nucleobase-containing compound transmembrane transporter activity	5	38
GO:0016746 transferase activity, transferring acyl groups	23	0.0488286	Molecular Function	GO:0016746	transferase activity, transferring acyl groups	23	300
GO:0004869 cysteine-type endopeptidase inhibitor activity	3	0.0495625	Molecular Function	GO:0004869	cysteine-type endopeptidase inhibitor activity	3	16
GO:0005337 nucleoside transmembrane transporter activity	3	0.0495625	Molecular Function	GO:0005337	nucleoside transmembrane transporter activity	3	16
GO:0016597 amino acid binding	3	0.0495625	Molecular Function	GO:0016597	amino acid binding	3	16

## Sheet: initial vs blue
id	num	pvalue	class	ID	Descrption	fg_num	bg_num
GO:0006606 protein import into nucleus	22	2.75397e-05	Biological Process	GO:0006606	protein import into nucleus	22	139
GO:0034504 protein localization to nucleus	22	2.75397e-05	Biological Process	GO:0034504	protein localization to nucleus	22	139
GO:0044744 protein targeting to nucleus	22	2.75397e-05	Biological Process	GO:0044744	protein targeting to nucleus	22	139
GO:0051170 nuclear import	22	2.75397e-05	Biological Process	GO:0051170	nuclear import	22	139
GO:1902593 single-organism nuclear import	22	2.75397e-05	Biological Process	GO:1902593	single-organism nuclear import	22	139
GO:0006913 nucleocytoplasmic transport	23	3.80769e-05	Biological Process	GO:0006913	nucleocytoplasmic transport	23	152
GO:0051169 nuclear transport	23	4.69831e-05	Biological Process	GO:0051169	nuclear transport	23	154
GO:1902580 single-organism cellular localization	32	5.79649e-05	Biological Process	GO:1902580	single-organism cellular localization	32	254
GO:0006821 chloride transport	6	0.000220358	Biological Process	GO:0006821	chloride transport	6	16
GO:0033365 protein localization to organelle	29	0.000226959	Biological Process	GO:0033365	protein localization to organelle	29	238
GO:0017038 protein import	23	0.000305966	Biological Process	GO:0017038	protein import	23	174
GO:0072594 establishment of protein localization to organelle	26	0.000526954	Biological Process	GO:0072594	establishment of protein localization to organelle	26	215
GO:0006605 protein targeting	29	0.000553603	Biological Process	GO:0006605	protein targeting	29	251
GO:0016482 cytoplasmic transport	32	0.000584925	Biological Process	GO:0016482	cytoplasmic transport	32	288
GO:0006508 proteolysis	85	0.000595812	Biological Process	GO:0006508	proteolysis	85	996
GO:0032501 multicellular organismal process	67	0.000889671	Biological Process	GO:0032501	multicellular organismal process	67	757
GO:0007275 multicellular organism development	34	0.00089106	Biological Process	GO:0007275	multicellular organism development	34	320
GO:0002115 store-operated calcium entry	5	0.000983859	Biological Process	GO:0002115	store-operated calcium entry	5	14
GO:0010959 regulation of metal ion transport	5	0.000983859	Biological Process	GO:0010959	regulation of metal ion transport	5	14
GO:0043269 regulation of ion transport	5	0.000983859	Biological Process	GO:0043269	regulation of ion transport	5	14
GO:0051924 regulation of calcium ion transport	5	0.000983859	Biological Process	GO:0051924	regulation of calcium ion transport	5	14
GO:2001256 regulation of store-operated calcium entry	5	0.000983859	Biological Process	GO:2001256	regulation of store-operated calcium entry	5	14
GO:0044707 single-multicellular organism process	59	0.00151059	Biological Process	GO:0044707	single-multicellular organism process	59	662
GO:0030163 protein catabolic process	19	0.0016484	Biological Process	GO:0030163	protein catabolic process	19	150
GO:0006090 pyruvate metabolic process	7	0.00204025	Biological Process	GO:0006090	pyruvate metabolic process	7	31
GO:0006096 glycolytic process	7	0.00204025	Biological Process	GO:0006096	glycolytic process	7	31
GO:0006757 ATP generation from ADP	7	0.00204025	Biological Process	GO:0006757	ATP generation from ADP	7	31
GO:0009135 purine nucleoside diphosphate metabolic process	7	0.00204025	Biological Process	GO:0009135	purine nucleoside diphosphate metabolic process	7	31
GO:0009179 purine ribonucleoside diphosphate metabolic process	7	0.00204025	Biological Process	GO:0009179	purine ribonucleoside diphosphate metabolic process	7	31
GO:0009185 ribonucleoside diphosphate metabolic process	7	0.00204025	Biological Process	GO:0009185	ribonucleoside diphosphate metabolic process	7	31
GO:0046031 ADP metabolic process	7	0.00204025	Biological Process	GO:0046031	ADP metabolic process	7	31
GO:0044767 single-organism developmental process	46	0.00208077	Biological Process	GO:0044767	single-organism developmental process	46	494
GO:0044257 cellular protein catabolic process	18	0.00213944	Biological Process	GO:0044257	cellular protein catabolic process	18	142
GO:0051603 proteolysis involved in cellular protein catabolic process	18	0.00213944	Biological Process	GO:0051603	proteolysis involved in cellular protein catabolic process	18	142
GO:0051049 regulation of transport	8	0.00227288	Biological Process	GO:0051049	regulation of transport	8	40
GO:0032502 developmental process	48	0.00234487	Biological Process	GO:0032502	developmental process	48	524
GO:1901575 organic substance catabolic process	39	0.00245901	Biological Process	GO:1901575	organic substance catabolic process	39	405
GO:0007610 behavior	8	0.00313703	Biological Process	GO:0007610	behavior	8	42
GO:0040007 growth	13	0.00331028	Biological Process	GO:0040007	growth	13	92
GO:0044724 single-organism carbohydrate catabolic process	7	0.00356734	Biological Process	GO:0044724	single-organism carbohydrate catabolic process	7	34
GO:0065008 regulation of biological quality	50	0.00578799	Biological Process	GO:0065008	regulation of biological quality	50	577
GO:0007126 meiotic nuclear division	7	0.00583799	Biological Process	GO:0007126	meiotic nuclear division	7	37
GO:1903046 meiotic cell cycle process	7	0.00583799	Biological Process	GO:1903046	meiotic cell cycle process	7	37
GO:0007127 meiosis I	6	0.0079431	Biological Process	GO:0007127	meiosis I	6	30
GO:0006446 regulation of translational initiation	3	0.00964609	Biological Process	GO:0006446	regulation of translational initiation	3	8
GO:0045947 negative regulation of translational initiation	3	0.00964609	Biological Process	GO:0045947	negative regulation of translational initiation	3	8
GO:0019318 hexose metabolic process	9	0.0102067	Biological Process	GO:0019318	hexose metabolic process	9	61
GO:0006165 nucleoside diphosphate phosphorylation	7	0.0103558	Biological Process	GO:0006165	nucleoside diphosphate phosphorylation	7	41
GO:0046939 nucleotide phosphorylation	7	0.0103558	Biological Process	GO:0046939	nucleotide phosphorylation	7	41
GO:0051705 multi-organism behavior	4	0.0103796	Biological Process	GO:0051705	multi-organism behavior	4	15
GO:0006558 L-phenylalanine metabolic process	2	0.0103935	Biological Process	GO:0006558	L-phenylalanine metabolic process	2	3
GO:1902221 erythrose 4-phosphate/phosphoenolpyruvate family amino acid metabolic process	2	0.0103935	Biological Process	GO:1902221	erythrose 4-phosphate/phosphoenolpyruvate family amino acid metabolic process	2	3
GO:0030029 actin filament-based process	12	0.0104698	Biological Process	GO:0030029	actin filament-based process	12	94
GO:0030036 actin cytoskeleton organization	12	0.0104698	Biological Process	GO:0030036	actin cytoskeleton organization	12	94
GO:0001558 regulation of cell growth	6	0.0109478	Biological Process	GO:0001558	regulation of cell growth	6	32
GO:0044265 cellular macromolecule catabolic process	20	0.0122784	Biological Process	GO:0044265	cellular macromolecule catabolic process	20	193
GO:0016049 cell growth	6	0.0127174	Biological Process	GO:0016049	cell growth	6	33
GO:0040008 regulation of growth	6	0.0127174	Biological Process	GO:0040008	regulation of growth	6	33
GO:0006094 gluconeogenesis	4	0.0131924	Biological Process	GO:0006094	gluconeogenesis	4	16
GO:0019319 hexose biosynthetic process	4	0.0131924	Biological Process	GO:0019319	hexose biosynthetic process	4	16
GO:0046364 monosaccharide biosynthetic process	4	0.0131924	Biological Process	GO:0046364	monosaccharide biosynthetic process	4	16
GO:0016052 carbohydrate catabolic process	7	0.0133832	Biological Process	GO:0016052	carbohydrate catabolic process	7	43
GO:0051321 meiotic cell cycle	7	0.0133832	Biological Process	GO:0051321	meiotic cell cycle	7	43
GO:0046931 pore complex assembly	3	0.0138292	Biological Process	GO:0046931	pore complex assembly	3	9
GO:0019362 pyridine nucleotide metabolic process	7	0.0151136	Biological Process	GO:0019362	pyridine nucleotide metabolic process	7	44
GO:0046496 nicotinamide nucleotide metabolic process	7	0.0151136	Biological Process	GO:0046496	nicotinamide nucleotide metabolic process	7	44
GO:0005996 monosaccharide metabolic process	9	0.0167104	Biological Process	GO:0005996	monosaccharide metabolic process	9	66
GO:0044723 single-organism carbohydrate metabolic process	27	0.0172829	Biological Process	GO:0044723	single-organism carbohydrate metabolic process	27	292
GO:0009132 nucleoside diphosphate metabolic process	7	0.0190408	Biological Process	GO:0009132	nucleoside diphosphate metabolic process	7	46
GO:0032879 regulation of localization	10	0.019573	Biological Process	GO:0032879	regulation of localization	10	79
GO:0006384 transcription initiation from RNA polymerase III promoter	2	0.01996	Biological Process	GO:0006384	transcription initiation from RNA polymerase III promoter	2	4
GO:0035737 injection of substance in to other organism	2	0.01996	Biological Process	GO:0035737	injection of substance in to other organism	2	4
GO:0035738 envenomation resulting in modification of morphology or physiology of other organism	2	0.01996	Biological Process	GO:0035738	envenomation resulting in modification of morphology or physiology of other organism	2	4
GO:0044559 envenomation resulting in modulation of voltage-gated potassium channel activity in other organism	2	0.01996	Biological Process	GO:0044559	envenomation resulting in modulation of voltage-gated potassium channel activity in other organism	2	4
GO:0044560 envenomation resulting in modulation of ion channel activity in other organism	2	0.01996	Biological Process	GO:0044560	envenomation resulting in modulation of ion channel activity in other organism	2	4
GO:0044562 envenomation resulting in negative regulation of voltage-gated potassium channel activity in other organism	2	0.01996	Biological Process	GO:0044562	envenomation resulting in negative regulation of voltage-gated potassium channel activity in other organism	2	4
GO:0044564 envenomation resulting in occlusion of the pore of voltage-gated potassium channel in other organism	2	0.01996	Biological Process	GO:0044564	envenomation resulting in occlusion of the pore of voltage-gated potassium channel in other organism	2	4
GO:0009267 cellular response to starvation	4	0.0201623	Biological Process	GO:0009267	cellular response to starvation	4	18
GO:0031667 response to nutrient levels	4	0.0201623	Biological Process	GO:0031667	response to nutrient levels	4	18
GO:0031669 cellular response to nutrient levels	4	0.0201623	Biological Process	GO:0031669	cellular response to nutrient levels	4	18
GO:0042594 response to starvation	4	0.0201623	Biological Process	GO:0042594	response to starvation	4	18
GO:0006511 ubiquitin-dependent protein catabolic process	14	0.0216086	Biological Process	GO:0006511	ubiquitin-dependent protein catabolic process	14	128
GO:0019941 modification-dependent protein catabolic process	14	0.0229509	Biological Process	GO:0019941	modification-dependent protein catabolic process	14	129
GO:0043632 modification-dependent macromolecule catabolic process	14	0.0229509	Biological Process	GO:0043632	modification-dependent macromolecule catabolic process	14	129
GO:0007131 reciprocal meiotic recombination	4	0.0243536	Biological Process	GO:0007131	reciprocal meiotic recombination	4	19
GO:0035825 reciprocal DNA recombination	4	0.0243536	Biological Process	GO:0035825	reciprocal DNA recombination	4	19
GO:0045132 meiotic chromosome segregation	4	0.0243536	Biological Process	GO:0045132	meiotic chromosome segregation	4	19
GO:0051817 modification of morphology or physiology of other organism involved in symbiotic interaction	10	0.0247725	Biological Process	GO:0051817	modification of morphology or physiology of other organism involved in symbiotic interaction	10	82
GO:0034613 cellular protein localization	54	0.0257108	Biological Process	GO:0034613	cellular protein localization	54	687
GO:0070727 cellular macromolecule localization	54	0.0257108	Biological Process	GO:0070727	cellular macromolecule localization	54	687
GO:1902582 single-organism intracellular transport	40	0.0261436	Biological Process	GO:1902582	single-organism intracellular transport	40	485
GO:0008152 metabolic process	605	0.0298959	Biological Process	GO:0008152	metabolic process	605	9618
GO:0007129 synapsis	3	0.0316518	Biological Process	GO:0007129	synapsis	3	12
GO:0007130 synaptonemal complex assembly	3	0.0316518	Biological Process	GO:0007130	synaptonemal complex assembly	3	12
GO:0017148 negative regulation of translation	3	0.0316518	Biological Process	GO:0017148	negative regulation of translation	3	12
GO:0034249 negative regulation of cellular amide metabolic process	3	0.0316518	Biological Process	GO:0034249	negative regulation of cellular amide metabolic process	3	12
GO:0045143 homologous chromosome segregation	3	0.0316518	Biological Process	GO:0045143	homologous chromosome segregation	3	12
GO:0070192 chromosome organization involved in meiotic cell cycle	3	0.0316518	Biological Process	GO:0070192	chromosome organization involved in meiotic cell cycle	3	12
GO:0070193 synaptonemal complex organization	3	0.0316518	Biological Process	GO:0070193	synaptonemal complex organization	3	12
GO:0072524 pyridine-containing compound metabolic process	7	0.0318599	Biological Process	GO:0072524	pyridine-containing compound metabolic process	7	51
GO:0035821 modification of morphology or physiology of other organism	10	0.0331574	Biological Process	GO:0035821	modification of morphology or physiology of other organism	10	86
GO:0006006 glucose metabolic process	4	0.0342072	Biological Process	GO:0006006	glucose metabolic process	4	21
GO:0006733 oxidoreduction coenzyme metabolic process	7	0.0349803	Biological Process	GO:0006733	oxidoreduction coenzyme metabolic process	7	52
GO:0010608 posttranscriptional regulation of gene expression	5	0.035873	Biological Process	GO:0010608	posttranscriptional regulation of gene expression	5	31
GO:0015979 photosynthesis	12	0.0387983	Biological Process	GO:0015979	photosynthesis	12	113
GO:0009057 macromolecule catabolic process	22	0.0390064	Biological Process	GO:0009057	macromolecule catabolic process	22	245
GO:0019751 polyol metabolic process	3	0.0393518	Biological Process	GO:0019751	polyol metabolic process	3	13
GO:0030436 asexual sporulation	3	0.0393518	Biological Process	GO:0030436	asexual sporulation	3	13
GO:0051205 protein insertion into membrane	3	0.0393518	Biological Process	GO:0051205	protein insertion into membrane	3	13
GO:0051801 cytolysis in other organism involved in symbiotic interaction	3	0.0393518	Biological Process	GO:0051801	cytolysis in other organism involved in symbiotic interaction	3	13
GO:0052331 hemolysis in other organism involved in symbiotic interaction	3	0.0393518	Biological Process	GO:0052331	hemolysis in other organism involved in symbiotic interaction	3	13
GO:0009072 aromatic amino acid family metabolic process	4	0.0398826	Biological Process	GO:0009072	aromatic amino acid family metabolic process	4	22
GO:0015698 inorganic anion transport	9	0.0437911	Biological Process	GO:0015698	inorganic anion transport	9	78
GO:0008033 tRNA processing	21	0.04487	Biological Process	GO:0008033	tRNA processing	21	235
GO:0009074 aromatic amino acid family catabolic process	2	0.0460389	Biological Process	GO:0009074	aromatic amino acid family catabolic process	2	6
GO:0005882 intermediate filament	23	7.51791e-05	Cellular Component	GO:0005882	intermediate filament	23	162
GO:0045111 intermediate filament cytoskeleton	23	7.51791e-05	Cellular Component	GO:0045111	intermediate filament cytoskeleton	23	162
GO:0005576 extracellular region	111	7.81998e-05	Cellular Component	GO:0005576	extracellular region	111	1334
GO:0005839 proteasome core complex	8	8.46963e-05	Cellular Component	GO:0005839	proteasome core complex	8	26
GO:0005581 collagen trimer	10	0.000154303	Cellular Component	GO:0005581	collagen trimer	10	43
GO:0000502 proteasome complex	9	0.000283751	Cellular Component	GO:0000502	proteasome complex	9	38
GO:0099512 supramolecular fiber	25	0.000497964	Cellular Component	GO:0099512	supramolecular fiber	25	207
GO:0099513 polymeric cytoskeletal fiber	25	0.000497964	Cellular Component	GO:0099513	polymeric cytoskeletal fiber	25	207
GO:0030077 plasma membrane light-harvesting complex	3	0.00357071	Cellular Component	GO:0030077	plasma membrane light-harvesting complex	3	6
GO:0042716 plasma membrane-derived chromatophore	3	0.00357071	Cellular Component	GO:0042716	plasma membrane-derived chromatophore	3	6
GO:0005578 proteinaceous extracellular matrix	19	0.00363037	Cellular Component	GO:0005578	proteinaceous extracellular matrix	19	164
GO:0031012 extracellular matrix	26	0.00382373	Cellular Component	GO:0031012	extracellular matrix	26	252
GO:0019773 proteasome core complex, alpha-subunit complex	4	0.00558593	Cellular Component	GO:0019773	proteasome core complex, alpha-subunit complex	4	13
GO:0001527 microfibril	2	0.0100126	Cellular Component	GO:0001527	microfibril	2	3
GO:0043205 fibril	2	0.0100126	Cellular Component	GO:0043205	fibril	2	3
GO:0044420 extracellular matrix component	2	0.0100126	Cellular Component	GO:0044420	extracellular matrix component	2	3
GO:0044421 extracellular region part	35	0.0127187	Cellular Component	GO:0044421	extracellular region part	35	401
GO:0030076 light-harvesting complex	3	0.0131237	Cellular Component	GO:0030076	light-harvesting complex	3	9
GO:0046930 pore complex	3	0.0131237	Cellular Component	GO:0046930	pore complex	3	9
GO:0009379 Holliday junction helicase complex	2	0.0192441	Cellular Component	GO:0009379	Holliday junction helicase complex	2	4
GO:0048476 Holliday junction resolvase complex	2	0.0192441	Cellular Component	GO:0048476	Holliday junction resolvase complex	2	4
GO:0045095 keratin filament	4	0.02286	Cellular Component	GO:0045095	keratin filament	4	19
GO:0005856 cytoskeleton	47	0.0265839	Cellular Component	GO:0005856	cytoskeleton	47	599
GO:0033202 DNA helicase complex	2	0.0308287	Cellular Component	GO:0033202	DNA helicase complex	2	5
GO:0044430 cytoskeletal part	43	0.0355466	Cellular Component	GO:0044430	cytoskeletal part	43	551
GO:0043234 protein complex	146	0.0434284	Cellular Component	GO:0043234	protein complex	146	2179
GO:0005697 telomerase holoenzyme complex	2	0.0444577	Cellular Component	GO:0005697	telomerase holoenzyme complex	2	6
GO:0072588 box H/ACA RNP complex	2	0.0444577	Cellular Component	GO:0072588	box H/ACA RNP complex	2	6
GO:0003785 actin monomer binding	4	1.43601e-05	Molecular Function	GO:0003785	actin monomer binding	4	4
GO:0005247 voltage-gated chloride channel activity	6	0.000105754	Molecular Function	GO:0005247	voltage-gated chloride channel activity	6	14
GO:0005254 chloride channel activity	6	0.000105754	Molecular Function	GO:0005254	chloride channel activity	6	14
GO:0008308 voltage-gated anion channel activity	6	0.000105754	Molecular Function	GO:0008308	voltage-gated anion channel activity	6	14
GO:0015108 chloride transmembrane transporter activity	6	0.000105754	Molecular Function	GO:0015108	chloride transmembrane transporter activity	6	14
GO:0005253 anion channel activity	6	0.000167076	Molecular Function	GO:0005253	anion channel activity	6	15
GO:0005185 neurohypophyseal hormone activity	4	0.00019477	Molecular Function	GO:0005185	neurohypophyseal hormone activity	4	6
GO:0004298 threonine-type endopeptidase activity	7	0.000249115	Molecular Function	GO:0004298	threonine-type endopeptidase activity	7	22
GO:0070003 threonine-type peptidase activity	7	0.000249115	Molecular Function	GO:0070003	threonine-type peptidase activity	7	22
GO:0005544 calcium-dependent phospholipid binding	6	0.000371293	Molecular Function	GO:0005544	calcium-dependent phospholipid binding	6	17
GO:0005201 extracellular matrix structural constituent	10	0.000404066	Molecular Function	GO:0005201	extracellular matrix structural constituent	10	46
GO:0016641 oxidoreductase activity, acting on the CH-NH2 group of donors, oxygen as acceptor	6	0.00131601	Molecular Function	GO:0016641	oxidoreductase activity, acting on the CH-NH2 group of donors, oxygen as acceptor	6	21
GO:0005102 receptor binding	67	0.00183403	Molecular Function	GO:0005102	receptor binding	67	758
GO:0005184 neuropeptide hormone activity	7	0.00192852	Molecular Function	GO:0005184	neuropeptide hormone activity	7	30
GO:0070011 peptidase activity, acting on L-amino acid peptides	94	0.00206073	Molecular Function	GO:0070011	peptidase activity, acting on L-amino acid peptides	94	1137
GO:0004332 fructose-bisphosphate aldolase activity	3	0.00212551	Molecular Function	GO:0004332	fructose-bisphosphate aldolase activity	3	5
GO:0008233 peptidase activity	98	0.00213564	Molecular Function	GO:0008233	peptidase activity	98	1195
GO:0005515 protein binding	491	0.00354358	Molecular Function	GO:0005515	protein binding	491	7256
GO:0004347 glucose-6-phosphate isomerase activity	3	0.00405624	Molecular Function	GO:0004347	glucose-6-phosphate isomerase activity	3	6
GO:0045156 electron transporter, transferring electrons within the cyclic electron transport pathway of photosynthesis activity	3	0.00405624	Molecular Function	GO:0045156	electron transporter, transferring electrons within the cyclic electron transport pathway of photosynthesis activity	3	6
GO:0016832 aldehyde-lyase activity	4	0.00654992	Molecular Function	GO:0016832	aldehyde-lyase activity	4	13
GO:0004175 endopeptidase activity	69	0.00682443	Molecular Function	GO:0004175	endopeptidase activity	69	830
GO:0005125 cytokine activity	11	0.00735377	Molecular Function	GO:0005125	cytokine activity	11	77
GO:0004252 serine-type endopeptidase activity	26	0.0089709	Molecular Function	GO:0004252	serine-type endopeptidase activity	26	257
GO:0005179 hormone activity	20	0.0103105	Molecular Function	GO:0005179	hormone activity	20	185
GO:0008190 eukaryotic initiation factor 4E binding	3	0.0103455	Molecular Function	GO:0008190	eukaryotic initiation factor 4E binding	3	8
GO:0033905 xylan endo-1,3-beta-xylosidase activity	2	0.0109199	Molecular Function	GO:0033905	xylan endo-1,3-beta-xylosidase activity	2	3
GO:0097599 xylanase activity	2	0.0109199	Molecular Function	GO:0097599	xylanase activity	2	3
GO:0005520 insulin-like growth factor binding	6	0.0123175	Molecular Function	GO:0005520	insulin-like growth factor binding	6	32
GO:0003824 catalytic activity	550	0.013615	Molecular Function	GO:0003824	catalytic activity	550	8330
GO:0031369 translation initiation factor binding	4	0.0143826	Molecular Function	GO:0031369	translation initiation factor binding	4	16
GO:0033218 amide binding	4	0.0143826	Molecular Function	GO:0033218	amide binding	4	16
GO:0020037 heme binding	15	0.0150068	Molecular Function	GO:0020037	heme binding	15	131
GO:0016638 oxidoreductase activity, acting on the CH-NH2 group of donors	7	0.01523	Molecular Function	GO:0016638	oxidoreductase activity, acting on the CH-NH2 group of donors	7	43
GO:0019838 growth factor binding	6	0.0164708	Molecular Function	GO:0019838	growth factor binding	6	34
GO:0008009 chemokine activity	7	0.019291	Molecular Function	GO:0008009	chemokine activity	7	45
GO:0016701 oxidoreductase activity, acting on single donors with incorporation of molecular oxygen	7	0.019291	Molecular Function	GO:0016701	oxidoreductase activity, acting on single donors with incorporation of molecular oxygen	7	45
GO:0042379 chemokine receptor binding	7	0.019291	Molecular Function	GO:0042379	chemokine receptor binding	7	45
GO:0005542 folic acid binding	2	0.0209487	Molecular Function	GO:0005542	folic acid binding	2	4
GO:0031490 chromatin DNA binding	2	0.0209487	Molecular Function	GO:0031490	chromatin DNA binding	2	4
GO:0031492 nucleosomal DNA binding	2	0.0209487	Molecular Function	GO:0031492	nucleosomal DNA binding	2	4
GO:0072341 modified amino acid binding	2	0.0209487	Molecular Function	GO:0072341	modified amino acid binding	2	4
GO:0051536 iron-sulfur cluster binding	14	0.0218539	Molecular Function	GO:0051536	iron-sulfur cluster binding	14	125
GO:0051540 metal cluster binding	14	0.0218539	Molecular Function	GO:0051540	metal cluster binding	14	125
GO:0009378 four-way junction helicase activity	8	0.0228551	Molecular Function	GO:0009378	four-way junction helicase activity	8	57
GO:0016860 intramolecular oxidoreductase activity	5	0.0228889	Molecular Function	GO:0016860	intramolecular oxidoreductase activity	5	27
GO:0008443 phosphofructokinase activity	5	0.0304375	Molecular Function	GO:0008443	phosphofructokinase activity	5	29
GO:0046906 tetrapyrrole binding	15	0.0305324	Molecular Function	GO:0046906	tetrapyrrole binding	15	143
GO:0016746 transferase activity, transferring acyl groups	27	0.0313652	Molecular Function	GO:0016746	transferase activity, transferring acyl groups	27	300
GO:0016861 intramolecular oxidoreductase activity, interconverting aldoses and ketoses	4	0.031496	Molecular Function	GO:0016861	intramolecular oxidoreductase activity, interconverting aldoses and ketoses	4	20
GO:0017022 myosin binding	2	0.0334974	Molecular Function	GO:0017022	myosin binding	2	5
GO:0031491 nucleosome binding	2	0.0334974	Molecular Function	GO:0031491	nucleosome binding	2	5
GO:0005543 phospholipid binding	13	0.0336014	Molecular Function	GO:0005543	phospholipid binding	13	120
GO:0004861 cyclin-dependent protein serine/threonine kinase inhibitor activity	3	0.033788	Molecular Function	GO:0004861	cyclin-dependent protein serine/threonine kinase inhibitor activity	3	12
GO:0015103 inorganic anion transmembrane transporter activity	6	0.0344507	Molecular Function	GO:0015103	inorganic anion transmembrane transporter activity	6	40
GO:0031406 carboxylic acid binding	4	0.0370648	Molecular Function	GO:0031406	carboxylic acid binding	4	21
GO:0043177 organic acid binding	4	0.0370648	Molecular Function	GO:0043177	organic acid binding	4	21
GO:0008236 serine-type peptidase activity	30	0.0374577	Molecular Function	GO:0008236	serine-type peptidase activity	30	346
GO:0017171 serine hydrolase activity	30	0.0374577	Molecular Function	GO:0017171	serine hydrolase activity	30	346
GO:0046983 protein dimerization activity	40	0.0382278	Molecular Function	GO:0046983	protein dimerization activity	40	486
GO:0016491 oxidoreductase activity	107	0.0435509	Molecular Function	GO:0016491	oxidoreductase activity	107	1478
GO:0019200 carbohydrate kinase activity	5	0.0443968	Molecular Function	GO:0019200	carbohydrate kinase activity	5	32
GO:0008238 exopeptidase activity	14	0.0477832	Molecular Function	GO:0008238	exopeptidase activity	14	139
GO:0003870 5-aminolevulinate synthase activity	2	0.048218	Molecular Function	GO:0003870	5-aminolevulinate synthase activity	2	6
GO:0004371 glycerone kinase activity	2	0.048218	Molecular Function	GO:0004371	glycerone kinase activity	2	6
GO:0030515 snoRNA binding	2	0.048218	Molecular Function	GO:0030515	snoRNA binding	2	6
GO:0000149 SNARE binding	4	0.0497885	Molecular Function	GO:0000149	SNARE binding	4	23
GO:0019905 syntaxin binding	4	0.0497885	Molecular Function	GO:0019905	syntaxin binding	4	23

## Sheet: white vs black
id	num	pvalue	class	ID	Descrption	fg_num	bg_num
GO:0010256 endomembrane system organization	8	0.000176724	Biological Process	GO:0010256	endomembrane system organization	8	80
GO:0016043 cellular component organization	58	0.000520376	Biological Process	GO:0016043	cellular component organization	58	1915
GO:0071840 cellular component organization or biogenesis	60	0.000792737	Biological Process	GO:0071840	cellular component organization or biogenesis	60	2033
GO:0071705 nitrogen compound transport	11	0.00123386	Biological Process	GO:0071705	nitrogen compound transport	11	187
GO:0034219 carbohydrate transmembrane transport	2	0.00226687	Biological Process	GO:0034219	carbohydrate transmembrane transport	2	4
GO:1902589 single-organism organelle organization	23	0.00245393	Biological Process	GO:1902589	single-organism organelle organization	23	613
GO:0001765 membrane raft assembly	3	0.00289998	Biological Process	GO:0001765	membrane raft assembly	3	15
GO:0031579 membrane raft organization	3	0.00289998	Biological Process	GO:0031579	membrane raft organization	3	15
GO:0044854 plasma membrane raft assembly	3	0.00289998	Biological Process	GO:0044854	plasma membrane raft assembly	3	15
GO:0044857 plasma membrane raft organization	3	0.00289998	Biological Process	GO:0044857	plasma membrane raft organization	3	15
GO:0070836 caveola assembly	3	0.00289998	Biological Process	GO:0070836	caveola assembly	3	15
GO:0044091 membrane biogenesis	3	0.00351752	Biological Process	GO:0044091	membrane biogenesis	3	16
GO:0071709 membrane assembly	3	0.00351752	Biological Process	GO:0071709	membrane assembly	3	16
GO:0007009 plasma membrane organization	5	0.00382407	Biological Process	GO:0007009	plasma membrane organization	5	53
GO:0006996 organelle organization	34	0.0051672	Biological Process	GO:0006996	organelle organization	34	1088
GO:0032501 multicellular organismal process	25	0.00825158	Biological Process	GO:0032501	multicellular organismal process	25	757
GO:0098813 nuclear chromosome segregation	7	0.00849708	Biological Process	GO:0098813	nuclear chromosome segregation	7	117
GO:0030168 platelet activation	8	0.0114308	Biological Process	GO:0030168	platelet activation	8	154
GO:0044707 single-multicellular organism process	22	0.0120111	Biological Process	GO:0044707	single-multicellular organism process	22	662
GO:0009611 response to wounding	9	0.0124256	Biological Process	GO:0009611	response to wounding	9	188
GO:0042060 wound healing	9	0.0124256	Biological Process	GO:0042060	wound healing	9	188
GO:0007029 endoplasmic reticulum organization	3	0.0126779	Biological Process	GO:0007029	endoplasmic reticulum organization	3	25
GO:0018144 RNA-protein covalent cross-linking	2	0.0127411	Biological Process	GO:0018144	RNA-protein covalent cross-linking	2	9
GO:0051258 protein polymerization	9	0.012829	Biological Process	GO:0051258	protein polymerization	9	189
GO:0007059 chromosome segregation	8	0.0141417	Biological Process	GO:0007059	chromosome segregation	8	160
GO:0001775 cell activation	8	0.0146354	Biological Process	GO:0001775	cell activation	8	161
GO:0006935 chemotaxis	5	0.0162267	Biological Process	GO:0006935	chemotaxis	5	75
GO:0042330 taxis	5	0.0162267	Biological Process	GO:0042330	taxis	5	75
GO:0061024 membrane organization	10	0.0165841	Biological Process	GO:0061024	membrane organization	10	231
GO:0007596 blood coagulation	8	0.0167362	Biological Process	GO:0007596	blood coagulation	8	165
GO:0043623 cellular protein complex assembly	14	0.0171097	Biological Process	GO:0043623	cellular protein complex assembly	14	375
GO:0018205 peptidyl-lysine modification	3	0.0190128	Biological Process	GO:0018205	peptidyl-lysine modification	3	29
GO:0019520 aldonic acid metabolic process	1	0.0197269	Biological Process	GO:0019520	aldonic acid metabolic process	1	1
GO:0019583 galactonate metabolic process	1	0.0197269	Biological Process	GO:0019583	galactonate metabolic process	1	1
GO:0019584 galactonate catabolic process	1	0.0197269	Biological Process	GO:0019584	galactonate catabolic process	1	1
GO:0031388 organic acid phosphorylation	1	0.0197269	Biological Process	GO:0031388	organic acid phosphorylation	1	1
GO:0034192 D-galactonate metabolic process	1	0.0197269	Biological Process	GO:0034192	D-galactonate metabolic process	1	1
GO:0034194 D-galactonate catabolic process	1	0.0197269	Biological Process	GO:0034194	D-galactonate catabolic process	1	1
GO:0046176 aldonic acid catabolic process	1	0.0197269	Biological Process	GO:0046176	aldonic acid catabolic process	1	1
GO:0065008 regulation of biological quality	19	0.0205317	Biological Process	GO:0065008	regulation of biological quality	19	577
GO:0007127 meiosis I	3	0.0208237	Biological Process	GO:0007127	meiosis I	3	30
GO:0007599 hemostasis	8	0.0209225	Biological Process	GO:0007599	hemostasis	8	172
GO:0050817 coagulation	8	0.0209225	Biological Process	GO:0050817	coagulation	8	172
GO:0050878 regulation of body fluid levels	8	0.0209225	Biological Process	GO:0050878	regulation of body fluid levels	8	172
GO:0008608 attachment of spindle microtubules to kinetochore	4	0.0216894	Biological Process	GO:0008608	attachment of spindle microtubules to kinetochore	4	54
GO:0018143 nucleic acid-protein covalent cross-linking	2	0.0224666	Biological Process	GO:0018143	nucleic acid-protein covalent cross-linking	2	12
GO:0019882 antigen processing and presentation	3	0.0227261	Biological Process	GO:0019882	antigen processing and presentation	3	31
GO:0061025 membrane fusion	5	0.0229783	Biological Process	GO:0061025	membrane fusion	5	82
GO:0016192 vesicle-mediated transport	15	0.0239217	Biological Process	GO:0016192	vesicle-mediated transport	15	430
GO:0000280 nuclear division	7	0.0241547	Biological Process	GO:0000280	nuclear division	7	144
GO:0001558 regulation of cell growth	3	0.0247198	Biological Process	GO:0001558	regulation of cell growth	3	32
GO:0007219 Notch signaling pathway	3	0.0247198	Biological Process	GO:0007219	Notch signaling pathway	3	32
GO:0009617 response to bacterium	5	0.0263541	Biological Process	GO:0009617	response to bacterium	5	85
GO:0042742 defense response to bacterium	5	0.0263541	Biological Process	GO:0042742	defense response to bacterium	5	85
GO:0016049 cell growth	3	0.0268049	Biological Process	GO:0016049	cell growth	3	33
GO:0040008 regulation of growth	3	0.0268049	Biological Process	GO:0040008	regulation of growth	3	33
GO:0034453 microtubule anchoring	4	0.0273864	Biological Process	GO:0034453	microtubule anchoring	4	58
GO:0048285 organelle fission	7	0.0293202	Biological Process	GO:0048285	organelle fission	7	150
GO:0048309 endoplasmic reticulum inheritance	2	0.0301862	Biological Process	GO:0048309	endoplasmic reticulum inheritance	2	14
GO:0044802 single-organism membrane organization	8	0.0305771	Biological Process	GO:0044802	single-organism membrane organization	8	185
GO:0015886 heme transport	3	0.0312479	Biological Process	GO:0015886	heme transport	3	35
GO:0051181 cofactor transport	3	0.0312479	Biological Process	GO:0051181	cofactor transport	3	35
GO:1901678 iron coordination entity transport	3	0.0312479	Biological Process	GO:1901678	iron coordination entity transport	3	35
GO:0042157 lipoprotein metabolic process	6	0.0338963	Biological Process	GO:0042157	lipoprotein metabolic process	6	122
GO:0006575 cellular modified amino acid metabolic process	4	0.0338971	Biological Process	GO:0006575	cellular modified amino acid metabolic process	4	62
GO:0042221 response to chemical	13	0.0342788	Biological Process	GO:0042221	response to chemical	13	373
GO:0048308 organelle inheritance	2	0.0343841	Biological Process	GO:0048308	organelle inheritance	2	15
GO:0000226 microtubule cytoskeleton organization	8	0.0359254	Biological Process	GO:0000226	microtubule cytoskeleton organization	8	191
GO:0007126 meiotic nuclear division	3	0.0360521	Biological Process	GO:0007126	meiotic nuclear division	3	37
GO:1903046 meiotic cell cycle process	3	0.0360521	Biological Process	GO:1903046	meiotic cell cycle process	3	37
GO:0043933 macromolecular complex subunit organization	23	0.0375104	Biological Process	GO:0043933	macromolecular complex subunit organization	23	784
GO:0006082 organic acid metabolic process	15	0.0385462	Biological Process	GO:0006082	organic acid metabolic process	15	458
GO:0001649 osteoblast differentiation	1	0.0390658	Biological Process	GO:0001649	osteoblast differentiation	1	2
GO:0006449 regulation of translational termination	1	0.0390658	Biological Process	GO:0006449	regulation of translational termination	1	2
GO:0006452 translational frameshifting	1	0.0390658	Biological Process	GO:0006452	translational frameshifting	1	2
GO:0008612 peptidyl-lysine modification to peptidyl-hypusine	1	0.0390658	Biological Process	GO:0008612	peptidyl-lysine modification to peptidyl-hypusine	1	2
GO:0009264 deoxyribonucleotide catabolic process	1	0.0390658	Biological Process	GO:0009264	deoxyribonucleotide catabolic process	1	2
GO:0032957 inositol trisphosphate metabolic process	1	0.0390658	Biological Process	GO:0032957	inositol trisphosphate metabolic process	1	2
GO:0034250 positive regulation of cellular amide metabolic process	1	0.0390658	Biological Process	GO:0034250	positive regulation of cellular amide metabolic process	1	2
GO:0043243 positive regulation of protein complex disassembly	1	0.0390658	Biological Process	GO:0043243	positive regulation of protein complex disassembly	1	2
GO:0043647 inositol phosphate metabolic process	1	0.0390658	Biological Process	GO:0043647	inositol phosphate metabolic process	1	2
GO:0045667 regulation of osteoblast differentiation	1	0.0390658	Biological Process	GO:0045667	regulation of osteoblast differentiation	1	2
GO:0045727 positive regulation of translation	1	0.0390658	Biological Process	GO:0045727	positive regulation of translation	1	2
GO:0045901 positive regulation of translational elongation	1	0.0390658	Biological Process	GO:0045901	positive regulation of translational elongation	1	2
GO:0045905 positive regulation of translational termination	1	0.0390658	Biological Process	GO:0045905	positive regulation of translational termination	1	2
GO:0046439 L-cysteine metabolic process	1	0.0390658	Biological Process	GO:0046439	L-cysteine metabolic process	1	2
GO:0006869 lipid transport	6	0.0413254	Biological Process	GO:0006869	lipid transport	6	128
GO:0009605 response to external stimulus	11	0.0424377	Biological Process	GO:0009605	response to external stimulus	11	308
GO:0044281 small molecule metabolic process	26	0.0446426	Biological Process	GO:0044281	small molecule metabolic process	26	927
GO:0071702 organic substance transport	31	0.0479719	Biological Process	GO:0071702	organic substance transport	31	1152
GO:0007010 cytoskeleton organization	17	0.0482977	Biological Process	GO:0007010	cytoskeleton organization	17	554
GO:0019752 carboxylic acid metabolic process	14	0.0495083	Biological Process	GO:0019752	carboxylic acid metabolic process	14	434
GO:0071973 bacterial-type flagellum-dependent cell motility	3	0.0496097	Biological Process	GO:0071973	bacterial-type flagellum-dependent cell motility	3	42
GO:0099512 supramolecular fiber	14	0.000116621	Cellular Component	GO:0099512	supramolecular fiber	14	207
GO:0099513 polymeric cytoskeletal fiber	14	0.000116621	Cellular Component	GO:0099513	polymeric cytoskeletal fiber	14	207
GO:0071944 cell periphery	26	0.000599611	Cellular Component	GO:0071944	cell periphery	26	622
GO:0005882 intermediate filament	11	0.000607253	Cellular Component	GO:0005882	intermediate filament	11	162
GO:0045111 intermediate filament cytoskeleton	11	0.000607253	Cellular Component	GO:0045111	intermediate filament cytoskeleton	11	162
GO:0000793 condensed chromosome	9	0.00261053	Cellular Component	GO:0000793	condensed chromosome	9	139
GO:0044430 cytoskeletal part	22	0.00281795	Cellular Component	GO:0044430	cytoskeletal part	22	551
GO:0005886 plasma membrane	18	0.00366892	Cellular Component	GO:0005886	plasma membrane	18	425
GO:0005856 cytoskeleton	23	0.00369304	Cellular Component	GO:0005856	cytoskeleton	23	599
GO:0019031 viral envelope	14	0.00475456	Cellular Component	GO:0019031	viral envelope	14	303
GO:0036338 viral membrane	14	0.00475456	Cellular Component	GO:0036338	viral membrane	14	303
GO:0000794 condensed nuclear chromosome	7	0.00621504	Cellular Component	GO:0000794	condensed nuclear chromosome	7	104
GO:0000228 nuclear chromosome	8	0.00787337	Cellular Component	GO:0000228	nuclear chromosome	8	136
GO:0015629 actin cytoskeleton	9	0.00862464	Cellular Component	GO:0015629	actin cytoskeleton	9	167
GO:0044421 extracellular region part	16	0.0104179	Cellular Component	GO:0044421	extracellular region part	16	401
GO:0005876 spindle microtubule	4	0.0113386	Cellular Component	GO:0005876	spindle microtubule	4	42
GO:0044454 nuclear chromosome part	7	0.0115604	Cellular Component	GO:0044454	nuclear chromosome part	7	117
GO:0009522 photosystem I	3	0.0118574	Cellular Component	GO:0009522	photosystem I	3	23
GO:0044462 external encapsulating structure part	3	0.0118574	Cellular Component	GO:0044462	external encapsulating structure part	3	23
GO:0005577 fibrinogen complex	8	0.0158779	Cellular Component	GO:0005577	fibrinogen complex	8	154
GO:0030313 cell envelope	3	0.0166256	Cellular Component	GO:0030313	cell envelope	3	26
GO:0009288 bacterial-type flagellum	5	0.0184579	Cellular Component	GO:0009288	bacterial-type flagellum	5	73
GO:0005874 microtubule	4	0.0191658	Cellular Component	GO:0005874	microtubule	4	49
GO:0005576 extracellular region	39	0.019339	Cellular Component	GO:0005576	extracellular region	39	1334
GO:0000940 condensed chromosome outer kinetochore	6	0.0212086	Cellular Component	GO:0000940	condensed chromosome outer kinetochore	6	103
GO:0000777 condensed chromosome kinetochore	6	0.026066	Cellular Component	GO:0000777	condensed chromosome kinetochore	6	108
GO:0000779 condensed chromosome, centromeric region	6	0.026066	Cellular Component	GO:0000779	condensed chromosome, centromeric region	6	108
GO:0005615 extracellular space	10	0.0286065	Cellular Component	GO:0005615	extracellular space	10	238
GO:0000778 condensed nuclear chromosome kinetochore	5	0.0288647	Cellular Component	GO:0000778	condensed nuclear chromosome kinetochore	5	82
GO:0000780 condensed nuclear chromosome, centromeric region	5	0.0288647	Cellular Component	GO:0000780	condensed nuclear chromosome, centromeric region	5	82
GO:0000942 condensed nuclear chromosome outer kinetochore	5	0.0288647	Cellular Component	GO:0000942	condensed nuclear chromosome outer kinetochore	5	82
GO:0042729 DASH complex	5	0.0288647	Cellular Component	GO:0042729	DASH complex	5	82
GO:0044459 plasma membrane part	10	0.0308092	Cellular Component	GO:0044459	plasma membrane part	10	241
GO:0016459 myosin complex	6	0.0316126	Cellular Component	GO:0016459	myosin complex	6	113
GO:0042611 MHC protein complex	2	0.0338177	Cellular Component	GO:0042611	MHC protein complex	2	14
GO:0042613 MHC class II protein complex	2	0.0338177	Cellular Component	GO:0042613	MHC class II protein complex	2	14
GO:0044423 virion part	19	0.0382784	Cellular Component	GO:0044423	virion part	19	584
GO:0034357 photosynthetic membrane	5	0.0407241	Cellular Component	GO:0034357	photosynthetic membrane	5	90
GO:0044425 membrane part	100	0.0430122	Cellular Component	GO:0044425	membrane part	100	4145
GO:0009279 cell outer membrane	2	0.0433923	Cellular Component	GO:0009279	cell outer membrane	2	16
GO:0009424 bacterial-type flagellum hook	2	0.0433923	Cellular Component	GO:0009424	bacterial-type flagellum hook	2	16
GO:0005509 calcium ion binding	34	3.35402e-06	Molecular Function	GO:0005509	calcium ion binding	34	709
GO:0043169 cation binding	102	0.000405899	Molecular Function	GO:0043169	cation binding	102	3691
GO:0016861 intramolecular oxidoreductase activity, interconverting aldoses and ketoses	4	0.000625183	Molecular Function	GO:0016861	intramolecular oxidoreductase activity, interconverting aldoses and ketoses	4	20
GO:0046872 metal ion binding	100	0.00079431	Molecular Function	GO:0046872	metal ion binding	100	3672
GO:0005515 protein binding	177	0.00100084	Molecular Function	GO:0005515	protein binding	177	7256
GO:0046917 triphosphoribosyl-dephospho-CoA synthase activity	2	0.00121578	Molecular Function	GO:0046917	triphosphoribosyl-dephospho-CoA synthase activity	2	3
GO:0016860 intramolecular oxidoreductase activity	4	0.00202475	Molecular Function	GO:0016860	intramolecular oxidoreductase activity	4	27
GO:0016743 carboxyl- or carbamoyltransferase activity	2	0.00239888	Molecular Function	GO:0016743	carboxyl- or carbamoyltransferase activity	2	4
GO:0019955 cytokine binding	2	0.00239888	Molecular Function	GO:0019955	cytokine binding	2	4
GO:0016868 intramolecular transferase activity, phosphotransferases	3	0.00255563	Molecular Function	GO:0016868	intramolecular transferase activity, phosphotransferases	3	14
GO:0042803 protein homodimerization activity	9	0.00299673	Molecular Function	GO:0042803	protein homodimerization activity	9	146
GO:0042802 identical protein binding	10	0.00412078	Molecular Function	GO:0042802	identical protein binding	10	182
GO:0045502 dynein binding	8	0.00441242	Molecular Function	GO:0045502	dynein binding	8	127
GO:0008134 transcription factor binding	12	0.00460498	Molecular Function	GO:0008134	transcription factor binding	12	246
GO:0016780 phosphotransferase activity, for other substituted phosphate groups	3	0.00631118	Molecular Function	GO:0016780	phosphotransferase activity, for other substituted phosphate groups	3	19
GO:0004470 malic enzyme activity	2	0.00806326	Molecular Function	GO:0004470	malic enzyme activity	2	7
GO:0004471 malate dehydrogenase (decarboxylating) (NAD+) activity	2	0.00806326	Molecular Function	GO:0004471	malate dehydrogenase (decarboxylating) (NAD+) activity	2	7
GO:0005198 structural molecule activity	29	0.010017	Molecular Function	GO:0005198	structural molecule activity	29	902
GO:0016615 malate dehydrogenase activity	2	0.0134565	Molecular Function	GO:0016615	malate dehydrogenase activity	2	9
GO:0043167 ion binding	141	0.0153636	Molecular Function	GO:0043167	ion binding	141	5958
GO:0016746 transferase activity, transferring acyl groups	12	0.020028	Molecular Function	GO:0016746	transferase activity, transferring acyl groups	12	300
GO:0004640 phosphoribosylanthranilate isomerase activity	1	0.0202942	Molecular Function	GO:0004640	phosphoribosylanthranilate isomerase activity	1	1
GO:0008671 2-dehydro-3-deoxygalactonokinase activity	1	0.0202942	Molecular Function	GO:0008671	2-dehydro-3-deoxygalactonokinase activity	1	1
GO:0008887 glycerate kinase activity	1	0.0202942	Molecular Function	GO:0008887	glycerate kinase activity	1	1
GO:0019956 chemokine binding	1	0.0202942	Molecular Function	GO:0019956	chemokine binding	1	1
GO:0035438 cyclic-di-GMP binding	1	0.0202942	Molecular Function	GO:0035438	cyclic-di-GMP binding	1	1
GO:2001070 starch binding	2	0.0237006	Molecular Function	GO:2001070	starch binding	2	12
GO:0016853 isomerase activity	8	0.0251676	Molecular Function	GO:0016853	isomerase activity	8	173
GO:0030674 protein binding, bridging	8	0.0259333	Molecular Function	GO:0030674	protein binding, bridging	8	174
GO:0060090 binding, bridging	8	0.0259333	Molecular Function	GO:0060090	binding, bridging	8	174
GO:0005520 insulin-like growth factor binding	3	0.0266253	Molecular Function	GO:0005520	insulin-like growth factor binding	3	32
GO:0016866 intramolecular transferase activity	3	0.0288587	Molecular Function	GO:0016866	intramolecular transferase activity	3	33
GO:0016879 ligase activity, forming carbon-nitrogen bonds	5	0.029373	Molecular Function	GO:0016879	ligase activity, forming carbon-nitrogen bonds	5	85
GO:0019838 growth factor binding	3	0.0311883	Molecular Function	GO:0019838	growth factor binding	3	34
GO:0016679 oxidoreductase activity, acting on diphenols and related substances as donors	3	0.0336135	Molecular Function	GO:0016679	oxidoreductase activity, acting on diphenols and related substances as donors	3	35
GO:0003774 motor activity	9	0.0369902	Molecular Function	GO:0003774	motor activity	9	221
GO:0004150 dihydroneopterin aldolase activity	1	0.0401776	Molecular Function	GO:0004150	dihydroneopterin aldolase activity	1	2
GO:0008818 cobalamin 5'-phosphate synthase activity	1	0.0401776	Molecular Function	GO:0008818	cobalamin 5'-phosphate synthase activity	1	2
GO:0008827 cytochrome o ubiquinol oxidase activity	1	0.0401776	Molecular Function	GO:0008827	cytochrome o ubiquinol oxidase activity	1	2
GO:0009002 serine-type D-Ala-D-Ala carboxypeptidase activity	1	0.0401776	Molecular Function	GO:0009002	serine-type D-Ala-D-Ala carboxypeptidase activity	1	2
GO:0017172 cysteine dioxygenase activity	1	0.0401776	Molecular Function	GO:0017172	cysteine dioxygenase activity	1	2
GO:0030570 pectate lyase activity	1	0.0401776	Molecular Function	GO:0030570	pectate lyase activity	1	2
GO:0047286 NAD+-diphthamide ADP-ribosyltransferase activity	1	0.0401776	Molecular Function	GO:0047286	NAD+-diphthamide ADP-ribosyltransferase activity	1	2
GO:0047325 inositol tetrakisphosphate 1-kinase activity	1	0.0401776	Molecular Function	GO:0047325	inositol tetrakisphosphate 1-kinase activity	1	2
GO:0051073 adenosylcobinamide-GDP ribazoletransferase activity	1	0.0401776	Molecular Function	GO:0051073	adenosylcobinamide-GDP ribazoletransferase activity	1	2
GO:0051765 inositol tetrakisphosphate kinase activity	1	0.0401776	Molecular Function	GO:0051765	inositol tetrakisphosphate kinase activity	1	2
GO:0052725 inositol-1,3,4-trisphosphate 6-kinase activity	1	0.0401776	Molecular Function	GO:0052725	inositol-1,3,4-trisphosphate 6-kinase activity	1	2
GO:0052726 inositol-1,3,4-trisphosphate 5-kinase activity	1	0.0401776	Molecular Function	GO:0052726	inositol-1,3,4-trisphosphate 5-kinase activity	1	2
GO:0004564 beta-fructofuranosidase activity	2	0.0408617	Molecular Function	GO:0004564	beta-fructofuranosidase activity	2	16
GO:0004575 sucrose alpha-glucosidase activity	2	0.0408617	Molecular Function	GO:0004575	sucrose alpha-glucosidase activity	2	16
GO:0005337 nucleoside transmembrane transporter activity	2	0.0408617	Molecular Function	GO:0005337	nucleoside transmembrane transporter activity	2	16
GO:0016597 amino acid binding	2	0.0408617	Molecular Function	GO:0016597	amino acid binding	2	16
GO:0090599 alpha-glucosidase activity	2	0.0408617	Molecular Function	GO:0090599	alpha-glucosidase activity	2	16
GO:0015932 nucleobase-containing compound transmembrane transporter activity	3	0.0414571	Molecular Function	GO:0015932	nucleobase-containing compound transmembrane transporter activity	3	38
GO:0008289 lipid binding	11	0.0486312	Molecular Function	GO:0008289	lipid binding	11	306

## Sheet: blue vs white
id	num	pvalue	class	ID	Descrption	fg_num	bg_num
GO:0019073 viral DNA genome packaging	2	0.000903389	Biological Process	GO:0019073	viral DNA genome packaging	2	7
GO:1902590 multi-organism organelle organization	2	0.000903389	Biological Process	GO:1902590	multi-organism organelle organization	2	7
GO:0032879 regulation of localization	4	0.00190334	Biological Process	GO:0032879	regulation of localization	4	79
GO:0019072 viral genome packaging	2	0.00191073	Biological Process	GO:0019072	viral genome packaging	2	10
GO:2000026 regulation of multicellular organismal development	3	0.00500984	Biological Process	GO:2000026	regulation of multicellular organismal development	3	52
GO:0030682 evasion or tolerance of host defense response	2	0.00560183	Biological Process	GO:0030682	evasion or tolerance of host defense response	2	17
GO:0051807 evasion or tolerance of defense response of other organism involved in symbiotic interaction	2	0.00560183	Biological Process	GO:0051807	evasion or tolerance of defense response of other organism involved in symbiotic interaction	2	17
GO:0019520 aldonic acid metabolic process	1	0.00666359	Biological Process	GO:0019520	aldonic acid metabolic process	1	1
GO:0019583 galactonate metabolic process	1	0.00666359	Biological Process	GO:0019583	galactonate metabolic process	1	1
GO:0019584 galactonate catabolic process	1	0.00666359	Biological Process	GO:0019584	galactonate catabolic process	1	1
GO:0034192 D-galactonate metabolic process	1	0.00666359	Biological Process	GO:0034192	D-galactonate metabolic process	1	1
GO:0034194 D-galactonate catabolic process	1	0.00666359	Biological Process	GO:0034194	D-galactonate catabolic process	1	1
GO:0046176 aldonic acid catabolic process	1	0.00666359	Biological Process	GO:0046176	aldonic acid catabolic process	1	1
GO:0044413 avoidance of host defenses	2	0.00698274	Biological Process	GO:0044413	avoidance of host defenses	2	19
GO:0044415 evasion or tolerance of host defenses	2	0.00698274	Biological Process	GO:0044415	evasion or tolerance of host defenses	2	19
GO:0051832 avoidance of defenses of other organism involved in symbiotic interaction	2	0.00698274	Biological Process	GO:0051832	avoidance of defenses of other organism involved in symbiotic interaction	2	19
GO:0051834 evasion or tolerance of defenses of other organism involved in symbiotic interaction	2	0.00698274	Biological Process	GO:0051834	evasion or tolerance of defenses of other organism involved in symbiotic interaction	2	19
GO:0052173 response to defenses of other organism involved in symbiotic interaction	2	0.00698274	Biological Process	GO:0052173	response to defenses of other organism involved in symbiotic interaction	2	19
GO:0052200 response to host defenses	2	0.00698274	Biological Process	GO:0052200	response to host defenses	2	19
GO:0075136 response to host	2	0.00698274	Biological Process	GO:0075136	response to host	2	19
GO:0045995 regulation of embryonic development	2	0.010154	Biological Process	GO:0045995	regulation of embryonic development	2	23
GO:0009790 embryo development	2	0.0110294	Biological Process	GO:0009790	embryo development	2	24
GO:0030155 regulation of cell adhesion	2	0.0119369	Biological Process	GO:0030155	regulation of cell adhesion	2	25
GO:0009264 deoxyribonucleotide catabolic process	1	0.0132832	Biological Process	GO:0009264	deoxyribonucleotide catabolic process	1	2
GO:0050793 regulation of developmental process	3	0.013714	Biological Process	GO:0050793	regulation of developmental process	3	75
GO:0016477 cell migration	2	0.0138462	Biological Process	GO:0016477	cell migration	2	27
GO:0030334 regulation of cell migration	2	0.0138462	Biological Process	GO:0030334	regulation of cell migration	2	27
GO:0051270 regulation of cellular component movement	2	0.0158784	Biological Process	GO:0051270	regulation of cellular component movement	2	29
GO:2000145 regulation of cell motility	2	0.0158784	Biological Process	GO:2000145	regulation of cell motility	2	29
GO:0040012 regulation of locomotion	2	0.01803	Biological Process	GO:0040012	regulation of locomotion	2	31
GO:0019068 virion assembly	3	0.018541	Biological Process	GO:0019068	virion assembly	3	84
GO:1902589 single-organism organelle organization	9	0.0210464	Biological Process	GO:1902589	single-organism organelle organization	9	613
GO:0051239 regulation of multicellular organismal process	3	0.0235265	Biological Process	GO:0051239	regulation of multicellular organismal process	3	92
GO:0006313 transposition, DNA-mediated	4	0.0254434	Biological Process	GO:0006313	transposition, DNA-mediated	4	167
GO:0032196 transposition	4	0.0254434	Biological Process	GO:0032196	transposition	4	167
GO:0031323 regulation of cellular metabolic process	23	0.0274525	Biological Process	GO:0031323	regulation of cellular metabolic process	23	2300
GO:0051028 mRNA transport	2	0.0277618	Biological Process	GO:0051028	mRNA transport	2	39
GO:0051049 regulation of transport	2	0.029098	Biological Process	GO:0051049	regulation of transport	2	40
GO:0032501 multicellular organismal process	10	0.0292724	Biological Process	GO:0032501	multicellular organismal process	10	757
GO:0048870 cell motility	4	0.0322749	Biological Process	GO:0048870	cell motility	4	180
GO:0051674 localization of cell	4	0.0322749	Biological Process	GO:0051674	localization of cell	4	180
GO:0000122 negative regulation of transcription from RNA polymerase II promoter	1	0.0328811	Biological Process	GO:0000122	negative regulation of transcription from RNA polymerase II promoter	1	5
GO:0044275 cellular carbohydrate catabolic process	1	0.0328811	Biological Process	GO:0044275	cellular carbohydrate catabolic process	1	5
GO:0007067 mitotic nuclear division	3	0.0354627	Biological Process	GO:0007067	mitotic nuclear division	3	108
GO:0044262 cellular carbohydrate metabolic process	2	0.036151	Biological Process	GO:0044262	cellular carbohydrate metabolic process	2	45
GO:0006206 pyrimidine nucleobase metabolic process	1	0.0393277	Biological Process	GO:0006206	pyrimidine nucleobase metabolic process	1	6
GO:0019856 pyrimidine nucleobase biosynthetic process	1	0.0393277	Biological Process	GO:0019856	pyrimidine nucleobase biosynthetic process	1	6
GO:0019222 regulation of metabolic process	23	0.0407062	Biological Process	GO:0019222	regulation of metabolic process	23	2391
GO:0048193 Golgi vesicle transport	4	0.0420291	Biological Process	GO:0048193	Golgi vesicle transport	4	196
GO:0044033 multi-organism metabolic process	2	0.0437887	Biological Process	GO:0044033	multi-organism metabolic process	2	50
GO:0007021 tubulin complex assembly	1	0.0457318	Biological Process	GO:0007021	tubulin complex assembly	1	7
GO:0033057 multicellular organism reproductive behavior	1	0.0457318	Biological Process	GO:0033057	multicellular organism reproductive behavior	1	7
GO:0045924 regulation of female receptivity	1	0.0457318	Biological Process	GO:0045924	regulation of female receptivity	1	7
GO:0046008 regulation of female receptivity, post-mating	1	0.0457318	Biological Process	GO:0046008	regulation of female receptivity, post-mating	1	7
GO:0060180 female mating behavior	1	0.0457318	Biological Process	GO:0060180	female mating behavior	1	7
GO:0009507 chloroplast	2	0.00393524	Cellular Component	GO:0009507	chloroplast	2	13
GO:0009536 plastid	2	0.00393524	Cellular Component	GO:0009536	plastid	2	13
GO:0048046 apoplast	1	0.00733792	Cellular Component	GO:0048046	apoplast	1	1
GO:0019031 viral envelope	6	0.0236409	Cellular Component	GO:0019031	viral envelope	6	303
GO:0036338 viral membrane	6	0.0236409	Cellular Component	GO:0036338	viral membrane	6	303
GO:0005882 intermediate filament	4	0.0310726	Cellular Component	GO:0005882	intermediate filament	4	162
GO:0045111 intermediate filament cytoskeleton	4	0.0310726	Cellular Component	GO:0045111	intermediate filament cytoskeleton	4	162
GO:0030126 COPI vesicle coat	1	0.0361617	Cellular Component	GO:0030126	COPI vesicle coat	1	5
GO:0030137 COPI-coated vesicle	1	0.0361617	Cellular Component	GO:0030137	COPI-coated vesicle	1	5
GO:0030663 COPI-coated vesicle membrane	1	0.0361617	Cellular Component	GO:0030663	COPI-coated vesicle membrane	1	5
GO:0005515 protein binding	69	0.00337389	Molecular Function	GO:0005515	protein binding	69	7256
GO:0019825 oxygen binding	2	0.00593897	Molecular Function	GO:0019825	oxygen binding	2	16
GO:0008671 2-dehydro-3-deoxygalactonokinase activity	1	0.00730162	Molecular Function	GO:0008671	2-dehydro-3-deoxygalactonokinase activity	1	1
GO:0016762 xyloglucan:xyloglucosyl transferase activity	1	0.00730162	Molecular Function	GO:0016762	xyloglucan:xyloglucosyl transferase activity	1	1
GO:0005488 binding	110	0.00763684	Molecular Function	GO:0005488	binding	110	13307
GO:0005044 scavenger receptor activity	3	0.00835791	Molecular Function	GO:0005044	scavenger receptor activity	3	57
GO:0038024 cargo receptor activity	3	0.00835791	Molecular Function	GO:0038024	cargo receptor activity	3	57
GO:0005507 copper ion binding	3	0.0100658	Molecular Function	GO:0005507	copper ion binding	3	61
GO:0043176 amine binding	1	0.0145503	Molecular Function	GO:0043176	amine binding	1	2
GO:0004857 enzyme inhibitor activity	5	0.0167151	Molecular Function	GO:0004857	enzyme inhibitor activity	5	203
GO:0005164 tumor necrosis factor receptor binding	2	0.0176702	Molecular Function	GO:0005164	tumor necrosis factor receptor binding	2	28
GO:0032813 tumor necrosis factor receptor superfamily binding	2	0.0176702	Molecular Function	GO:0032813	tumor necrosis factor receptor superfamily binding	2	28
GO:0016798 hydrolase activity, acting on glycosyl bonds	5	0.0216105	Molecular Function	GO:0016798	hydrolase activity, acting on glycosyl bonds	5	217
GO:0003877 ATP adenylyltransferase activity	1	0.0217465	Molecular Function	GO:0003877	ATP adenylyltransferase activity	1	3
GO:0003972 RNA ligase (ATP) activity	1	0.0217465	Molecular Function	GO:0003972	RNA ligase (ATP) activity	1	3
GO:0005102 receptor binding	11	0.0231431	Molecular Function	GO:0005102	receptor binding	11	758
GO:0005057 receptor signaling protein activity	4	0.0259195	Molecular Function	GO:0005057	receptor signaling protein activity	4	153
GO:0016791 phosphatase activity	7	0.0260292	Molecular Function	GO:0016791	phosphatase activity	7	395
GO:0005542 folic acid binding	1	0.0288905	Molecular Function	GO:0005542	folic acid binding	1	4
GO:0008837 diaminopimelate epimerase activity	1	0.0288905	Molecular Function	GO:0008837	diaminopimelate epimerase activity	1	4
GO:0019955 cytokine binding	1	0.0288905	Molecular Function	GO:0019955	cytokine binding	1	4
GO:0072341 modified amino acid binding	1	0.0288905	Molecular Function	GO:0072341	modified amino acid binding	1	4
GO:0042578 phosphoric ester hydrolase activity	8	0.0326818	Molecular Function	GO:0042578	phosphoric ester hydrolase activity	8	507
GO:0008452 RNA ligase activity	1	0.0359827	Molecular Function	GO:0008452	RNA ligase activity	1	5
GO:0008770 [acyl-carrier-protein] phosphodiesterase activity	1	0.0359827	Molecular Function	GO:0008770	[acyl-carrier-protein] phosphodiesterase activity	1	5
GO:0003870 5-aminolevulinate synthase activity	1	0.0430234	Molecular Function	GO:0003870	5-aminolevulinate synthase activity	1	6
GO:0003906 DNA-(apurinic or apyrimidinic site) lyase activity	1	0.0430234	Molecular Function	GO:0003906	DNA-(apurinic or apyrimidinic site) lyase activity	1	6
GO:0005185 neurohypophyseal hormone activity	1	0.0430234	Molecular Function	GO:0005185	neurohypophyseal hormone activity	1	6
GO:0016715 oxidoreductase activity, acting on paired donors, with incorporation or reduction of molecular oxygen, reduced ascorbate as one donor, and incorporation of one atom of oxygen	1	0.0430234	Molecular Function	GO:0016715	oxidoreductase activity, acting on paired donors, with incorporation or reduction of molecular oxygen, reduced ascorbate as one donor, and incorporation of one atom of oxygen	1	6
GO:0046422 violaxanthin de-epoxidase activity	1	0.0430234	Molecular Function	GO:0046422	violaxanthin de-epoxidase activity	1	6

## Sheet: blue vs black
id	num	pvalue	class	ID	Descrption	fg_num	bg_num
GO:0006165 nucleoside diphosphate phosphorylation	7	1.17533e-05	Biological Process	GO:0006165	nucleoside diphosphate phosphorylation	7	41
GO:0046939 nucleotide phosphorylation	7	1.17533e-05	Biological Process	GO:0046939	nucleotide phosphorylation	7	41
GO:0009132 nucleoside diphosphate metabolic process	7	2.57709e-05	Biological Process	GO:0009132	nucleoside diphosphate metabolic process	7	46
GO:0005975 carbohydrate metabolic process	24	0.000156523	Biological Process	GO:0005975	carbohydrate metabolic process	24	547
GO:0019318 hexose metabolic process	7	0.000164191	Biological Process	GO:0019318	hexose metabolic process	7	61
GO:0043436 oxoacid metabolic process	21	0.000217553	Biological Process	GO:0043436	oxoacid metabolic process	21	457
GO:0006082 organic acid metabolic process	21	0.000224094	Biological Process	GO:0006082	organic acid metabolic process	21	458
GO:0005996 monosaccharide metabolic process	7	0.000270049	Biological Process	GO:0005996	monosaccharide metabolic process	7	66
GO:0006090 pyruvate metabolic process	5	0.000288862	Biological Process	GO:0006090	pyruvate metabolic process	5	31
GO:0006096 glycolytic process	5	0.000288862	Biological Process	GO:0006096	glycolytic process	5	31
GO:0006757 ATP generation from ADP	5	0.000288862	Biological Process	GO:0006757	ATP generation from ADP	5	31
GO:0009135 purine nucleoside diphosphate metabolic process	5	0.000288862	Biological Process	GO:0009135	purine nucleoside diphosphate metabolic process	5	31
GO:0009179 purine ribonucleoside diphosphate metabolic process	5	0.000288862	Biological Process	GO:0009179	purine ribonucleoside diphosphate metabolic process	5	31
GO:0009185 ribonucleoside diphosphate metabolic process	5	0.000288862	Biological Process	GO:0009185	ribonucleoside diphosphate metabolic process	5	31
GO:0046031 ADP metabolic process	5	0.000288862	Biological Process	GO:0046031	ADP metabolic process	5	31
GO:0019752 carboxylic acid metabolic process	20	0.000295807	Biological Process	GO:0019752	carboxylic acid metabolic process	20	434
GO:0044724 single-organism carbohydrate catabolic process	5	0.000451255	Biological Process	GO:0044724	single-organism carbohydrate catabolic process	5	34
GO:0009252 peptidoglycan biosynthetic process	3	0.000545439	Biological Process	GO:0009252	peptidoglycan biosynthetic process	3	9
GO:0044723 single-organism carbohydrate metabolic process	15	0.000557817	Biological Process	GO:0044723	single-organism carbohydrate metabolic process	15	292
GO:1901605 alpha-amino acid metabolic process	10	0.000659082	Biological Process	GO:1901605	alpha-amino acid metabolic process	10	150
GO:0007517 muscle organ development	3	0.000768116	Biological Process	GO:0007517	muscle organ development	3	10
GO:0009085 lysine biosynthetic process	3	0.000768116	Biological Process	GO:0009085	lysine biosynthetic process	3	10
GO:0009089 lysine biosynthetic process via diaminopimelate	3	0.000768116	Biological Process	GO:0009089	lysine biosynthetic process via diaminopimelate	3	10
GO:0009273 peptidoglycan-based cell wall biogenesis	3	0.000768116	Biological Process	GO:0009273	peptidoglycan-based cell wall biogenesis	3	10
GO:0046451 diaminopimelate metabolic process	3	0.000768116	Biological Process	GO:0046451	diaminopimelate metabolic process	3	10
GO:0061061 muscle structure development	3	0.000768116	Biological Process	GO:0061061	muscle structure development	3	10
GO:0051240 positive regulation of multicellular organismal process	5	0.000863234	Biological Process	GO:0051240	positive regulation of multicellular organismal process	5	39
GO:0032787 monocarboxylic acid metabolic process	9	0.00103729	Biological Process	GO:0032787	monocarboxylic acid metabolic process	9	132
GO:0006553 lysine metabolic process	3	0.00104115	Biological Process	GO:0006553	lysine metabolic process	3	11
GO:0016052 carbohydrate catabolic process	5	0.00135557	Biological Process	GO:0016052	carbohydrate catabolic process	5	43
GO:0044038 cell wall macromolecule biosynthetic process	3	0.00136849	Biological Process	GO:0044038	cell wall macromolecule biosynthetic process	3	12
GO:0070589 cellular component macromolecule biosynthetic process	3	0.00136849	Biological Process	GO:0070589	cellular component macromolecule biosynthetic process	3	12
GO:0019362 pyridine nucleotide metabolic process	5	0.00150561	Biological Process	GO:0019362	pyridine nucleotide metabolic process	5	44
GO:0046496 nicotinamide nucleotide metabolic process	5	0.00150561	Biological Process	GO:0046496	nicotinamide nucleotide metabolic process	5	44
GO:0015979 photosynthesis	8	0.00153731	Biological Process	GO:0015979	photosynthesis	8	113
GO:0044281 small molecule metabolic process	31	0.0019552	Biological Process	GO:0044281	small molecule metabolic process	31	927
GO:0044699 single-organism process	196	0.00204369	Biological Process	GO:0044699	single-organism process	196	8920
GO:0006004 fucose metabolic process	2	0.00216315	Biological Process	GO:0006004	fucose metabolic process	2	4
GO:0000270 peptidoglycan metabolic process	3	0.00220049	Biological Process	GO:0000270	peptidoglycan metabolic process	3	14
GO:0072524 pyridine-containing compound metabolic process	5	0.00291943	Biological Process	GO:0072524	pyridine-containing compound metabolic process	5	51
GO:0006733 oxidoreduction coenzyme metabolic process	5	0.00318005	Biological Process	GO:0006733	oxidoreduction coenzyme metabolic process	5	52
GO:0006094 gluconeogenesis	3	0.00329024	Biological Process	GO:0006094	gluconeogenesis	3	16
GO:0019319 hexose biosynthetic process	3	0.00329024	Biological Process	GO:0019319	hexose biosynthetic process	3	16
GO:0019684 photosynthesis, light reaction	3	0.00329024	Biological Process	GO:0019684	photosynthesis, light reaction	3	16
GO:0042546 cell wall biogenesis	3	0.00329024	Biological Process	GO:0042546	cell wall biogenesis	3	16
GO:0046364 monosaccharide biosynthetic process	3	0.00329024	Biological Process	GO:0046364	monosaccharide biosynthetic process	3	16
GO:0015684 ferrous iron transport	8	0.00368994	Biological Process	GO:0015684	ferrous iron transport	8	130
GO:0006163 purine nucleotide metabolic process	11	0.00433244	Biological Process	GO:0006163	purine nucleotide metabolic process	11	225
GO:0044283 small molecule biosynthetic process	12	0.00452222	Biological Process	GO:0044283	small molecule biosynthetic process	12	259
GO:0016053 organic acid biosynthetic process	9	0.00473034	Biological Process	GO:0016053	organic acid biosynthetic process	9	165
GO:0046394 carboxylic acid biosynthetic process	9	0.00473034	Biological Process	GO:0046394	carboxylic acid biosynthetic process	9	165
GO:0006826 iron ion transport	8	0.00551887	Biological Process	GO:0006826	iron ion transport	8	139
GO:0072521 purine-containing compound metabolic process	11	0.00561222	Biological Process	GO:0072521	purine-containing compound metabolic process	11	233
GO:0006006 glucose metabolic process	3	0.00727866	Biological Process	GO:0006006	glucose metabolic process	3	21
GO:0044036 cell wall macromolecule metabolic process	3	0.00727866	Biological Process	GO:0044036	cell wall macromolecule metabolic process	3	21
GO:0044767 single-organism developmental process	18	0.00743535	Biological Process	GO:0044767	single-organism developmental process	18	494
GO:0044711 single-organism biosynthetic process	25	0.00846567	Biological Process	GO:0044711	single-organism biosynthetic process	25	777
GO:0030163 protein catabolic process	8	0.00861099	Biological Process	GO:0030163	protein catabolic process	8	150
GO:0051239 regulation of multicellular organismal process	6	0.00868567	Biological Process	GO:0051239	regulation of multicellular organismal process	6	92
GO:0006091 generation of precursor metabolites and energy	9	0.00881975	Biological Process	GO:0006091	generation of precursor metabolites and energy	9	182
GO:0007275 multicellular organism development	13	0.00934157	Biological Process	GO:0007275	multicellular organism development	13	320
GO:0009067 aspartate family amino acid biosynthetic process	3	0.00942161	Biological Process	GO:0009067	aspartate family amino acid biosynthetic process	3	23
GO:0043648 dicarboxylic acid metabolic process	3	0.00942161	Biological Process	GO:0043648	dicarboxylic acid metabolic process	3	23
GO:0042278 purine nucleoside metabolic process	9	0.00943693	Biological Process	GO:0042278	purine nucleoside metabolic process	9	184
GO:0046128 purine ribonucleoside metabolic process	9	0.00943693	Biological Process	GO:0046128	purine ribonucleoside metabolic process	9	184
GO:0070838 divalent metal ion transport	9	0.0100862	Biological Process	GO:0070838	divalent metal ion transport	9	186
GO:0000041 transition metal ion transport	9	0.0104232	Biological Process	GO:0000041	transition metal ion transport	9	187
GO:0071705 nitrogen compound transport	9	0.0104232	Biological Process	GO:0071705	nitrogen compound transport	9	187
GO:0051094 positive regulation of developmental process	3	0.0106165	Biological Process	GO:0051094	positive regulation of developmental process	3	24
GO:0009150 purine ribonucleotide metabolic process	10	0.010728	Biological Process	GO:0009150	purine ribonucleotide metabolic process	10	221
GO:0009144 purine nucleoside triphosphate metabolic process	8	0.0107663	Biological Process	GO:0009144	purine nucleoside triphosphate metabolic process	8	156
GO:0009199 ribonucleoside triphosphate metabolic process	8	0.0107663	Biological Process	GO:0009199	ribonucleoside triphosphate metabolic process	8	156
GO:0009205 purine ribonucleoside triphosphate metabolic process	8	0.0107663	Biological Process	GO:0009205	purine ribonucleoside triphosphate metabolic process	8	156
GO:0009141 nucleoside triphosphate metabolic process	8	0.0115665	Biological Process	GO:0009141	nucleoside triphosphate metabolic process	8	158
GO:0009259 ribonucleotide metabolic process	10	0.0117136	Biological Process	GO:0009259	ribonucleotide metabolic process	10	224
GO:0006023 aminoglycan biosynthetic process	3	0.011895	Biological Process	GO:0006023	aminoglycan biosynthetic process	3	25
GO:0006024 glycosaminoglycan biosynthetic process	3	0.011895	Biological Process	GO:0006024	glycosaminoglycan biosynthetic process	3	25
GO:0009117 nucleotide metabolic process	12	0.0127592	Biological Process	GO:0009117	nucleotide metabolic process	12	297
GO:0019693 ribose phosphate metabolic process	10	0.0127663	Biological Process	GO:0019693	ribose phosphate metabolic process	10	227
GO:0032502 developmental process	18	0.013088	Biological Process	GO:0032502	developmental process	18	524
GO:0006221 pyrimidine nucleotide biosynthetic process	3	0.0132583	Biological Process	GO:0006221	pyrimidine nucleotide biosynthetic process	3	26
GO:0009119 ribonucleoside metabolic process	9	0.0142762	Biological Process	GO:0009119	ribonucleoside metabolic process	9	197
GO:0048513 animal organ development	3	0.0147069	Biological Process	GO:0048513	animal organ development	3	27
GO:0006753 nucleoside phosphate metabolic process	12	0.0147345	Biological Process	GO:0006753	nucleoside phosphate metabolic process	12	303
GO:0006183 GTP biosynthetic process	2	0.015029	Biological Process	GO:0006183	GTP biosynthetic process	2	10
GO:0006228 UTP biosynthetic process	2	0.015029	Biological Process	GO:0006228	UTP biosynthetic process	2	10
GO:0006241 CTP biosynthetic process	2	0.015029	Biological Process	GO:0006241	CTP biosynthetic process	2	10
GO:0009148 pyrimidine nucleoside triphosphate biosynthetic process	2	0.015029	Biological Process	GO:0009148	pyrimidine nucleoside triphosphate biosynthetic process	2	10
GO:0009208 pyrimidine ribonucleoside triphosphate metabolic process	2	0.015029	Biological Process	GO:0009208	pyrimidine ribonucleoside triphosphate metabolic process	2	10
GO:0009209 pyrimidine ribonucleoside triphosphate biosynthetic process	2	0.015029	Biological Process	GO:0009209	pyrimidine ribonucleoside triphosphate biosynthetic process	2	10
GO:0046036 CTP metabolic process	2	0.015029	Biological Process	GO:0046036	CTP metabolic process	2	10
GO:0046039 GTP metabolic process	2	0.015029	Biological Process	GO:0046039	GTP metabolic process	2	10
GO:0046051 UTP metabolic process	2	0.015029	Biological Process	GO:0046051	UTP metabolic process	2	10
GO:0046132 pyrimidine ribonucleoside biosynthetic process	2	0.015029	Biological Process	GO:0046132	pyrimidine ribonucleoside biosynthetic process	2	10
GO:0046134 pyrimidine nucleoside biosynthetic process	2	0.015029	Biological Process	GO:0046134	pyrimidine nucleoside biosynthetic process	2	10
GO:0072511 divalent inorganic cation transport	9	0.0151587	Biological Process	GO:0072511	divalent inorganic cation transport	9	199
GO:0006220 pyrimidine nucleotide metabolic process	3	0.0162415	Biological Process	GO:0006220	pyrimidine nucleotide metabolic process	3	28
GO:0048856 anatomical structure development	11	0.0170336	Biological Process	GO:0048856	anatomical structure development	11	273
GO:0006732 coenzyme metabolic process	7	0.0175032	Biological Process	GO:0006732	coenzyme metabolic process	7	138
GO:0006633 fatty acid biosynthetic process	4	0.017707	Biological Process	GO:0006633	fatty acid biosynthetic process	4	52
GO:2000026 regulation of multicellular organismal development	4	0.017707	Biological Process	GO:2000026	regulation of multicellular organismal development	4	52
GO:1901564 organonitrogen compound metabolic process	37	0.0180675	Biological Process	GO:1901564	organonitrogen compound metabolic process	37	1349
GO:0051186 cofactor metabolic process	9	0.018565	Biological Process	GO:0051186	cofactor metabolic process	9	206
GO:0071554 cell wall organization or biogenesis	4	0.0188702	Biological Process	GO:0071554	cell wall organization or biogenesis	4	53
GO:0072330 monocarboxylic acid biosynthetic process	4	0.0188702	Biological Process	GO:0072330	monocarboxylic acid biosynthetic process	4	53
GO:0009066 aspartate family amino acid metabolic process	3	0.0195705	Biological Process	GO:0009066	aspartate family amino acid metabolic process	3	30
GO:0030258 lipid modification	3	0.0195705	Biological Process	GO:0030258	lipid modification	3	30
GO:0044257 cellular protein catabolic process	7	0.0201425	Biological Process	GO:0044257	cellular protein catabolic process	7	142
GO:0051603 proteolysis involved in cellular protein catabolic process	7	0.0201425	Biological Process	GO:0051603	proteolysis involved in cellular protein catabolic process	7	142
GO:0032501 multicellular organismal process	23	0.0209121	Biological Process	GO:0032501	multicellular organismal process	23	757
GO:0019637 organophosphate metabolic process	16	0.0212633	Biological Process	GO:0019637	organophosphate metabolic process	16	473
GO:0009069 serine family amino acid metabolic process	2	0.0214912	Biological Process	GO:0009069	serine family amino acid metabolic process	2	12
GO:0009147 pyrimidine nucleoside triphosphate metabolic process	2	0.0214912	Biological Process	GO:0009147	pyrimidine nucleoside triphosphate metabolic process	2	12
GO:1901070 guanosine-containing compound biosynthetic process	2	0.0214912	Biological Process	GO:1901070	guanosine-containing compound biosynthetic process	2	12
GO:0006520 cellular amino acid metabolic process	11	0.0225919	Biological Process	GO:0006520	cellular amino acid metabolic process	11	285
GO:0009218 pyrimidine ribonucleotide metabolic process	2	0.0250798	Biological Process	GO:0009218	pyrimidine ribonucleotide metabolic process	2	13
GO:0009220 pyrimidine ribonucleotide biosynthetic process	2	0.0250798	Biological Process	GO:0009220	pyrimidine ribonucleotide biosynthetic process	2	13
GO:0046131 pyrimidine ribonucleoside metabolic process	2	0.0250798	Biological Process	GO:0046131	pyrimidine ribonucleoside metabolic process	2	13
GO:1901068 guanosine-containing compound metabolic process	2	0.0250798	Biological Process	GO:1901068	guanosine-containing compound metabolic process	2	13
GO:1901575 organic substance catabolic process	14	0.0256167	Biological Process	GO:1901575	organic substance catabolic process	14	405
GO:0009064 glutamine family amino acid metabolic process	3	0.0272729	Biological Process	GO:0009064	glutamine family amino acid metabolic process	3	34
GO:0030203 glycosaminoglycan metabolic process	3	0.0272729	Biological Process	GO:0030203	glycosaminoglycan metabolic process	3	34
GO:0044712 single-organism catabolic process	8	0.0278516	Biological Process	GO:0044712	single-organism catabolic process	8	186
GO:0048731 system development	5	0.0299195	Biological Process	GO:0048731	system development	5	90
GO:0044710 single-organism metabolic process	76	0.0305721	Biological Process	GO:0044710	single-organism metabolic process	76	3234
GO:0009116 nucleoside metabolic process	9	0.0313229	Biological Process	GO:0009116	nucleoside metabolic process	9	226
GO:1901657 glycosyl compound metabolic process	9	0.0313229	Biological Process	GO:1901657	glycosyl compound metabolic process	9	226
GO:0044707 single-multicellular organism process	20	0.0316627	Biological Process	GO:0044707	single-multicellular organism process	20	662
GO:0001816 cytokine production	2	0.0329209	Biological Process	GO:0001816	cytokine production	2	15
GO:0001817 regulation of cytokine production	2	0.0329209	Biological Process	GO:0001817	regulation of cytokine production	2	15
GO:0001819 positive regulation of cytokine production	2	0.0329209	Biological Process	GO:0001819	positive regulation of cytokine production	2	15
GO:0006213 pyrimidine nucleoside metabolic process	2	0.0329209	Biological Process	GO:0006213	pyrimidine nucleoside metabolic process	2	15
GO:0045087 innate immune response	2	0.0371539	Biological Process	GO:0045087	innate immune response	2	16
GO:0006511 ubiquitin-dependent protein catabolic process	6	0.0375193	Biological Process	GO:0006511	ubiquitin-dependent protein catabolic process	6	128
GO:0009094 L-phenylalanine biosynthetic process	1	0.0381602	Biological Process	GO:0009094	L-phenylalanine biosynthetic process	1	2
GO:0032957 inositol trisphosphate metabolic process	1	0.0381602	Biological Process	GO:0032957	inositol trisphosphate metabolic process	1	2
GO:0043647 inositol phosphate metabolic process	1	0.0381602	Biological Process	GO:0043647	inositol phosphate metabolic process	1	2
GO:0046411 2-keto-3-deoxygluconate transport	1	0.0381602	Biological Process	GO:0046411	2-keto-3-deoxygluconate transport	1	2
GO:0046439 L-cysteine metabolic process	1	0.0381602	Biological Process	GO:0046439	L-cysteine metabolic process	1	2
GO:1902223 erythrose 4-phosphate/phosphoenolpyruvate family amino acid biosynthetic process	1	0.0381602	Biological Process	GO:1902223	erythrose 4-phosphate/phosphoenolpyruvate family amino acid biosynthetic process	1	2
GO:0019941 modification-dependent protein catabolic process	6	0.038741	Biological Process	GO:0019941	modification-dependent protein catabolic process	6	129
GO:0043632 modification-dependent macromolecule catabolic process	6	0.038741	Biological Process	GO:0043632	modification-dependent macromolecule catabolic process	6	129
GO:1901607 alpha-amino acid biosynthetic process	5	0.0394344	Biological Process	GO:1901607	alpha-amino acid biosynthetic process	5	97
GO:0055086 nucleobase-containing small molecule metabolic process	12	0.0405455	Biological Process	GO:0055086	nucleobase-containing small molecule metabolic process	12	352
GO:0006541 glutamine metabolic process	2	0.0415826	Biological Process	GO:0006541	glutamine metabolic process	2	17
GO:0042176 regulation of protein catabolic process	3	0.0440713	Biological Process	GO:0042176	regulation of protein catabolic process	3	41
GO:1901576 organic substance biosynthetic process	91	0.0470932	Biological Process	GO:1901576	organic substance biosynthetic process	91	4041
GO:1901135 carbohydrate derivative metabolic process	17	0.0480772	Biological Process	GO:1901135	carbohydrate derivative metabolic process	17	567
GO:0070887 cellular response to chemical stimulus	6	0.0494266	Biological Process	GO:0070887	cellular response to chemical stimulus	6	137
GO:0072528 pyrimidine-containing compound biosynthetic process	3	0.0496261	Biological Process	GO:0072528	pyrimidine-containing compound biosynthetic process	3	43
GO:0030076 light-harvesting complex	4	1.97275e-05	Cellular Component	GO:0030076	light-harvesting complex	4	9
GO:0030077 plasma membrane light-harvesting complex	3	0.000160871	Cellular Component	GO:0030077	plasma membrane light-harvesting complex	3	6
GO:0042716 plasma membrane-derived chromatophore	3	0.000160871	Cellular Component	GO:0042716	plasma membrane-derived chromatophore	3	6
GO:0005861 troponin complex	4	0.00660726	Cellular Component	GO:0005861	troponin complex	4	37
GO:0005865 striated muscle thin filament	4	0.00660726	Cellular Component	GO:0005865	striated muscle thin filament	4	37
GO:0030016 myofibril	4	0.00660726	Cellular Component	GO:0030016	myofibril	4	37
GO:0030017 sarcomere	4	0.00660726	Cellular Component	GO:0030017	sarcomere	4	37
GO:0036379 myofilament	4	0.00660726	Cellular Component	GO:0036379	myofilament	4	37
GO:0043292 contractile fiber	4	0.00660726	Cellular Component	GO:0043292	contractile fiber	4	37
GO:0044449 contractile fiber part	4	0.00660726	Cellular Component	GO:0044449	contractile fiber part	4	37
GO:0045156 electron transporter, transferring electrons within the cyclic electron transport pathway of photosynthesis activity	3	0.000138274	Molecular Function	GO:0045156	electron transporter, transferring electrons within the cyclic electron transport pathway of photosynthesis activity	3	6
GO:0016861 intramolecular oxidoreductase activity, interconverting aldoses and ketoses	4	0.000525831	Molecular Function	GO:0016861	intramolecular oxidoreductase activity, interconverting aldoses and ketoses	4	20
GO:0004645 phosphorylase activity	2	0.00110942	Molecular Function	GO:0004645	phosphorylase activity	2	3
GO:0008184 glycogen phosphorylase activity	2	0.00110942	Molecular Function	GO:0008184	glycogen phosphorylase activity	2	3
GO:0016860 intramolecular oxidoreductase activity	4	0.00171162	Molecular Function	GO:0016860	intramolecular oxidoreductase activity	4	27
GO:0008736 L-fucose isomerase activity	2	0.00219038	Molecular Function	GO:0008736	L-fucose isomerase activity	2	4
GO:0031490 chromatin DNA binding	2	0.00219038	Molecular Function	GO:0031490	chromatin DNA binding	2	4
GO:0031492 nucleosomal DNA binding	2	0.00219038	Molecular Function	GO:0031492	nucleosomal DNA binding	2	4
GO:0016746 transferase activity, transferring acyl groups	14	0.00226508	Molecular Function	GO:0016746	transferase activity, transferring acyl groups	14	300
GO:0031491 nucleosome binding	2	0.00360387	Molecular Function	GO:0031491	nucleosome binding	2	5
GO:0015093 ferrous iron transmembrane transporter activity	8	0.00385972	Molecular Function	GO:0015093	ferrous iron transmembrane transporter activity	8	130
GO:0005381 iron ion transmembrane transporter activity	8	0.00506397	Molecular Function	GO:0005381	iron ion transmembrane transporter activity	8	136
GO:0004347 glucose-6-phosphate isomerase activity	2	0.00533667	Molecular Function	GO:0004347	glucose-6-phosphate isomerase activity	2	6
GO:0008839 4-hydroxy-tetrahydrodipicolinate reductase	2	0.00533667	Molecular Function	GO:0008839	4-hydroxy-tetrahydrodipicolinate reductase	2	6
GO:0016879 ligase activity, forming carbon-nitrogen bonds	6	0.0061575	Molecular Function	GO:0016879	ligase activity, forming carbon-nitrogen bonds	6	85
GO:0046915 transition metal ion transmembrane transporter activity	9	0.00749524	Molecular Function	GO:0046915	transition metal ion transmembrane transporter activity	9	176
