# Supplementary material for: Transcriptome Analysis Reveals the Complex Regulatory Pathway of Background Color in Juvenile Plectropomus leopardus Skin Color Variation
Source: Int J Mol Sci. 2022 Sep 23;23(19):11186. doi: 10.3390/ijms231911186 (PMC9569894; doi:10.3390/ijms231911186)
Supplement: Supplementary file 1 [file ijms-23-11186-s001.zip › Table S7.xlsx]

## Sheet: initial vs white
id	num	pvalue	class	ID	Descrption	fg_num	bg_num
Ribosome	58	4.70879e-18	Genetic Information Processing	ko03010	Ribosome	58	61
RNA transport	18	0.00457728	Genetic Information Processing	ko03013	RNA transport	18	25
Longevity regulating pathway - worm	10	0.00682673	Organismal Systems	ko04212	Longevity regulating pathway - worm	10	12
Drug metabolism - other enzymes	8	0.00807641	Metabolism	ko00983	Drug metabolism - other enzymes	8	9
Metabolism of xenobiotics by cytochrome P450	9	0.0130865	Metabolism	ko00980	Metabolism of xenobiotics by cytochrome P450	9	11
Mitophagy - yeast	5	0.0171334	Cellular Processes	ko04139	Mitophagy - yeast	5	5
Chemical carcinogenesis	10	0.0379566	Human Diseases	ko05204	Chemical carcinogenesis	10	14
Drug metabolism - cytochrome P450	7	0.0456559	Metabolism	ko00982	Drug metabolism - cytochrome P450	7	9
Huntington disease	22	0.086287	Human Diseases	ko05016	Huntington disease	22	39
Nucleotide excision repair	3	0.0874219	Genetic Information Processing	ko03420	Nucleotide excision repair	3	3
Arachidonic acid metabolism	7	0.0945984	Metabolism	ko00590	Arachidonic acid metabolism	7	10
Autophagy - animal	20	0.116618	Cellular Processes	ko04140	Autophagy - animal	20	36
Longevity regulating pathway - mammal	13	0.119253	Organismal Systems	ko04211	Longevity regulating pathway - mammal	13	22
Proteasome	16	0.119807	Genetic Information Processing	ko03050	Proteasome	16	28
Ribosome biogenesis in eukaryotes	4	0.125074	Genetic Information Processing	ko03008	Ribosome biogenesis in eukaryotes	4	5
Amphetamine addiction	4	0.125074	Human Diseases	ko05031	Amphetamine addiction	4	5
Taste transduction	5	0.144894	Organismal Systems	ko04742	Taste transduction	5	7
Vasopressin-regulated water reabsorption	5	0.144894	Organismal Systems	ko04962	Vasopressin-regulated water reabsorption	5	7
Purine metabolism	16	0.161233	Metabolism	ko00230	Purine metabolism	16	29
Mitophagy - animal	7	0.162849	Cellular Processes	ko04137	Mitophagy - animal	7	11
Glutathione metabolism	8	0.166615	Metabolism	ko00480	Glutathione metabolism	8	13
Staphylococcus aureus infection	11	0.168975	Human Diseases	ko05150	Staphylococcus aureus infection	11	19
Glycosaminoglycan biosynthesis - chondroitin sulfate / dermatan sulfate	2	0.197174	Metabolism	ko00532	Glycosaminoglycan biosynthesis - chondroitin sulfate / dermatan sulfate	2	2
Caprolactam degradation	2	0.197174	Metabolism	ko00930	Caprolactam degradation	2	2
Degradation of aromatic compounds	2	0.197174	Metabolism	ko01220	Degradation of aromatic compounds	2	2
Basal transcription factors	2	0.197174	Genetic Information Processing	ko03022	Basal transcription factors	2	2
SNARE interactions in vesicular transport	2	0.197174	Genetic Information Processing	ko04130	SNARE interactions in vesicular transport	2	2
Hedgehog signaling pathway - fly	2	0.197174	Environmental Information Processing	ko04341	Hedgehog signaling pathway - fly	2	2
Parathyroid hormone synthesis, secretion and action	13	0.222341	Organismal Systems	ko04928	Parathyroid hormone synthesis, secretion and action	13	24
Fanconi anemia pathway	3	0.233523	Genetic Information Processing	ko03460	Fanconi anemia pathway	3	4
Thermogenesis	20	0.237668	Organismal Systems	ko04714	Thermogenesis	20	39
Pentose and glucuronate interconversions	4	0.245355	Metabolism	ko00040	Pentose and glucuronate interconversions	4	6
Fatty acid elongation	4	0.245355	Metabolism	ko00062	Fatty acid elongation	4	6
Intestinal immune network for IgA production	4	0.245355	Organismal Systems	ko04672	Intestinal immune network for IgA production	4	6
ABC transporters	7	0.246549	Environmental Information Processing	ko02010	ABC transporters	7	12
PD-L1 expression and PD-1 checkpoint pathway in cancer	7	0.246549	Human Diseases	ko05235	PD-L1 expression and PD-1 checkpoint pathway in cancer	7	12
Phenylalanine metabolism	5	0.248866	Metabolism	ko00360	Phenylalanine metabolism	5	8
Butanoate metabolism	5	0.248866	Metabolism	ko00650	Butanoate metabolism	5	8
Apoptosis	18	0.249648	Cellular Processes	ko04210	Apoptosis	18	35
Carbon metabolism	23	0.265475	Metabolism	ko01200	Carbon metabolism	23	46
FoxO signaling pathway	12	0.292191	Environmental Information Processing	ko04068	FoxO signaling pathway	12	23
Protein processing in endoplasmic reticulum	12	0.292191	Genetic Information Processing	ko04141	Protein processing in endoplasmic reticulum	12	23
AMPK signaling pathway	18	0.30281	Environmental Information Processing	ko04152	AMPK signaling pathway	18	36
Epstein-Barr virus infection	24	0.304714	Human Diseases	ko05169	Epstein-Barr virus infection	24	49
Osteoclast differentiation	10	0.309424	Organismal Systems	ko04380	Osteoclast differentiation	10	19
Arginine and proline metabolism	9	0.318851	Metabolism	ko00330	Arginine and proline metabolism	9	17
Inositol phosphate metabolism	9	0.318851	Metabolism	ko00562	Inositol phosphate metabolism	9	17
Microbial metabolism in diverse environments	27	0.326585	Metabolism	ko01120	Microbial metabolism in diverse environments	27	56
Citrate cycle (TCA cycle)	8	0.328936	Metabolism	ko00020	Citrate cycle (TCA cycle)	8	15
MAPK signaling pathway - fly	8	0.328936	Environmental Information Processing	ko04013	MAPK signaling pathway - fly	8	15
Natural killer cell mediated cytotoxicity	7	0.339806	Organismal Systems	ko04650	Natural killer cell mediated cytotoxicity	7	13
Alcoholism	7	0.339806	Human Diseases	ko05034	Alcoholism	7	13
Leishmaniasis	7	0.339806	Human Diseases	ko05140	Leishmaniasis	7	13
Viral protein interaction with cytokine and cytokine receptor	6	0.351633	Environmental Information Processing	ko04061	Viral protein interaction with cytokine and cytokine receptor	6	11
Carbohydrate digestion and absorption	6	0.351633	Organismal Systems	ko04973	Carbohydrate digestion and absorption	6	11
2-Oxocarboxylic acid metabolism	5	0.364669	Metabolism	ko01210	2-Oxocarboxylic acid metabolism	5	9
Autophagy - other eukaryotes	5	0.364669	Cellular Processes	ko04136	Autophagy - other eukaryotes	5	9
Toll and Imd signaling pathway	5	0.364669	Organismal Systems	ko04624	Toll and Imd signaling pathway	5	9
Phototransduction - fly	5	0.364669	Organismal Systems	ko04745	Phototransduction - fly	5	9
Bile secretion	11	0.374339	Organismal Systems	ko04976	Bile secretion	11	22
Pyrimidine metabolism	4	0.379302	Metabolism	ko00240	Pyrimidine metabolism	4	7
Th17 cell differentiation	4	0.379302	Organismal Systems	ko04659	Th17 cell differentiation	4	7
Long-term potentiation	4	0.379302	Organismal Systems	ko04720	Long-term potentiation	4	7
Vibrio cholerae infection	4	0.379302	Human Diseases	ko05110	Vibrio cholerae infection	4	7
Insulin signaling pathway	16	0.380919	Organismal Systems	ko04910	Insulin signaling pathway	16	33
Phosphatidylinositol signaling system	10	0.387655	Environmental Information Processing	ko04070	Phosphatidylinositol signaling system	10	20
Phenylalanine, tyrosine and tryptophan biosynthesis	3	0.396198	Metabolism	ko00400	Phenylalanine, tyrosine and tryptophan biosynthesis	3	5
Porphyrin and chlorophyll metabolism	3	0.396198	Metabolism	ko00860	Porphyrin and chlorophyll metabolism	3	5
Aminoacyl-tRNA biosynthesis	3	0.396198	Genetic Information Processing	ko00970	Aminoacyl-tRNA biosynthesis	3	5
MAPK signaling pathway - yeast	3	0.396198	Environmental Information Processing	ko04011	MAPK signaling pathway - yeast	3	5
Jak-STAT signaling pathway	9	0.402198	Environmental Information Processing	ko04630	Jak-STAT signaling pathway	9	18
Fluid shear stress and atherosclerosis	14	0.405616	Human Diseases	ko05418	Fluid shear stress and atherosclerosis	14	29
Ascorbate and aldarate metabolism	2	0.416679	Metabolism	ko00053	Ascorbate and aldarate metabolism	2	3
Synthesis and degradation of ketone bodies	2	0.416679	Metabolism	ko00072	Synthesis and degradation of ketone bodies	2	3
Styrene degradation	2	0.416679	Metabolism	ko00643	Styrene degradation	2	3
Terpenoid backbone biosynthesis	2	0.416679	Metabolism	ko00900	Terpenoid backbone biosynthesis	2	3
Isoquinoline alkaloid biosynthesis	2	0.416679	Metabolism	ko00950	Isoquinoline alkaloid biosynthesis	2	3
Tropane, piperidine and pyridine alkaloid biosynthesis	2	0.416679	Metabolism	ko00960	Tropane, piperidine and pyridine alkaloid biosynthesis	2	3
Fat digestion and absorption	2	0.416679	Organismal Systems	ko04975	Fat digestion and absorption	2	3
Autoimmune thyroid disease	2	0.416679	Human Diseases	ko05320	Autoimmune thyroid disease	2	3
Graft-versus-host disease	2	0.416679	Human Diseases	ko05332	Graft-versus-host disease	2	3
Primary immunodeficiency	2	0.416679	Human Diseases	ko05340	Primary immunodeficiency	2	3
Notch signaling pathway	8	0.418254	Environmental Information Processing	ko04330	Notch signaling pathway	8	16
Dopaminergic synapse	8	0.418254	Organismal Systems	ko04728	Dopaminergic synapse	8	16
Wnt signaling pathway	13	0.419225	Environmental Information Processing	ko04310	Wnt signaling pathway	13	27
HIF-1 signaling pathway	17	0.429424	Environmental Information Processing	ko04066	HIF-1 signaling pathway	17	36
Salmonella infection	17	0.429424	Human Diseases	ko05132	Salmonella infection	17	36
Tyrosine metabolism	7	0.436226	Metabolism	ko00350	Tyrosine metabolism	7	14
Pyruvate metabolism	7	0.436226	Metabolism	ko00620	Pyruvate metabolism	7	14
Caffeine metabolism	1	0.444266	Metabolism	ko00232	Caffeine metabolism	1	1
Aflatoxin biosynthesis	1	0.444266	Metabolism	ko00254	Aflatoxin biosynthesis	1	1
Monobactam biosynthesis	1	0.444266	Metabolism	ko00261	Monobactam biosynthesis	1	1
Geraniol degradation	1	0.444266	Metabolism	ko00281	Geraniol degradation	1	1
Phosphonate and phosphinate metabolism	1	0.444266	Metabolism	ko00440	Phosphonate and phosphinate metabolism	1	1
Selenocompound metabolism	1	0.444266	Metabolism	ko00450	Selenocompound metabolism	1	1
Chloroalkane and chloroalkene degradation	1	0.444266	Metabolism	ko00625	Chloroalkane and chloroalkene degradation	1	1
Naphthalene degradation	1	0.444266	Metabolism	ko00626	Naphthalene degradation	1	1
Aminobenzoate degradation	1	0.444266	Metabolism	ko00627	Aminobenzoate degradation	1	1
Sulfur metabolism	1	0.444266	Metabolism	ko00920	Sulfur metabolism	1	1
Cationic antimicrobial peptide (CAMP) resistance	1	0.444266	Human Diseases	ko01503	Cationic antimicrobial peptide (CAMP) resistance	1	1
RNA polymerase	1	0.444266	Genetic Information Processing	ko03020	RNA polymerase	1	1
Mismatch repair	1	0.444266	Genetic Information Processing	ko03430	Mismatch repair	1	1
Non-homologous end-joining	1	0.444266	Genetic Information Processing	ko03450	Non-homologous end-joining	1	1
Sulfur relay system	1	0.444266	Genetic Information Processing	ko04122	Sulfur relay system	1	1
Plant-pathogen interaction	1	0.444266	Organismal Systems	ko04626	Plant-pathogen interaction	1	1
Hippo signaling pathway -fly	6	0.456717	Environmental Information Processing	ko04391	Hippo signaling pathway -fly	6	12
Ovarian Steroidogenesis	6	0.456717	Organismal Systems	ko04913	Ovarian Steroidogenesis	6	12
Glucagon signaling pathway	14	0.471919	Organismal Systems	ko04922	Glucagon signaling pathway	14	30
Transcriptional misregulation in cancers	14	0.471919	Human Diseases	ko05202	Transcriptional misregulation in cancers	14	30
Oxidative phosphorylation	5	0.480678	Metabolism	ko00190	Oxidative phosphorylation	5	10
Insulin secretion	9	0.485695	Organismal Systems	ko04911	Insulin secretion	9	19
Proteoglycans in cancer	24	0.503257	Human Diseases	ko05205	Proteoglycans in cancer	24	53
mTOR signaling pathway	16	0.504328	Environmental Information Processing	ko04150	mTOR signaling pathway	16	35
Ubiquitin mediated proteolysis	8	0.506611	Genetic Information Processing	ko04120	Ubiquitin mediated proteolysis	8	17
Legionellosis	8	0.506611	Human Diseases	ko05134	Legionellosis	8	17
Glyoxylate and dicarboxylate metabolism	4	0.509739	Metabolism	ko00630	Glyoxylate and dicarboxylate metabolism	4	8
Fatty acid degradation	7	0.530104	Metabolism	ko00071	Fatty acid degradation	7	15
Valine, leucine and isoleucine degradation	7	0.530104	Metabolism	ko00280	Valine, leucine and isoleucine degradation	7	15
Fatty acid metabolism	7	0.530104	Metabolism	ko01212	Fatty acid metabolism	7	15
Protein digestion and absorption	18	0.532563	Organismal Systems	ko04974	Protein digestion and absorption	18	40
Nicotinate and nicotinamide metabolism	3	0.54704	Metabolism	ko00760	Nicotinate and nicotinamide metabolism	3	6
Folate biosynthesis	3	0.54704	Metabolism	ko00790	Folate biosynthesis	3	6
Amyotrophic lateral sclerosis (ALS)	3	0.54704	Human Diseases	ko05014	Amyotrophic lateral sclerosis (ALS)	3	6
Cholinergic synapse	13	0.554888	Organismal Systems	ko04725	Cholinergic synapse	13	29
Pancreatic secretion	13	0.554888	Organismal Systems	ko04972	Pancreatic secretion	13	29
Antigen processing and presentation	6	0.556927	Organismal Systems	ko04612	Antigen processing and presentation	6	13
Hematopoietic cell lineage	6	0.556927	Organismal Systems	ko04640	Hematopoietic cell lineage	6	13
Regulation of lipolysis in adipocyte	6	0.556927	Organismal Systems	ko04923	Regulation of lipolysis in adipocyte	6	13
Apelin signaling pathway	20	0.557593	Environmental Information Processing	ko04371	Apelin signaling pathway	20	45
Oxytocin signaling pathway	20	0.557593	Organismal Systems	ko04921	Oxytocin signaling pathway	20	45
Retrograde endocannabinoid signaling	9	0.565909	Organismal Systems	ko04723	Retrograde endocannabinoid signaling	9	20
Necroptosis	12	0.573971	Cellular Processes	ko04217	Necroptosis	12	27
Human immunodeficiency virus 1 infection	15	0.581325	Human Diseases	ko05170	Human immunodeficiency virus 1 infection	15	34
MAPK signaling pathway	25	0.587032	Environmental Information Processing	ko04010	MAPK signaling pathway	25	57
Arginine biosynthesis	5	0.588216	Metabolism	ko00220	Arginine biosynthesis	5	11
Antifolate resistance	5	0.588216	Human Diseases	ko01523	Antifolate resistance	5	11
p53 signaling pathway	5	0.588216	Cellular Processes	ko04115	p53 signaling pathway	5	11
Autophagy - yeast	5	0.588216	Cellular Processes	ko04138	Autophagy - yeast	5	11
Toll-like receptor signaling pathway	5	0.588216	Organismal Systems	ko04620	Toll-like receptor signaling pathway	5	11
Circadian rhythm	5	0.588216	Organismal Systems	ko04710	Circadian rhythm	5	11
Morphine addiction	5	0.588216	Human Diseases	ko05032	Morphine addiction	5	11
TNF signaling pathway	8	0.590142	Environmental Information Processing	ko04668	TNF signaling pathway	8	18
Thyroid hormone synthesis	8	0.590142	Organismal Systems	ko04918	Thyroid hormone synthesis	8	18
Non-alcoholic fatty liver disease (NAFLD)	8	0.590142	Human Diseases	ko04932	Non-alcoholic fatty liver disease (NAFLD)	8	18
Circadian entrainment	11	0.594417	Organismal Systems	ko04713	Circadian entrainment	11	25
Influenza A	11	0.594417	Human Diseases	ko05164	Influenza A	11	25
Kaposi sarcoma-associated herpesvirus infection	11	0.594417	Human Diseases	ko05167	Kaposi sarcoma-associated herpesvirus infection	11	25
Cytokine-cytokine receptor interaction	14	0.599322	Environmental Information Processing	ko04060	Cytokine-cytokine receptor interaction	14	32
Hippo signaling pathway - multiple species	2	0.599835	Environmental Information Processing	ko04392	Hippo signaling pathway - multiple species	2	4
Vitamin digestion and absorption	2	0.599835	Organismal Systems	ko04977	Vitamin digestion and absorption	2	4
Cocaine addiction	2	0.599835	Human Diseases	ko05030	Cocaine addiction	2	4
Asthma	2	0.599835	Human Diseases	ko05310	Asthma	2	4
Allograft rejection	2	0.599835	Human Diseases	ko05330	Allograft rejection	2	4
Alzheimer disease	24	0.600501	Human Diseases	ko05010	Alzheimer disease	24	55
Aldosterone synthesis and secretion	10	0.61642	Organismal Systems	ko04925	Aldosterone synthesis and secretion	10	23
Growth hormone synthesis, secretion and action	10	0.61642	Organismal Systems	ko04935	Growth hormone synthesis, secretion and action	10	23
Parkinson disease	7	0.617099	Human Diseases	ko05012	Parkinson disease	7	16
Hepatocellular carcinoma	16	0.62134	Human Diseases	ko05225	Hepatocellular carcinoma	16	37
Tryptophan metabolism	4	0.625795	Metabolism	ko00380	Tryptophan metabolism	4	9
RNA degradation	4	0.625795	Genetic Information Processing	ko03018	RNA degradation	4	9
Salivary secretion	9	0.640218	Organismal Systems	ko04970	Salivary secretion	9	21
Yersinia infection	9	0.640218	Human Diseases	ko05135	Yersinia infection	9	21
Shigellosis	18	0.640864	Human Diseases	ko05131	Shigellosis	18	42
Acute myeloid leukemia	6	0.647452	Human Diseases	ko05221	Acute myeloid leukemia	6	14
Viral myocarditis	6	0.647452	Human Diseases	ko05416	Viral myocarditis	6	14
Amoebiasis	11	0.659846	Human Diseases	ko05146	Amoebiasis	11	26
Mineral absorption	3	0.672844	Organismal Systems	ko04978	Mineral absorption	3	7
Thyroid cancer	3	0.672844	Human Diseases	ko05216	Thyroid cancer	3	7
Relaxin signaling pathway	13	0.677073	Organismal Systems	ko04926	Relaxin signaling pathway	13	31
Platinum drug resistance	5	0.682143	Human Diseases	ko01524	Platinum drug resistance	5	12
Thyroid hormone signaling pathway	10	0.682602	Organismal Systems	ko04919	Thyroid hormone signaling pathway	10	24
Ubiquinone and other terpenoid-quinone biosynthesis	1	0.691358	Metabolism	ko00130	Ubiquinone and other terpenoid-quinone biosynthesis	1	2
Benzoate degradation	1	0.691358	Metabolism	ko00362	Benzoate degradation	1	2
Lipoic acid metabolism	1	0.691358	Metabolism	ko00785	Lipoic acid metabolism	1	2
Biosynthesis of unsaturated fatty acids	1	0.691358	Metabolism	ko01040	Biosynthesis of unsaturated fatty acids	1	2
Hedgehog signaling pathway	1	0.691358	Environmental Information Processing	ko04340	Hedgehog signaling pathway	1	2
HTLV-I infection	15	0.692516	Human Diseases	ko05166	HTLV-I infection	15	36
Starch and sucrose metabolism	7	0.694441	Metabolism	ko00500	Starch and sucrose metabolism	7	17
Spinocerebellar ataxia	7	0.694441	Human Diseases	ko05017	Spinocerebellar ataxia	7	17
Cellular senescence	12	0.697469	Cellular Processes	ko04218	Cellular senescence	12	29
Pathogenic Escherichia coli infection	20	0.704118	Human Diseases	ko05130	Pathogenic Escherichia coli infection	20	48
Fc gamma R-mediated phagocytosis	9	0.706894	Organismal Systems	ko04666	Fc gamma R-mediated phagocytosis	9	22
Choline metabolism in cancer	9	0.706894	Human Diseases	ko05231	Choline metabolism in cancer	9	22
Estrogen signaling pathway	19	0.719476	Organismal Systems	ko04915	Estrogen signaling pathway	19	46
Propanoate metabolism	6	0.725684	Metabolism	ko00640	Propanoate metabolism	6	15
Retinol metabolism	6	0.725684	Metabolism	ko00830	Retinol metabolism	6	15
Serotonergic synapse	6	0.725684	Organismal Systems	ko04726	Serotonergic synapse	6	15
Progesterone-mediated oocyte maturation	6	0.725684	Organismal Systems	ko04914	Progesterone-mediated oocyte maturation	6	15
Biosynthesis of secondary metabolites	45	0.730945	Metabolism	ko01110	Biosynthesis of secondary metabolites	45	107
Measles	8	0.7329	Human Diseases	ko05162	Measles	8	20
Fatty acid biosynthesis	2	0.735594	Metabolism	ko00061	Fatty acid biosynthesis	2	5
Primary bile acid biosynthesis	2	0.735594	Metabolism	ko00120	Primary bile acid biosynthesis	2	5
N-Glycan biosynthesis	2	0.735594	Metabolism	ko00510	N-Glycan biosynthesis	2	5
Ether lipid metabolism	2	0.735594	Metabolism	ko00565	Ether lipid metabolism	2	5
RIG-I-like receptor signaling pathway	2	0.735594	Organismal Systems	ko04622	RIG-I-like receptor signaling pathway	2	5
Circadian rhythm - fly	2	0.735594	Organismal Systems	ko04711	Circadian rhythm - fly	2	5
Olfactory transduction	2	0.735594	Organismal Systems	ko04740	Olfactory transduction	2	5
Type I diabetes mellitus	2	0.735594	Human Diseases	ko04940	Type I diabetes mellitus	2	5
Maturity onset diabetes of the young	2	0.735594	Human Diseases	ko04950	Maturity onset diabetes of the young	2	5
Human cytomegalovirus infection	15	0.741045	Human Diseases	ko05163	Human cytomegalovirus infection	15	37
NOD-like receptor signaling pathway	10	0.741392	Organismal Systems	ko04621	NOD-like receptor signaling pathway	10	25
Insulin resistance	10	0.741392	Human Diseases	ko04931	Insulin resistance	10	25
Th1 and Th2 cell differentiation	5	0.760403	Organismal Systems	ko04658	Th1 and Th2 cell differentiation	5	13
Long-term depression	5	0.760403	Organismal Systems	ko04730	Long-term depression	5	13
Basal cell carcinoma	5	0.760403	Human Diseases	ko05217	Basal cell carcinoma	5	13
Lysosome	7	0.760813	Cellular Processes	ko04142	Lysosome	7	18
GABAergic synapse	7	0.760813	Organismal Systems	ko04727	GABAergic synapse	7	18
Renin secretion	7	0.760813	Organismal Systems	ko04924	Renin secretion	7	18
T cell receptor signaling pathway	9	0.765057	Organismal Systems	ko04660	T cell receptor signaling pathway	9	23
Tuberculosis	9	0.765057	Human Diseases	ko05152	Tuberculosis	9	23
beta-Alanine metabolism	3	0.770707	Metabolism	ko00410	beta-Alanine metabolism	3	8
Apoptosis - fly	3	0.770707	Cellular Processes	ko04214	Apoptosis - fly	3	8
Breast cancer	15	0.784337	Human Diseases	ko05224	Breast cancer	15	38
Oocyte meiosis	8	0.789935	Cellular Processes	ko04114	Oocyte meiosis	8	21
Lysine degradation	6	0.790835	Metabolism	ko00310	Lysine degradation	6	16
EGFR tyrosine kinase inhibitor resistance	6	0.790835	Human Diseases	ko01521	EGFR tyrosine kinase inhibitor resistance	6	16
IL-17 signaling pathway	6	0.790835	Organismal Systems	ko04657	IL-17 signaling pathway	6	16
Colorectal cancer	6	0.790835	Human Diseases	ko05210	Colorectal cancer	6	16
Renal cell carcinoma	6	0.790835	Human Diseases	ko05211	Renal cell carcinoma	6	16
Central carbon metabolism in cancer	6	0.790835	Human Diseases	ko05230	Central carbon metabolism in cancer	6	16
Cardiac muscle contraction	10	0.792359	Organismal Systems	ko04260	Cardiac muscle contraction	10	26
Steroid hormone biosynthesis	4	0.799296	Metabolism	ko00140	Steroid hormone biosynthesis	4	11
Phagosome	9	0.814529	Cellular Processes	ko04145	Phagosome	9	24
Biosynthesis of amino acids	11	0.815805	Metabolism	ko01230	Biosynthesis of amino acids	11	29
Longevity regulating pathway - multiple species	7	0.81606	Organismal Systems	ko04213	Longevity regulating pathway - multiple species	7	19
Herpes simplex infection	7	0.81606	Human Diseases	ko05168	Herpes simplex infection	7	19
Glycerolipid metabolism	5	0.823154	Metabolism	ko00561	Glycerolipid metabolism	5	14
Carbon fixation in photosynthetic organisms	5	0.823154	Metabolism	ko00710	Carbon fixation in photosynthetic organisms	5	14
Glioma	5	0.823154	Human Diseases	ko05214	Glioma	5	14
Taurine and hypotaurine metabolism	1	0.828698	Metabolism	ko00430	Taurine and hypotaurine metabolism	1	3
Streptomycin biosynthesis	1	0.828698	Metabolism	ko00521	Streptomycin biosynthesis	1	3
Thiamine metabolism	1	0.828698	Metabolism	ko00730	Thiamine metabolism	1	3
Pantothenate and CoA biosynthesis	1	0.828698	Metabolism	ko00770	Pantothenate and CoA biosynthesis	1	3
Base excision repair	1	0.828698	Genetic Information Processing	ko03410	Base excision repair	1	3
Steroid biosynthesis	2	0.82987	Metabolism	ko00100	Steroid biosynthesis	2	6
Various types of N-glycan biosynthesis	2	0.82987	Metabolism	ko00513	Various types of N-glycan biosynthesis	2	6
Aldosterone-regulated sodium reabsorption	2	0.82987	Organismal Systems	ko04960	Aldosterone-regulated sodium reabsorption	2	6
African trypanosomiasis	2	0.82987	Human Diseases	ko05143	African trypanosomiasis	2	6
TGF-beta signaling pathway	8	0.837387	Environmental Information Processing	ko04350	TGF-beta signaling pathway	8	22
Gastric acid secretion	8	0.837387	Organismal Systems	ko04971	Gastric acid secretion	8	22
mRNA surveillance pathway	3	0.843163	Genetic Information Processing	ko03015	mRNA surveillance pathway	3	9
Prolactin signaling pathway	3	0.843163	Organismal Systems	ko04917	Prolactin signaling pathway	3	9
Bladder cancer	3	0.843163	Human Diseases	ko05219	Bladder cancer	3	9
Non-small cell lung cancer	3	0.843163	Human Diseases	ko05223	Non-small cell lung cancer	3	9
Cysteine and methionine metabolism	6	0.843414	Metabolism	ko00270	Cysteine and methionine metabolism	6	17
Cortisol synthesis and secretion	6	0.843414	Organismal Systems	ko04927	Cortisol synthesis and secretion	6	17
Chemokine signaling pathway	9	0.855669	Organismal Systems	ko04062	Chemokine signaling pathway	9	25
Gap junction	9	0.855669	Cellular Processes	ko04540	Gap junction	9	25
Calcium signaling pathway	17	0.857247	Environmental Information Processing	ko04020	Calcium signaling pathway	17	45
Pentose phosphate pathway	4	0.857873	Metabolism	ko00030	Pentose phosphate pathway	4	12
B cell receptor signaling pathway	4	0.857873	Organismal Systems	ko04662	B cell receptor signaling pathway	4	12
Endocrine and other factor-regulated calcium reabsorption	4	0.857873	Organismal Systems	ko04961	Endocrine and other factor-regulated calcium reabsorption	4	12
Adherens junction	7	0.860838	Cellular Processes	ko04520	Adherens junction	7	20
Endocytosis	12	0.869621	Cellular Processes	ko04144	Endocytosis	12	33
Alanine, aspartate and glutamate metabolism	5	0.871888	Metabolism	ko00250	Alanine, aspartate and glutamate metabolism	5	15
Pancreatic cancer	5	0.871888	Human Diseases	ko05212	Pancreatic cancer	5	15
Metabolic pathways	127	0.87207	Metabolism	ko01100	Metabolic pathways	127	304
Glutamatergic synapse	8	0.875962	Organismal Systems	ko04724	Glutamatergic synapse	8	23
AGE-RAGE signaling pathway in diabetic complications	8	0.875962	Human Diseases	ko04933	AGE-RAGE signaling pathway in diabetic complications	8	23
cGMP - PKG signaling pathway	19	0.884798	Environmental Information Processing	ko04022	cGMP - PKG signaling pathway	19	51
Viral carcinogenesis	11	0.885313	Human Diseases	ko05203	Viral carcinogenesis	11	31
Carbon fixation pathways in prokaryotes	2	0.892681	Metabolism	ko00720	Carbon fixation pathways in prokaryotes	2	7
Two-component system	2	0.892681	Environmental Information Processing	ko02020	Two-component system	2	7
Pertussis	2	0.892681	Human Diseases	ko05133	Pertussis	2	7
GnRH secretion	4	0.901192	Organismal Systems	ko04929	GnRH secretion	4	13
Rheumatoid arthritis	4	0.901192	Human Diseases	ko05323	Rheumatoid arthritis	4	13
Prion diseases	1	0.904985	Human Diseases	ko05020	Prion diseases	1	4
GnRH signaling pathway	8	0.906679	Organismal Systems	ko04912	GnRH signaling pathway	8	24
Hepatitis B	8	0.906679	Human Diseases	ko05161	Hepatitis B	8	24
NF-kappa B signaling pathway	5	0.908731	Environmental Information Processing	ko04064	NF-kappa B signaling pathway	5	16
Melanoma	5	0.908731	Human Diseases	ko05218	Melanoma	5	16
ErbB signaling pathway	6	0.916402	Environmental Information Processing	ko04012	ErbB signaling pathway	6	19
Inflammatory mediator regulation of TRP channels	6	0.916402	Organismal Systems	ko04750	Inflammatory mediator regulation of TRP channels	6	19
cAMP signaling pathway	12	0.920186	Environmental Information Processing	ko04024	cAMP signaling pathway	12	35
Endocrine resistance	10	0.924334	Human Diseases	ko01522	Endocrine resistance	10	30
Rap1 signaling pathway	13	0.92828	Environmental Information Processing	ko04015	Rap1 signaling pathway	13	38
Methane metabolism	3	0.930695	Metabolism	ko00680	Methane metabolism	3	11
Pathways in cancer	44	0.933197	Human Diseases	ko05200	Pathways in cancer	44	115
Fc epsilon RI signaling pathway	2	0.933339	Organismal Systems	ko04664	Fc epsilon RI signaling pathway	2	8
Synaptic vesicle cycle	2	0.933339	Organismal Systems	ko04721	Synaptic vesicle cycle	2	8
Hypertrophic cardiomyopathy (HCM)	15	0.941941	Human Diseases	ko05410	Hypertrophic cardiomyopathy (HCM)	15	44
Dilated cardiomyopathy (DCM)	15	0.941941	Human Diseases	ko05414	Dilated cardiomyopathy (DCM)	15	44
ECM-receptor interaction	13	0.94455	Environmental Information Processing	ko04512	ECM-receptor interaction	13	39
Glycosaminoglycan biosynthesis - heparan sulfate / heparin	1	0.947333	Metabolism	ko00534	Glycosaminoglycan biosynthesis - heparan sulfate / heparin	1	5
Linoleic acid metabolism	1	0.947333	Metabolism	ko00591	Linoleic acid metabolism	1	5
Nitrogen metabolism	1	0.947333	Metabolism	ko00910	Nitrogen metabolism	1	5
Dorso-ventral axis formation	1	0.947333	Organismal Systems	ko04320	Dorso-ventral axis formation	1	5
Systemic lupus erythematosus	1	0.947333	Human Diseases	ko05322	Systemic lupus erythematosus	1	5
Platelet activation	12	0.953112	Organismal Systems	ko04611	Platelet activation	12	37
Endometrial cancer	3	0.954969	Human Diseases	ko05213	Endometrial cancer	3	12
Type II diabetes mellitus	2	0.959104	Human Diseases	ko04930	Type II diabetes mellitus	2	9
PI3K-Akt signaling pathway	31	0.959405	Environmental Information Processing	ko04151	PI3K-Akt signaling pathway	31	86
Axon regeneration	7	0.96035	Organismal Systems	ko04361	Axon regeneration	7	24
Toxoplasmosis	7	0.96035	Human Diseases	ko05145	Toxoplasmosis	7	24
Leukocyte transendothelial migration	8	0.96308	Organismal Systems	ko04670	Leukocyte transendothelial migration	8	27
Arrhythmogenic right ventricular cardiomyopathy (ARVC)	12	0.964573	Human Diseases	ko05412	Arrhythmogenic right ventricular cardiomyopathy (ARVC)	12	38
Regulation of actin cytoskeleton	18	0.966743	Cellular Processes	ko04810	Regulation of actin cytoskeleton	18	54
Amino sugar and nucleotide sugar metabolism	4	0.969643	Metabolism	ko00520	Amino sugar and nucleotide sugar metabolism	4	16
Glycerophospholipid metabolism	5	0.969667	Metabolism	ko00564	Glycerophospholipid metabolism	5	19
Peroxisome	5	0.969667	Cellular Processes	ko04146	Peroxisome	5	19
C-type lectin receptor signaling pathway	5	0.969667	Organismal Systems	ko04625	C-type lectin receptor signaling pathway	5	19
Ferroptosis	1	0.970825	Cellular Processes	ko04216	Ferroptosis	1	6
Adipocytokine signaling pathway	3	0.971102	Organismal Systems	ko04920	Adipocytokine signaling pathway	3	13
Signaling pathways regulating pluripotency of stem cells	7	0.971886	Cellular Processes	ko04550	Signaling pathways regulating pluripotency of stem cells	7	25
Cell adhesion molecules (CAMs)	8	0.973486	Environmental Information Processing	ko04514	Cell adhesion molecules (CAMs)	8	28
Melanogenesis	8	0.973486	Organismal Systems	ko04916	Melanogenesis	8	28
Galactose metabolism	2	0.975165	Metabolism	ko00052	Galactose metabolism	2	10
Adrenergic signaling in cardiomyocytes	13	0.97573	Organismal Systems	ko04261	Adrenergic signaling in cardiomyocytes	13	42
Cushing syndrome	10	0.976938	Human Diseases	ko04934	Cushing syndrome	10	34
Human papillomavirus infection	29	0.978412	Human Diseases	ko05165	Human papillomavirus infection	29	84
Ras signaling pathway	11	0.978652	Environmental Information Processing	ko04014	Ras signaling pathway	11	37
PPAR signaling pathway	6	0.97966	Organismal Systems	ko03320	PPAR signaling pathway	6	23
Small cell lung cancer	6	0.97966	Human Diseases	ko05222	Small cell lung cancer	6	23
Fructose and mannose metabolism	4	0.980012	Metabolism	ko00051	Fructose and mannose metabolism	4	17
Prostate cancer	4	0.980012	Human Diseases	ko05215	Prostate cancer	4	17
Glycolysis / Gluconeogenesis	7	0.980271	Metabolism	ko00010	Glycolysis / Gluconeogenesis	7	26
Renin-angiotensin system	1	0.983849	Organismal Systems	ko04614	Renin-angiotensin system	1	7
Chagas disease (American trypanosomiasis)	5	0.986266	Human Diseases	ko05142	Chagas disease (American trypanosomiasis)	5	21
Sphingolipid signaling pathway	4	0.986972	Environmental Information Processing	ko04071	Sphingolipid signaling pathway	4	18
Vascular smooth muscle contraction	9	0.987294	Organismal Systems	ko04270	Vascular smooth muscle contraction	9	33
Phospholipase D signaling pathway	10	0.987961	Environmental Information Processing	ko04072	Phospholipase D signaling pathway	10	36
Neurotrophin signaling pathway	3	0.988464	Organismal Systems	ko04722	Neurotrophin signaling pathway	3	15
Chronic myeloid leukemia	3	0.988464	Human Diseases	ko05220	Chronic myeloid leukemia	3	15
Mucin type O-glycan biosynthesis	1	0.991065	Metabolism	ko00512	Mucin type O-glycan biosynthesis	1	8
Meiosis - yeast	1	0.991065	Cellular Processes	ko04113	Meiosis - yeast	1	8
Proximal tubule bicarbonate reclamation	1	0.991065	Organismal Systems	ko04964	Proximal tubule bicarbonate reclamation	1	8
Epithelial cell signaling in Helicobacter pylori infection	1	0.991065	Human Diseases	ko05120	Epithelial cell signaling in Helicobacter pylori infection	1	8
Inflammatiory bowel disease (IBD)	1	0.991065	Human Diseases	ko05321	Inflammatiory bowel disease (IBD)	1	8
Bacterial invasion of epithelial cells	3	0.992808	Human Diseases	ko05100	Bacterial invasion of epithelial cells	3	16
Neuroactive ligand-receptor interaction	9	0.993707	Environmental Information Processing	ko04080	Neuroactive ligand-receptor interaction	9	35
MicroRNAs in cancer	10	0.993917	Human Diseases	ko05206	MicroRNAs in cancer	10	38
Axon guidance	11	0.994178	Organismal Systems	ko04360	Axon guidance	11	41
Glycine, serine and threonine metabolism	2	0.994692	Metabolism	ko00260	Glycine, serine and threonine metabolism	2	13
Cell cycle	4	0.996576	Cellular Processes	ko04110	Cell cycle	4	21
Focal adhesion	20	0.996887	Cellular Processes	ko04510	Focal adhesion	20	68
Gastric cancer	8	0.996987	Human Diseases	ko05226	Gastric cancer	8	34
VEGF signaling pathway	1	0.997271	Environmental Information Processing	ko04370	VEGF signaling pathway	1	10
Cholesterol metabolism	1	0.997271	Organismal Systems	ko04979	Cholesterol metabolism	1	10
Tight junction	11	0.997965	Cellular Processes	ko04530	Tight junction	11	44
Hepatitis C	5	0.998374	Human Diseases	ko05160	Hepatitis C	5	26
Cell cycle - yeast	1	0.998493	Cellular Processes	ko04111	Cell cycle - yeast	1	11
Complement and coagulation cascades	2	0.998922	Organismal Systems	ko04610	Complement and coagulation cascades	2	16
Hippo signaling pathway	7	0.999438	Environmental Information Processing	ko04390	Hippo signaling pathway	7	35
Other types of O-glycan biosynthesis	1	0.999747	Metabolism	ko00514	Other types of O-glycan biosynthesis	1	14
Malaria	1	0.999747	Human Diseases	ko05144	Malaria	1	14

## Sheet: initial vs black
id	num	pvalue	class	ID	Descrption	fg_num	bg_num
Protein digestion and absorption	28	8.86566e-06	Organismal Systems	ko04974	Protein digestion and absorption	28	40
Phagosome	17	0.00047609	Cellular Processes	ko04145	Phagosome	17	24
ECM-receptor interaction	24	0.000836675	Environmental Information Processing	ko04512	ECM-receptor interaction	24	39
Pathogenic Escherichia coli infection	27	0.00270699	Human Diseases	ko05130	Pathogenic Escherichia coli infection	27	48
Apoptosis	21	0.00280567	Cellular Processes	ko04210	Apoptosis	21	35
Focal adhesion	35	0.00503732	Cellular Processes	ko04510	Focal adhesion	35	68
Tyrosine metabolism	10	0.00717385	Metabolism	ko00350	Tyrosine metabolism	10	14
Adipocytokine signaling pathway	9	0.0147187	Organismal Systems	ko04920	Adipocytokine signaling pathway	9	13
Tight junction	23	0.0175791	Cellular Processes	ko04530	Tight junction	23	44
Shigellosis	22	0.0195095	Human Diseases	ko05131	Shigellosis	22	42
Measles	12	0.023362	Human Diseases	ko05162	Measles	12	20
Amyotrophic lateral sclerosis (ALS)	5	0.0248759	Human Diseases	ko05014	Amyotrophic lateral sclerosis (ALS)	5	6
Fluid shear stress and atherosclerosis	16	0.0252087	Human Diseases	ko05418	Fluid shear stress and atherosclerosis	16	29
Salmonella infection	19	0.0266863	Human Diseases	ko05132	Salmonella infection	19	36
IL-17 signaling pathway	10	0.0268143	Organismal Systems	ko04657	IL-17 signaling pathway	10	16
Malaria	9	0.0282995	Human Diseases	ko05144	Malaria	9	14
Apoptosis - fly	6	0.0285425	Cellular Processes	ko04214	Apoptosis - fly	6	8
Human immunodeficiency virus 1 infection	18	0.0296325	Human Diseases	ko05170	Human immunodeficiency virus 1 infection	18	34
Influenza A	14	0.030669	Human Diseases	ko05164	Influenza A	14	25
Osteoclast differentiation	11	0.0407886	Organismal Systems	ko04380	Osteoclast differentiation	11	19
Styrene degradation	3	0.0461707	Metabolism	ko00643	Styrene degradation	3	3
Pantothenate and CoA biosynthesis	3	0.0461707	Metabolism	ko00770	Pantothenate and CoA biosynthesis	3	3
MAPK signaling pathway - plant	3	0.0461707	Environmental Information Processing	ko04016	MAPK signaling pathway - plant	3	3
MAPK signaling pathway - fly	9	0.0487056	Environmental Information Processing	ko04013	MAPK signaling pathway - fly	9	15
Relaxin signaling pathway	16	0.0512017	Organismal Systems	ko04926	Relaxin signaling pathway	16	31
Leishmaniasis	8	0.0528066	Human Diseases	ko05140	Leishmaniasis	8	13
TGF-beta signaling pathway	12	0.0558177	Environmental Information Processing	ko04350	TGF-beta signaling pathway	12	22
Toll-like receptor signaling pathway	7	0.0567175	Organismal Systems	ko04620	Toll-like receptor signaling pathway	7	11
Fatty acid biosynthesis	4	0.0589821	Metabolism	ko00061	Fatty acid biosynthesis	4	5
RIG-I-like receptor signaling pathway	4	0.0589821	Organismal Systems	ko04622	RIG-I-like receptor signaling pathway	4	5
Toll and Imd signaling pathway	6	0.0599499	Organismal Systems	ko04624	Toll and Imd signaling pathway	6	9
Pyrimidine metabolism	5	0.061483	Metabolism	ko00240	Pyrimidine metabolism	5	7
Pertussis	5	0.061483	Human Diseases	ko05133	Pertussis	5	7
Sphingolipid signaling pathway	10	0.0690748	Environmental Information Processing	ko04071	Sphingolipid signaling pathway	10	18
Lysosome	10	0.0690748	Cellular Processes	ko04142	Lysosome	10	18
NF-kappa B signaling pathway	9	0.0768514	Environmental Information Processing	ko04064	NF-kappa B signaling pathway	9	16
Complement and coagulation cascades	9	0.0768514	Organismal Systems	ko04610	Complement and coagulation cascades	9	16
AGE-RAGE signaling pathway in diabetic complications	12	0.0798593	Human Diseases	ko04933	AGE-RAGE signaling pathway in diabetic complications	12	23
Chagas disease (American trypanosomiasis)	11	0.0895144	Human Diseases	ko05142	Chagas disease (American trypanosomiasis)	11	21
B cell receptor signaling pathway	7	0.095007	Organismal Systems	ko04662	B cell receptor signaling pathway	7	12
C-type lectin receptor signaling pathway	10	0.100504	Organismal Systems	ko04625	C-type lectin receptor signaling pathway	10	19
Axon guidance	19	0.107166	Organismal Systems	ko04360	Axon guidance	19	41
Hepatitis B	12	0.109525	Human Diseases	ko05161	Hepatitis B	12	24
Epithelial cell signaling in Helicobacter pylori infection	5	0.116384	Human Diseases	ko05120	Epithelial cell signaling in Helicobacter pylori infection	5	8
Inflammatiory bowel disease (IBD)	5	0.116384	Human Diseases	ko05321	Inflammatiory bowel disease (IBD)	5	8
Steroid biosynthesis	4	0.127194	Metabolism	ko00100	Steroid biosynthesis	4	6
Various types of N-glycan biosynthesis	4	0.127194	Metabolism	ko00513	Various types of N-glycan biosynthesis	4	6
Ferroptosis	4	0.127194	Cellular Processes	ko04216	Ferroptosis	4	6
African trypanosomiasis	4	0.127194	Human Diseases	ko05143	African trypanosomiasis	4	6
Retinol metabolism	8	0.127514	Metabolism	ko00830	Retinol metabolism	8	15
Leukocyte transendothelial migration	13	0.12886	Organismal Systems	ko04670	Leukocyte transendothelial migration	13	27
Ubiquinone and other terpenoid-quinone biosynthesis	2	0.128885	Metabolism	ko00130	Ubiquinone and other terpenoid-quinone biosynthesis	2	2
Platelet activation	17	0.132865	Organismal Systems	ko04611	Platelet activation	17	37
Vitamin digestion and absorption	3	0.135135	Organismal Systems	ko04977	Vitamin digestion and absorption	3	4
Cocaine addiction	3	0.135135	Human Diseases	ko05030	Cocaine addiction	3	4
Gap junction	12	0.144768	Cellular Processes	ko04540	Gap junction	12	25
NOD-like receptor signaling pathway	12	0.144768	Organismal Systems	ko04621	NOD-like receptor signaling pathway	12	25
Neuroactive ligand-receptor interaction	16	0.148076	Environmental Information Processing	ko04080	Neuroactive ligand-receptor interaction	16	35
TNF signaling pathway	9	0.157062	Environmental Information Processing	ko04668	TNF signaling pathway	9	18
Non-alcoholic fatty liver disease (NAFLD)	9	0.157062	Human Diseases	ko04932	Non-alcoholic fatty liver disease (NAFLD)	9	18
T cell receptor signaling pathway	11	0.16295	Organismal Systems	ko04660	T cell receptor signaling pathway	11	23
Tuberculosis	11	0.16295	Human Diseases	ko05152	Tuberculosis	11	23
Methane metabolism	6	0.163789	Metabolism	ko00680	Methane metabolism	6	11
Estrogen signaling pathway	20	0.175387	Organismal Systems	ko04915	Estrogen signaling pathway	20	46
Amino sugar and nucleotide sugar metabolism	8	0.178176	Metabolism	ko00520	Amino sugar and nucleotide sugar metabolism	8	16
Metabolic pathways	116	0.193606	Metabolism	ko01100	Metabolic pathways	116	304
Other types of O-glycan biosynthesis	7	0.202998	Metabolism	ko00514	Other types of O-glycan biosynthesis	7	14
Cholinergic synapse	13	0.205958	Organismal Systems	ko04725	Cholinergic synapse	13	29
Inflammatory mediator regulation of TRP channels	9	0.207964	Organismal Systems	ko04750	Inflammatory mediator regulation of TRP channels	9	19
Herpes simplex infection	9	0.207964	Human Diseases	ko05168	Herpes simplex infection	9	19
Alzheimer disease	23	0.214132	Human Diseases	ko05010	Alzheimer disease	23	55
Platinum drug resistance	6	0.232572	Human Diseases	ko01524	Platinum drug resistance	6	12
Endometrial cancer	6	0.232572	Human Diseases	ko05213	Endometrial cancer	6	12
Arginine and proline metabolism	8	0.23605	Metabolism	ko00330	Arginine and proline metabolism	8	17
N-Glycan biosynthesis	3	0.249364	Metabolism	ko00510	N-Glycan biosynthesis	3	5
Aminoacyl-tRNA biosynthesis	3	0.249364	Genetic Information Processing	ko00970	Aminoacyl-tRNA biosynthesis	3	5
Amphetamine addiction	3	0.249364	Human Diseases	ko05031	Amphetamine addiction	3	5
Signaling pathways regulating pluripotency of stem cells	11	0.257962	Cellular Processes	ko04550	Signaling pathways regulating pluripotency of stem cells	11	25
Melanogenesis	12	0.279275	Organismal Systems	ko04916	Melanogenesis	12	28
Human papillomavirus infection	33	0.290069	Human Diseases	ko05165	Human papillomavirus infection	33	84
Sphingolipid metabolism	2	0.294312	Metabolism	ko00600	Sphingolipid metabolism	2	3
Quorum sensing	2	0.294312	Cellular Processes	ko02024	Quorum sensing	2	3
Apoptosis - multiple species	2	0.294312	Cellular Processes	ko04215	Apoptosis - multiple species	2	3
Renin secretion	8	0.299241	Organismal Systems	ko04924	Renin secretion	8	18
Huntington disease	16	0.303173	Human Diseases	ko05016	Huntington disease	16	39
Rheumatoid arthritis	6	0.308284	Human Diseases	ko05323	Rheumatoid arthritis	6	13
Amoebiasis	11	0.311286	Human Diseases	ko05146	Amoebiasis	11	26
Hepatitis C	11	0.311286	Human Diseases	ko05160	Hepatitis C	11	26
Phenylalanine metabolism	4	0.313236	Metabolism	ko00360	Phenylalanine metabolism	4	8
Mucin type O-glycan biosynthesis	4	0.313236	Metabolism	ko00512	Mucin type O-glycan biosynthesis	4	8
Proximal tubule bicarbonate reclamation	4	0.313236	Organismal Systems	ko04964	Proximal tubule bicarbonate reclamation	4	8
Yersinia infection	9	0.32492	Human Diseases	ko05135	Yersinia infection	9	21
Colorectal cancer	7	0.339725	Human Diseases	ko05210	Colorectal cancer	7	16
GnRH signaling pathway	10	0.347225	Organismal Systems	ko04912	GnRH signaling pathway	10	24
Toxoplasmosis	10	0.347225	Human Diseases	ko05145	Toxoplasmosis	10	24
Cytokine-cytokine receptor interaction	13	0.348919	Environmental Information Processing	ko04060	Cytokine-cytokine receptor interaction	13	32
PI3K-Akt signaling pathway	33	0.351473	Environmental Information Processing	ko04151	PI3K-Akt signaling pathway	33	86
Steroid hormone biosynthesis	5	0.355697	Metabolism	ko00140	Steroid hormone biosynthesis	5	11
Metabolism of xenobiotics by cytochrome P450	5	0.355697	Metabolism	ko00980	Metabolism of xenobiotics by cytochrome P450	5	11
Aflatoxin biosynthesis	1	0.359262	Metabolism	ko00254	Aflatoxin biosynthesis	1	1
Glycosphingolipid biosynthesis - ganglio series	1	0.359262	Metabolism	ko00604	Glycosphingolipid biosynthesis - ganglio series	1	1
Chloroalkane and chloroalkene degradation	1	0.359262	Metabolism	ko00625	Chloroalkane and chloroalkene degradation	1	1
Naphthalene degradation	1	0.359262	Metabolism	ko00626	Naphthalene degradation	1	1
Aminobenzoate degradation	1	0.359262	Metabolism	ko00627	Aminobenzoate degradation	1	1
Riboflavin metabolism	1	0.359262	Metabolism	ko00740	Riboflavin metabolism	1	1
Glucosinolate biosynthesis	1	0.359262	Metabolism	ko00966	Glucosinolate biosynthesis	1	1
Sulfur relay system	1	0.359262	Genetic Information Processing	ko04122	Sulfur relay system	1	1
Glycerophospholipid metabolism	8	0.365625	Metabolism	ko00564	Glycerophospholipid metabolism	8	19
Staphylococcus aureus infection	8	0.365625	Human Diseases	ko05150	Staphylococcus aureus infection	8	19
Wnt signaling pathway	11	0.366924	Environmental Information Processing	ko04310	Wnt signaling pathway	11	27
Nicotinate and nicotinamide metabolism	3	0.371533	Metabolism	ko00760	Nicotinate and nicotinamide metabolism	3	6
Folate biosynthesis	3	0.371533	Metabolism	ko00790	Folate biosynthesis	3	6
Vascular smooth muscle contraction	13	0.400527	Organismal Systems	ko04270	Vascular smooth muscle contraction	13	33
Circadian entrainment	10	0.406733	Organismal Systems	ko04713	Circadian entrainment	10	25
Insulin resistance	10	0.406733	Human Diseases	ko04931	Insulin resistance	10	25
Kaposi sarcoma-associated herpesvirus infection	10	0.406733	Human Diseases	ko05167	Kaposi sarcoma-associated herpesvirus infection	10	25
Fructose and mannose metabolism	7	0.412297	Metabolism	ko00051	Fructose and mannose metabolism	7	17
Inositol phosphate metabolism	7	0.412297	Metabolism	ko00562	Inositol phosphate metabolism	7	17
Ubiquitin mediated proteolysis	7	0.412297	Genetic Information Processing	ko04120	Ubiquitin mediated proteolysis	7	17
Cortisol synthesis and secretion	7	0.412297	Organismal Systems	ko04927	Cortisol synthesis and secretion	7	17
Legionellosis	7	0.412297	Human Diseases	ko05134	Legionellosis	7	17
Drug metabolism - cytochrome P450	4	0.414283	Metabolism	ko00982	Drug metabolism - cytochrome P450	4	9
Drug metabolism - other enzymes	4	0.414283	Metabolism	ko00983	Drug metabolism - other enzymes	4	9
Phototransduction - fly	4	0.414283	Organismal Systems	ko04745	Phototransduction - fly	4	9
Bladder cancer	4	0.414283	Human Diseases	ko05219	Bladder cancer	4	9
Non-small cell lung cancer	4	0.414283	Human Diseases	ko05223	Non-small cell lung cancer	4	9
Cell adhesion molecules (CAMs)	11	0.423639	Environmental Information Processing	ko04514	Cell adhesion molecules (CAMs)	11	28
PD-L1 expression and PD-1 checkpoint pathway in cancer	5	0.443643	Human Diseases	ko05235	PD-L1 expression and PD-1 checkpoint pathway in cancer	5	12
FoxO signaling pathway	9	0.45084	Environmental Information Processing	ko04068	FoxO signaling pathway	9	23
Glutamatergic synapse	9	0.45084	Organismal Systems	ko04724	Glutamatergic synapse	9	23
Oxytocin signaling pathway	17	0.452633	Organismal Systems	ko04921	Oxytocin signaling pathway	17	45
Histidine metabolism	2	0.45349	Metabolism	ko00340	Histidine metabolism	2	4
Glycosphingolipid biosynthesis - lacto and neolacto series	2	0.45349	Metabolism	ko00601	Glycosphingolipid biosynthesis - lacto and neolacto series	2	4
Fatty acid metabolism	6	0.466049	Metabolism	ko01212	Fatty acid metabolism	6	15
Neurotrophin signaling pathway	6	0.466049	Organismal Systems	ko04722	Neurotrophin signaling pathway	6	15
Serotonergic synapse	6	0.466049	Organismal Systems	ko04726	Serotonergic synapse	6	15
Pancreatic cancer	6	0.466049	Human Diseases	ko05212	Pancreatic cancer	6	15
cGMP - PKG signaling pathway	19	0.473781	Environmental Information Processing	ko04022	cGMP - PKG signaling pathway	19	51
Pancreatic secretion	11	0.480234	Organismal Systems	ko04972	Pancreatic secretion	11	29
Thyroid hormone synthesis	7	0.484241	Organismal Systems	ko04918	Thyroid hormone synthesis	7	18
Renin-angiotensin system	3	0.489075	Organismal Systems	ko04614	Renin-angiotensin system	3	7
Th17 cell differentiation	3	0.489075	Organismal Systems	ko04659	Th17 cell differentiation	3	7
Long-term potentiation	3	0.489075	Organismal Systems	ko04720	Long-term potentiation	3	7
Thyroid cancer	3	0.489075	Human Diseases	ko05216	Thyroid cancer	3	7
cAMP signaling pathway	13	0.50415	Environmental Information Processing	ko04024	cAMP signaling pathway	13	35
Galactose metabolism	4	0.511494	Metabolism	ko00052	Galactose metabolism	4	10
Arachidonic acid metabolism	4	0.511494	Metabolism	ko00590	Arachidonic acid metabolism	4	10
VEGF signaling pathway	4	0.511494	Environmental Information Processing	ko04370	VEGF signaling pathway	4	10
Axon regeneration	9	0.513008	Organismal Systems	ko04361	Axon regeneration	9	24
Parathyroid hormone synthesis, secretion and action	9	0.513008	Organismal Systems	ko04928	Parathyroid hormone synthesis, secretion and action	9	24
Glutathione metabolism	5	0.528243	Metabolism	ko00480	Glutathione metabolism	5	13
Antigen processing and presentation	5	0.528243	Organismal Systems	ko04612	Antigen processing and presentation	5	13
Long-term depression	5	0.528243	Organismal Systems	ko04730	Long-term depression	5	13
GnRH secretion	5	0.528243	Organismal Systems	ko04929	GnRH secretion	5	13
Basal cell carcinoma	5	0.528243	Human Diseases	ko05217	Basal cell carcinoma	5	13
Lysine degradation	6	0.541843	Metabolism	ko00310	Lysine degradation	6	16
Dopaminergic synapse	6	0.541843	Organismal Systems	ko04728	Dopaminergic synapse	6	16
Bacterial invasion of epithelial cells	6	0.541843	Human Diseases	ko05100	Bacterial invasion of epithelial cells	6	16
Renal cell carcinoma	6	0.541843	Human Diseases	ko05211	Renal cell carcinoma	6	16
Melanoma	6	0.541843	Human Diseases	ko05218	Melanoma	6	16
Endocytosis	12	0.545427	Cellular Processes	ko04144	Endocytosis	12	33
AMPK signaling pathway	13	0.554474	Environmental Information Processing	ko04152	AMPK signaling pathway	13	36
Proteoglycans in cancer	19	0.557895	Human Diseases	ko05205	Proteoglycans in cancer	19	53
Bile secretion	8	0.563628	Organismal Systems	ko04976	Bile secretion	8	22
Chemokine signaling pathway	9	0.572788	Organismal Systems	ko04062	Chemokine signaling pathway	9	25
Apelin signaling pathway	16	0.578203	Environmental Information Processing	ko04371	Apelin signaling pathway	16	45
Primary bile acid biosynthesis	2	0.589574	Metabolism	ko00120	Primary bile acid biosynthesis	2	5
Phenylalanine, tyrosine and tryptophan biosynthesis	2	0.589574	Metabolism	ko00400	Phenylalanine, tyrosine and tryptophan biosynthesis	2	5
Glycosaminoglycan biosynthesis - heparan sulfate / heparin	2	0.589574	Metabolism	ko00534	Glycosaminoglycan biosynthesis - heparan sulfate / heparin	2	5
Nitrogen metabolism	2	0.589574	Metabolism	ko00910	Nitrogen metabolism	2	5
Type I diabetes mellitus	2	0.589574	Human Diseases	ko04940	Type I diabetes mellitus	2	5
Systemic lupus erythematosus	2	0.589574	Human Diseases	ko05322	Systemic lupus erythematosus	2	5
Valine, leucine and isoleucine biosynthesis	1	0.58964	Metabolism	ko00290	Valine, leucine and isoleucine biosynthesis	1	2
Cyanoamino acid metabolism	1	0.58964	Metabolism	ko00460	Cyanoamino acid metabolism	1	2
Glycosaminoglycan biosynthesis - chondroitin sulfate / dermatan sulfate	1	0.58964	Metabolism	ko00532	Glycosaminoglycan biosynthesis - chondroitin sulfate / dermatan sulfate	1	2
alpha-Linolenic acid metabolism	1	0.58964	Metabolism	ko00592	alpha-Linolenic acid metabolism	1	2
Biosynthesis of unsaturated fatty acids	1	0.58964	Metabolism	ko01040	Biosynthesis of unsaturated fatty acids	1	2
Degradation of aromatic compounds	1	0.58964	Metabolism	ko01220	Degradation of aromatic compounds	1	2
Hedgehog signaling pathway - fly	1	0.58964	Environmental Information Processing	ko04341	Hedgehog signaling pathway - fly	1	2
Cytosolic DNA-sensing pathway	1	0.58964	Organismal Systems	ko04623	Cytosolic DNA-sensing pathway	1	2
beta-Alanine metabolism	3	0.594579	Metabolism	ko00410	beta-Alanine metabolism	3	8
Glyoxylate and dicarboxylate metabolism	3	0.594579	Metabolism	ko00630	Glyoxylate and dicarboxylate metabolism	3	8
Fc epsilon RI signaling pathway	3	0.594579	Organismal Systems	ko04664	Fc epsilon RI signaling pathway	3	8
Synaptic vesicle cycle	3	0.594579	Organismal Systems	ko04721	Synaptic vesicle cycle	3	8
Cushing syndrome	12	0.596078	Human Diseases	ko04934	Cushing syndrome	12	34
Regulation of actin cytoskeleton	19	0.598294	Cellular Processes	ko04810	Regulation of actin cytoskeleton	19	54
Antifolate resistance	4	0.600521	Human Diseases	ko01523	Antifolate resistance	4	11
p53 signaling pathway	4	0.600521	Cellular Processes	ko04115	p53 signaling pathway	4	11
Glycerolipid metabolism	5	0.606573	Metabolism	ko00561	Glycerolipid metabolism	5	14
Chemical carcinogenesis	5	0.606573	Human Diseases	ko05204	Chemical carcinogenesis	5	14
Phosphatidylinositol signaling system	7	0.618246	Environmental Information Processing	ko04070	Phosphatidylinositol signaling system	7	20
Adherens junction	7	0.618246	Cellular Processes	ko04520	Adherens junction	7	20
Retrograde endocannabinoid signaling	7	0.618246	Organismal Systems	ko04723	Retrograde endocannabinoid signaling	7	20
PPAR signaling pathway	8	0.623782	Organismal Systems	ko03320	PPAR signaling pathway	8	23
Aldosterone synthesis and secretion	8	0.623782	Organismal Systems	ko04925	Aldosterone synthesis and secretion	8	23
Growth hormone synthesis, secretion and action	8	0.623782	Organismal Systems	ko04935	Growth hormone synthesis, secretion and action	8	23
Small cell lung cancer	8	0.623782	Human Diseases	ko05222	Small cell lung cancer	8	23
Glycolysis / Gluconeogenesis	9	0.629118	Metabolism	ko00010	Glycolysis / Gluconeogenesis	9	26
Cellular senescence	10	0.634264	Cellular Processes	ko04218	Cellular senescence	10	29
Hippo signaling pathway	12	0.64404	Environmental Information Processing	ko04390	Hippo signaling pathway	12	35
Rap1 signaling pathway	13	0.648695	Environmental Information Processing	ko04015	Rap1 signaling pathway	13	38
MicroRNAs in cancer	13	0.648695	Human Diseases	ko05206	MicroRNAs in cancer	13	38
Hypertrophic cardiomyopathy (HCM)	15	0.657599	Human Diseases	ko05410	Hypertrophic cardiomyopathy (HCM)	15	44
Chronic myeloid leukemia	5	0.676836	Human Diseases	ko05220	Chronic myeloid leukemia	5	15
Salivary secretion	7	0.677556	Organismal Systems	ko04970	Salivary secretion	7	21
Pentose phosphate pathway	4	0.67896	Metabolism	ko00030	Pentose phosphate pathway	4	12
ABC transporters	4	0.67896	Environmental Information Processing	ko02010	ABC transporters	4	12
Ovarian Steroidogenesis	4	0.67896	Organismal Systems	ko04913	Ovarian Steroidogenesis	4	12
Thyroid hormone signaling pathway	8	0.679169	Organismal Systems	ko04919	Thyroid hormone signaling pathway	8	24
Necroptosis	9	0.681229	Cellular Processes	ko04217	Necroptosis	9	27
Glucagon signaling pathway	10	0.683583	Organismal Systems	ko04922	Glucagon signaling pathway	10	30
Tryptophan metabolism	3	0.684726	Metabolism	ko00380	Tryptophan metabolism	3	9
Prolactin signaling pathway	3	0.684726	Organismal Systems	ko04917	Prolactin signaling pathway	3	9
Type II diabetes mellitus	3	0.684726	Human Diseases	ko04930	Type II diabetes mellitus	3	9
HTLV-I infection	12	0.688823	Human Diseases	ko05166	HTLV-I infection	12	36
Adrenergic signaling in cardiomyocytes	14	0.69443	Organismal Systems	ko04261	Adrenergic signaling in cardiomyocytes	14	42
Pentose and glucuronate interconversions	2	0.698595	Metabolism	ko00040	Pentose and glucuronate interconversions	2	6
Fatty acid elongation	2	0.698595	Metabolism	ko00062	Fatty acid elongation	2	6
Glycosaminoglycan biosynthesis - keratan sulfate	2	0.698595	Metabolism	ko00533	Glycosaminoglycan biosynthesis - keratan sulfate	2	6
Aldosterone-regulated sodium reabsorption	2	0.698595	Organismal Systems	ko04960	Aldosterone-regulated sodium reabsorption	2	6
MAPK signaling pathway	19	0.708843	Environmental Information Processing	ko04010	MAPK signaling pathway	19	57
Ras signaling pathway	12	0.730093	Environmental Information Processing	ko04014	Ras signaling pathway	12	37
Human cytomegalovirus infection	12	0.730093	Human Diseases	ko05163	Human cytomegalovirus infection	12	37
Fc gamma R-mediated phagocytosis	7	0.730723	Organismal Systems	ko04666	Fc gamma R-mediated phagocytosis	7	22
Gastric acid secretion	7	0.730723	Organismal Systems	ko04971	Gastric acid secretion	7	22
Ascorbate and aldarate metabolism	1	0.737304	Metabolism	ko00053	Ascorbate and aldarate metabolism	1	3
Taurine and hypotaurine metabolism	1	0.737304	Metabolism	ko00430	Taurine and hypotaurine metabolism	1	3
Streptomycin biosynthesis	1	0.737304	Metabolism	ko00521	Streptomycin biosynthesis	1	3
One carbon pool by folate	1	0.737304	Metabolism	ko00670	One carbon pool by folate	1	3
Isoquinoline alkaloid biosynthesis	1	0.737304	Metabolism	ko00950	Isoquinoline alkaloid biosynthesis	1	3
Tropane, piperidine and pyridine alkaloid biosynthesis	1	0.737304	Metabolism	ko00960	Tropane, piperidine and pyridine alkaloid biosynthesis	1	3
Spliceosome	1	0.737304	Genetic Information Processing	ko03040	Spliceosome	1	3
Fat digestion and absorption	1	0.737304	Organismal Systems	ko04975	Fat digestion and absorption	1	3
Graft-versus-host disease	1	0.737304	Human Diseases	ko05332	Graft-versus-host disease	1	3
Parkinson disease	5	0.738196	Human Diseases	ko05012	Parkinson disease	5	16
Hematopoietic cell lineage	4	0.745945	Organismal Systems	ko04640	Hematopoietic cell lineage	4	13
Natural killer cell mediated cytotoxicity	4	0.745945	Organismal Systems	ko04650	Natural killer cell mediated cytotoxicity	4	13
Th1 and Th2 cell differentiation	4	0.745945	Organismal Systems	ko04658	Th1 and Th2 cell differentiation	4	13
Alcoholism	4	0.745945	Human Diseases	ko05034	Alcoholism	4	13
Cholesterol metabolism	3	0.758969	Organismal Systems	ko04979	Cholesterol metabolism	3	10
Dilated cardiomyopathy (DCM)	14	0.767637	Human Diseases	ko05414	Dilated cardiomyopathy (DCM)	14	44
Purine metabolism	9	0.771101	Metabolism	ko00230	Purine metabolism	9	29
Cardiac muscle contraction	8	0.773725	Organismal Systems	ko04260	Cardiac muscle contraction	8	26
Mannose type O-glycan biosyntheis	2	0.782404	Metabolism	ko00515	Mannose type O-glycan biosyntheis	2	7
Vasopressin-regulated water reabsorption	2	0.782404	Organismal Systems	ko04962	Vasopressin-regulated water reabsorption	2	7
Mineral absorption	2	0.782404	Organismal Systems	ko04978	Mineral absorption	2	7
Spinocerebellar ataxia	5	0.790567	Human Diseases	ko05017	Spinocerebellar ataxia	5	17
Calcium signaling pathway	14	0.799404	Environmental Information Processing	ko04020	Calcium signaling pathway	14	45
Pyruvate metabolism	4	0.801694	Metabolism	ko00620	Pyruvate metabolism	4	14
Carbon fixation in photosynthetic organisms	4	0.801694	Metabolism	ko00710	Carbon fixation in photosynthetic organisms	4	14
Glioma	4	0.801694	Human Diseases	ko05214	Glioma	4	14
Viral myocarditis	4	0.801694	Human Diseases	ko05416	Viral myocarditis	4	14
Insulin signaling pathway	10	0.805518	Organismal Systems	ko04910	Insulin signaling pathway	10	33
Viral protein interaction with cytokine and cytokine receptor	3	0.818387	Environmental Information Processing	ko04061	Viral protein interaction with cytokine and cytokine receptor	3	11
Mitophagy - animal	3	0.818387	Cellular Processes	ko04137	Mitophagy - animal	3	11
Circadian rhythm	3	0.818387	Organismal Systems	ko04710	Circadian rhythm	3	11
Morphine addiction	3	0.818387	Human Diseases	ko05032	Morphine addiction	3	11
Cell cycle	6	0.825027	Cellular Processes	ko04110	Cell cycle	6	21
Hippo signaling pathway - multiple species	1	0.831908	Environmental Information Processing	ko04392	Hippo signaling pathway - multiple species	1	4
Prion diseases	1	0.831908	Human Diseases	ko05020	Prion diseases	1	4
Asthma	1	0.831908	Human Diseases	ko05310	Asthma	1	4
Allograft rejection	1	0.831908	Human Diseases	ko05330	Allograft rejection	1	4
Jak-STAT signaling pathway	5	0.834387	Environmental Information Processing	ko04630	Jak-STAT signaling pathway	5	18
GABAergic synapse	5	0.834387	Organismal Systems	ko04727	GABAergic synapse	5	18
Fatty acid degradation	4	0.847097	Metabolism	ko00071	Fatty acid degradation	4	15
Progesterone-mediated oocyte maturation	4	0.847097	Organismal Systems	ko04914	Progesterone-mediated oocyte maturation	4	15
Microbial metabolism in diverse environments	17	0.849043	Metabolism	ko01120	Microbial metabolism in diverse environments	17	56
Choline metabolism in cancer	6	0.860391	Human Diseases	ko05231	Choline metabolism in cancer	6	22
Breast cancer	11	0.861187	Human Diseases	ko05224	Breast cancer	11	38
Hippo signaling pathway -fly	3	0.864863	Environmental Information Processing	ko04391	Hippo signaling pathway -fly	3	12
Endocrine and other factor-regulated calcium reabsorption	3	0.864863	Organismal Systems	ko04961	Endocrine and other factor-regulated calcium reabsorption	3	12
mTOR signaling pathway	10	0.864941	Environmental Information Processing	ko04150	mTOR signaling pathway	10	35
ErbB signaling pathway	5	0.870419	Environmental Information Processing	ko04012	ErbB signaling pathway	5	19
Longevity regulating pathway - multiple species	5	0.870419	Organismal Systems	ko04213	Longevity regulating pathway - multiple species	5	19
Insulin secretion	5	0.870419	Organismal Systems	ko04911	Insulin secretion	5	19
Notch signaling pathway	4	0.883397	Environmental Information Processing	ko04330	Notch signaling pathway	4	16
Phospholipase D signaling pathway	10	0.888692	Environmental Information Processing	ko04072	Phospholipase D signaling pathway	10	36
Autophagy - animal	10	0.888692	Cellular Processes	ko04140	Autophagy - animal	10	36
Protein processing in endoplasmic reticulum	6	0.889643	Genetic Information Processing	ko04141	Protein processing in endoplasmic reticulum	6	23
Ether lipid metabolism	1	0.892491	Metabolism	ko00565	Ether lipid metabolism	1	5
Linoleic acid metabolism	1	0.892491	Metabolism	ko00591	Linoleic acid metabolism	1	5
Porphyrin and chlorophyll metabolism	1	0.892491	Metabolism	ko00860	Porphyrin and chlorophyll metabolism	1	5
Dorso-ventral axis formation	1	0.892491	Organismal Systems	ko04320	Dorso-ventral axis formation	1	5
Circadian rhythm - fly	1	0.892491	Organismal Systems	ko04711	Circadian rhythm - fly	1	5
Olfactory transduction	1	0.892491	Organismal Systems	ko04740	Olfactory transduction	1	5
Endocrine resistance	8	0.899044	Human Diseases	ko01522	Endocrine resistance	8	30
Glycine, serine and threonine metabolism	3	0.900538	Metabolism	ko00260	Glycine, serine and threonine metabolism	3	13
Regulation of lipolysis in adipocyte	3	0.900538	Organismal Systems	ko04923	Regulation of lipolysis in adipocyte	3	13
Hepatocellular carcinoma	10	0.908906	Human Diseases	ko05225	Hepatocellular carcinoma	10	37
Cysteine and methionine metabolism	4	0.91196	Metabolism	ko00270	Cysteine and methionine metabolism	4	17
Prostate cancer	4	0.91196	Human Diseases	ko05215	Prostate cancer	4	17
Gastric cancer	9	0.913652	Human Diseases	ko05226	Gastric cancer	9	34
Oxidative phosphorylation	2	0.923767	Metabolism	ko00190	Oxidative phosphorylation	2	10
Intestinal immune network for IgA production	1	0.931271	Organismal Systems	ko04672	Intestinal immune network for IgA production	1	6
Longevity regulating pathway - mammal	5	0.94128	Organismal Systems	ko04211	Longevity regulating pathway - mammal	5	22
Biosynthesis of amino acids	7	0.941535	Metabolism	ko01230	Biosynthesis of amino acids	7	29
Epstein-Barr virus infection	13	0.942293	Human Diseases	ko05169	Epstein-Barr virus infection	13	49
Pathways in cancer	34	0.946135	Human Diseases	ko05200	Pathways in cancer	34	115
Arginine biosynthesis	2	0.947185	Metabolism	ko00220	Arginine biosynthesis	2	11
Carbohydrate digestion and absorption	2	0.947185	Organismal Systems	ko04973	Carbohydrate digestion and absorption	2	11
Citrate cycle (TCA cycle)	3	0.947595	Metabolism	ko00020	Citrate cycle (TCA cycle)	3	15
Propanoate metabolism	3	0.947595	Metabolism	ko00640	Propanoate metabolism	3	15
Biosynthesis of secondary metabolites	31	0.9546	Metabolism	ko01110	Biosynthesis of secondary metabolites	31	107
Carbon fixation pathways in prokaryotes	1	0.956082	Metabolism	ko00720	Carbon fixation pathways in prokaryotes	1	7
Two-component system	1	0.956082	Environmental Information Processing	ko02020	Two-component system	1	7
Vibrio cholerae infection	1	0.956082	Human Diseases	ko05110	Vibrio cholerae infection	1	7
EGFR tyrosine kinase inhibitor resistance	3	0.96241	Human Diseases	ko01521	EGFR tyrosine kinase inhibitor resistance	3	16
Central carbon metabolism in cancer	3	0.96241	Human Diseases	ko05230	Central carbon metabolism in cancer	3	16
Longevity regulating pathway - worm	2	0.96365	Organismal Systems	ko04212	Longevity regulating pathway - worm	2	12
Viral carcinogenesis	7	0.964774	Human Diseases	ko05203	Viral carcinogenesis	7	31
Butanoate metabolism	1	0.971949	Metabolism	ko00650	Butanoate metabolism	1	8
Oocyte meiosis	4	0.97366	Cellular Processes	ko04114	Oocyte meiosis	4	21
Ribosome	15	0.981125	Genetic Information Processing	ko03010	Ribosome	15	61
2-Oxocarboxylic acid metabolism	1	0.982092	Metabolism	ko01210	2-Oxocarboxylic acid metabolism	1	9
mRNA surveillance pathway	1	0.982092	Genetic Information Processing	ko03015	mRNA surveillance pathway	1	9
RNA degradation	1	0.982092	Genetic Information Processing	ko03018	RNA degradation	1	9
Autophagy - other eukaryotes	1	0.982092	Cellular Processes	ko04136	Autophagy - other eukaryotes	1	9
Transcriptional misregulation in cancers	6	0.982847	Human Diseases	ko05202	Transcriptional misregulation in cancers	6	30
Acute myeloid leukemia	2	0.983063	Human Diseases	ko05221	Acute myeloid leukemia	2	14
Alanine, aspartate and glutamate metabolism	2	0.988519	Metabolism	ko00250	Alanine, aspartate and glutamate metabolism	2	15
Valine, leucine and isoleucine degradation	2	0.988519	Metabolism	ko00280	Valine, leucine and isoleucine degradation	2	15
Thermogenesis	8	0.989138	Organismal Systems	ko04714	Thermogenesis	8	39
HIF-1 signaling pathway	7	0.991067	Environmental Information Processing	ko04066	HIF-1 signaling pathway	7	36
Cell cycle - yeast	1	0.992711	Cellular Processes	ko04111	Cell cycle - yeast	1	11
Autophagy - yeast	1	0.992711	Cellular Processes	ko04138	Autophagy - yeast	1	11
RNA transport	4	0.992893	Genetic Information Processing	ko03013	RNA transport	4	25
Arrhythmogenic right ventricular cardiomyopathy (ARVC)	7	0.995024	Human Diseases	ko05412	Arrhythmogenic right ventricular cardiomyopathy (ARVC)	7	38
Carbon metabolism	9	0.995662	Metabolism	ko01200	Carbon metabolism	9	46
Peroxisome	2	0.997663	Cellular Processes	ko04146	Peroxisome	2	19
Starch and sucrose metabolism	1	0.999514	Metabolism	ko00500	Starch and sucrose metabolism	1	17
Proteasome	1	0.999997	Genetic Information Processing	ko03050	Proteasome	1	28

## Sheet: initial vs blue
id	num	pvalue	class	ID	Descrption	fg_num	bg_num
Proteasome	28	1.13492e-10	Genetic Information Processing	ko03050	Proteasome	28	28
Protein digestion and absorption	26	0.00705867	Organismal Systems	ko04974	Protein digestion and absorption	26	40
2-Oxocarboxylic acid metabolism	8	0.00851764	Metabolism	ko01210	2-Oxocarboxylic acid metabolism	8	9
Hepatocellular carcinoma	24	0.00995781	Human Diseases	ko05225	Hepatocellular carcinoma	24	37
Wnt signaling pathway	18	0.0170429	Environmental Information Processing	ko04310	Wnt signaling pathway	18	27
Phenylalanine, tyrosine and tryptophan biosynthesis	5	0.0177632	Metabolism	ko00400	Phenylalanine, tyrosine and tryptophan biosynthesis	5	5
Basal cell carcinoma	10	0.0189453	Human Diseases	ko05217	Basal cell carcinoma	10	13
Citrate cycle (TCA cycle)	11	0.0236332	Metabolism	ko00020	Citrate cycle (TCA cycle)	11	15
Retinol metabolism	11	0.0236332	Metabolism	ko00830	Retinol metabolism	11	15
Oxidative phosphorylation	8	0.0259093	Metabolism	ko00190	Oxidative phosphorylation	8	10
Epstein-Barr virus infection	29	0.0272851	Human Diseases	ko05169	Epstein-Barr virus infection	29	49
Autophagy - animal	22	0.0336407	Cellular Processes	ko04140	Autophagy - animal	22	36
Thermogenesis	23	0.0496489	Organismal Systems	ko04714	Thermogenesis	23	39
TGF-beta signaling pathway	14	0.0571749	Environmental Information Processing	ko04350	TGF-beta signaling pathway	14	22
Steroid hormone biosynthesis	8	0.0581056	Metabolism	ko00140	Steroid hormone biosynthesis	8	11
Cell cycle - yeast	8	0.0581056	Cellular Processes	ko04111	Cell cycle - yeast	8	11
Mitophagy - animal	8	0.0581056	Cellular Processes	ko04137	Mitophagy - animal	8	11
Autophagy - yeast	8	0.0581056	Cellular Processes	ko04138	Autophagy - yeast	8	11
Circadian rhythm	8	0.0581056	Organismal Systems	ko04710	Circadian rhythm	8	11
Staphylococcus aureus infection	12	0.0819919	Human Diseases	ko05150	Staphylococcus aureus infection	12	19
Phenylalanine metabolism	6	0.0854189	Metabolism	ko00360	Phenylalanine metabolism	6	8
Meiosis - yeast	6	0.0854189	Cellular Processes	ko04113	Meiosis - yeast	6	8
Proteoglycans in cancer	29	0.0887572	Human Diseases	ko05205	Proteoglycans in cancer	29	53
Isoquinoline alkaloid biosynthesis	3	0.0893327	Metabolism	ko00950	Isoquinoline alkaloid biosynthesis	3	3
Tropane, piperidine and pyridine alkaloid biosynthesis	3	0.0893327	Metabolism	ko00960	Tropane, piperidine and pyridine alkaloid biosynthesis	3	3
Nucleotide excision repair	3	0.0893327	Genetic Information Processing	ko03420	Nucleotide excision repair	3	3
Hippo signaling pathway	20	0.0931709	Environmental Information Processing	ko04390	Hippo signaling pathway	20	35
Gastric cancer	19	0.125468	Human Diseases	ko05226	Gastric cancer	19	34
Linoleic acid metabolism	4	0.128222	Metabolism	ko00591	Linoleic acid metabolism	4	5
Porphyrin and chlorophyll metabolism	4	0.128222	Metabolism	ko00860	Porphyrin and chlorophyll metabolism	4	5
MAPK signaling pathway - yeast	4	0.128222	Environmental Information Processing	ko04011	MAPK signaling pathway - yeast	4	5
Circadian rhythm - fly	4	0.128222	Organismal Systems	ko04711	Circadian rhythm - fly	4	5
Carbon fixation pathways in prokaryotes	5	0.14898	Metabolism	ko00720	Carbon fixation pathways in prokaryotes	5	7
Drug metabolism - other enzymes	6	0.16107	Metabolism	ko00983	Drug metabolism - other enzymes	6	9
Autophagy - other eukaryotes	6	0.16107	Cellular Processes	ko04136	Autophagy - other eukaryotes	6	9
Biosynthesis of amino acids	16	0.170093	Metabolism	ko01230	Biosynthesis of amino acids	16	29
Alcoholism	8	0.172662	Human Diseases	ko05034	Alcoholism	8	13
Protein processing in endoplasmic reticulum	13	0.174877	Genetic Information Processing	ko04141	Protein processing in endoplasmic reticulum	13	23
Tuberculosis	13	0.174877	Human Diseases	ko05152	Tuberculosis	13	23
Alanine, aspartate and glutamate metabolism	9	0.175067	Metabolism	ko00250	Alanine, aspartate and glutamate metabolism	9	15
Ubiquinone and other terpenoid-quinone biosynthesis	2	0.200035	Metabolism	ko00130	Ubiquinone and other terpenoid-quinone biosynthesis	2	2
Cyanoamino acid metabolism	2	0.200035	Metabolism	ko00460	Cyanoamino acid metabolism	2	2
Basal transcription factors	2	0.200035	Genetic Information Processing	ko03022	Basal transcription factors	2	2
Breast cancer	20	0.203778	Human Diseases	ko05224	Breast cancer	20	38
Vitamin digestion and absorption	3	0.237766	Organismal Systems	ko04977	Vitamin digestion and absorption	3	4
Lysosome	10	0.244224	Cellular Processes	ko04142	Lysosome	10	18
Glycosaminoglycan biosynthesis - keratan sulfate	4	0.250599	Metabolism	ko00533	Glycosaminoglycan biosynthesis - keratan sulfate	4	6
Folate biosynthesis	4	0.250599	Metabolism	ko00790	Folate biosynthesis	4	6
Chemical carcinogenesis	8	0.251224	Human Diseases	ko05204	Chemical carcinogenesis	8	14
Human papillomavirus infection	41	0.253561	Human Diseases	ko05165	Human papillomavirus infection	41	84
Pentose phosphate pathway	7	0.253867	Metabolism	ko00030	Pentose phosphate pathway	7	12
ABC transporters	7	0.253867	Environmental Information Processing	ko02010	ABC transporters	7	12
mTOR signaling pathway	18	0.26223	Environmental Information Processing	ko04150	mTOR signaling pathway	18	35
Signaling pathways regulating pluripotency of stem cells	13	0.29555	Cellular Processes	ko04550	Signaling pathways regulating pluripotency of stem cells	13	25
AGE-RAGE signaling pathway in diabetic complications	12	0.303161	Human Diseases	ko04933	AGE-RAGE signaling pathway in diabetic complications	12	23
Glycerophospholipid metabolism	10	0.319648	Metabolism	ko00564	Glycerophospholipid metabolism	10	19
Peroxisome	10	0.319648	Cellular Processes	ko04146	Peroxisome	10	19
Starch and sucrose metabolism	9	0.328647	Metabolism	ko00500	Starch and sucrose metabolism	9	17
Inositol phosphate metabolism	9	0.328647	Metabolism	ko00562	Inositol phosphate metabolism	9	17
Ubiquitin mediated proteolysis	9	0.328647	Genetic Information Processing	ko04120	Ubiquitin mediated proteolysis	9	17
Prostate cancer	9	0.328647	Human Diseases	ko05215	Prostate cancer	9	17
Glycine, serine and threonine metabolism	7	0.348607	Metabolism	ko00260	Glycine, serine and threonine metabolism	7	13
Glutathione metabolism	7	0.348607	Metabolism	ko00480	Glutathione metabolism	7	13
Antigen processing and presentation	7	0.348607	Organismal Systems	ko04612	Antigen processing and presentation	7	13
Arginine biosynthesis	6	0.359848	Metabolism	ko00220	Arginine biosynthesis	6	11
Antifolate resistance	6	0.359848	Human Diseases	ko01523	Antifolate resistance	6	11
Biosynthesis of secondary metabolites	50	0.369975	Metabolism	ko01110	Biosynthesis of secondary metabolites	50	107
Pyrimidine metabolism	4	0.38609	Metabolism	ko00240	Pyrimidine metabolism	4	7
Two-component system	4	0.38609	Environmental Information Processing	ko02020	Two-component system	4	7
Taste transduction	4	0.38609	Organismal Systems	ko04742	Taste transduction	4	7
Choline metabolism in cancer	11	0.386121	Human Diseases	ko05231	Choline metabolism in cancer	11	22
Carbon metabolism	22	0.389373	Metabolism	ko01200	Carbon metabolism	22	46
Phosphatidylinositol signaling system	10	0.399003	Environmental Information Processing	ko04070	Phosphatidylinositol signaling system	10	20
Ether lipid metabolism	3	0.402081	Metabolism	ko00565	Ether lipid metabolism	3	5
Ribosome biogenesis in eukaryotes	3	0.402081	Genetic Information Processing	ko03008	Ribosome biogenesis in eukaryotes	3	5
Mitophagy - yeast	3	0.402081	Cellular Processes	ko04139	Mitophagy - yeast	3	5
PI3K-Akt signaling pathway	40	0.408395	Environmental Information Processing	ko04151	PI3K-Akt signaling pathway	40	86
Ascorbate and aldarate metabolism	2	0.421438	Metabolism	ko00053	Ascorbate and aldarate metabolism	2	3
Taurine and hypotaurine metabolism	2	0.421438	Metabolism	ko00430	Taurine and hypotaurine metabolism	2	3
Styrene degradation	2	0.421438	Metabolism	ko00643	Styrene degradation	2	3
One carbon pool by folate	2	0.421438	Metabolism	ko00670	One carbon pool by folate	2	3
Pantothenate and CoA biosynthesis	2	0.421438	Metabolism	ko00770	Pantothenate and CoA biosynthesis	2	3
DNA replication	2	0.421438	Genetic Information Processing	ko03030	DNA replication	2	3
Base excision repair	2	0.421438	Genetic Information Processing	ko03410	Base excision repair	2	3
Metabolic pathways	138	0.422374	Metabolism	ko01100	Metabolic pathways	138	304
Parkinson disease	8	0.428599	Human Diseases	ko05012	Parkinson disease	8	16
Renal cell carcinoma	8	0.428599	Human Diseases	ko05211	Renal cell carcinoma	8	16
AMPK signaling pathway	17	0.44502	Environmental Information Processing	ko04152	AMPK signaling pathway	17	36
Tyrosine metabolism	7	0.445989	Metabolism	ko00350	Tyrosine metabolism	7	14
Carbon fixation in photosynthetic organisms	7	0.445989	Metabolism	ko00710	Carbon fixation in photosynthetic organisms	7	14
Acute myeloid leukemia	7	0.445989	Human Diseases	ko05221	Acute myeloid leukemia	7	14
RNA transport	12	0.44684	Genetic Information Processing	ko03013	RNA transport	12	25
Penicillin and cephalosporin biosynthesis	1	0.447474	Metabolism	ko00311	Penicillin and cephalosporin biosynthesis	1	1
Phosphonate and phosphinate metabolism	1	0.447474	Metabolism	ko00440	Phosphonate and phosphinate metabolism	1	1
D-Glutamine and D-glutamate metabolism	1	0.447474	Metabolism	ko00471	D-Glutamine and D-glutamate metabolism	1	1
D-Arginine and D-ornithine metabolism	1	0.447474	Metabolism	ko00472	D-Arginine and D-ornithine metabolism	1	1
Aminobenzoate degradation	1	0.447474	Metabolism	ko00627	Aminobenzoate degradation	1	1
Sesquiterpenoid and triterpenoid biosynthesis	1	0.447474	Metabolism	ko00909	Sesquiterpenoid and triterpenoid biosynthesis	1	1
Glucosinolate biosynthesis	1	0.447474	Metabolism	ko00966	Glucosinolate biosynthesis	1	1
Cationic antimicrobial peptide (CAMP) resistance	1	0.447474	Human Diseases	ko01503	Cationic antimicrobial peptide (CAMP) resistance	1	1
RNA polymerase	1	0.447474	Genetic Information Processing	ko03020	RNA polymerase	1	1
ECM-receptor interaction	18	0.491514	Environmental Information Processing	ko04512	ECM-receptor interaction	18	39
Fructose and mannose metabolism	8	0.517446	Metabolism	ko00051	Fructose and mannose metabolism	8	17
Arginine and proline metabolism	8	0.517446	Metabolism	ko00330	Arginine and proline metabolism	8	17
Neuroactive ligand-receptor interaction	16	0.519871	Environmental Information Processing	ko04080	Neuroactive ligand-receptor interaction	16	35
Valine, leucine and isoleucine degradation	7	0.540252	Metabolism	ko00280	Valine, leucine and isoleucine degradation	7	15
Pentose and glucuronate interconversions	3	0.553563	Metabolism	ko00040	Pentose and glucuronate interconversions	3	6
Long-term depression	6	0.566306	Organismal Systems	ko04730	Long-term depression	6	13
Leukocyte transendothelial migration	12	0.587315	Organismal Systems	ko04670	Leukocyte transendothelial migration	12	27
Methane metabolism	5	0.596725	Metabolism	ko00680	Methane metabolism	5	11
Metabolism of xenobiotics by cytochrome P450	5	0.596725	Metabolism	ko00980	Metabolism of xenobiotics by cytochrome P450	5	11
Sphingolipid signaling pathway	8	0.600947	Environmental Information Processing	ko04071	Sphingolipid signaling pathway	8	18
Non-alcoholic fatty liver disease (NAFLD)	8	0.600947	Human Diseases	ko04932	Non-alcoholic fatty liver disease (NAFLD)	8	18
Histidine metabolism	2	0.605111	Metabolism	ko00340	Histidine metabolism	2	4
Glycosphingolipid biosynthesis - lacto and neolacto series	2	0.605111	Metabolism	ko00601	Glycosphingolipid biosynthesis - lacto and neolacto series	2	4
Fanconi anemia pathway	2	0.605111	Genetic Information Processing	ko03460	Fanconi anemia pathway	2	4
Hippo signaling pathway - multiple species	2	0.605111	Environmental Information Processing	ko04392	Hippo signaling pathway - multiple species	2	4
Cocaine addiction	2	0.605111	Human Diseases	ko05030	Cocaine addiction	2	4
Cytokine-cytokine receptor interaction	14	0.613625	Environmental Information Processing	ko04060	Cytokine-cytokine receptor interaction	14	32
Huntington disease	17	0.620125	Human Diseases	ko05016	Huntington disease	17	39
EGFR tyrosine kinase inhibitor resistance	7	0.627094	Human Diseases	ko01521	EGFR tyrosine kinase inhibitor resistance	7	16
Notch signaling pathway	7	0.627094	Environmental Information Processing	ko04330	Notch signaling pathway	7	16
Drug metabolism - cytochrome P450	4	0.633302	Metabolism	ko00982	Drug metabolism - cytochrome P450	4	9
mRNA surveillance pathway	4	0.633302	Genetic Information Processing	ko03015	mRNA surveillance pathway	4	9
RNA degradation	4	0.633302	Genetic Information Processing	ko03018	RNA degradation	4	9
Pathways in cancer	50	0.649173	Human Diseases	ko05200	Pathways in cancer	50	115
Cell cycle	9	0.651402	Cellular Processes	ko04110	Cell cycle	9	21
Glycerolipid metabolism	6	0.656544	Metabolism	ko00561	Glycerolipid metabolism	6	14
Microbial metabolism in diverse environments	24	0.66439	Metabolism	ko01120	Microbial metabolism in diverse environments	24	56
Amoebiasis	11	0.672015	Human Diseases	ko05146	Amoebiasis	11	26
Osteoclast differentiation	8	0.676438	Organismal Systems	ko04380	Osteoclast differentiation	8	19
Mannose type O-glycan biosyntheis	3	0.679168	Metabolism	ko00515	Mannose type O-glycan biosyntheis	3	7
Th17 cell differentiation	3	0.679168	Organismal Systems	ko04659	Th17 cell differentiation	3	7
Vibrio cholerae infection	3	0.679168	Human Diseases	ko05110	Vibrio cholerae infection	3	7
Thyroid cancer	3	0.679168	Human Diseases	ko05216	Thyroid cancer	3	7
MicroRNAs in cancer	16	0.689115	Human Diseases	ko05206	MicroRNAs in cancer	16	38
Phagosome	10	0.693954	Cellular Processes	ko04145	Phagosome	10	24
Valine, leucine and isoleucine biosynthesis	1	0.694913	Metabolism	ko00290	Valine, leucine and isoleucine biosynthesis	1	2
alpha-Linolenic acid metabolism	1	0.694913	Metabolism	ko00592	alpha-Linolenic acid metabolism	1	2
Lipoic acid metabolism	1	0.694913	Metabolism	ko00785	Lipoic acid metabolism	1	2
SNARE interactions in vesicular transport	1	0.694913	Genetic Information Processing	ko04130	SNARE interactions in vesicular transport	1	2
Hedgehog signaling pathway	1	0.694913	Environmental Information Processing	ko04340	Hedgehog signaling pathway	1	2
Hedgehog signaling pathway - fly	1	0.694913	Environmental Information Processing	ko04341	Hedgehog signaling pathway - fly	1	2
Cytosolic DNA-sensing pathway	1	0.694913	Organismal Systems	ko04623	Cytosolic DNA-sensing pathway	1	2
Collecting duct acid secretion	1	0.694913	Organismal Systems	ko04966	Collecting duct acid secretion	1	2
Cysteine and methionine metabolism	7	0.703847	Metabolism	ko00270	Cysteine and methionine metabolism	7	17
Legionellosis	7	0.703847	Human Diseases	ko05134	Legionellosis	7	17
HIF-1 signaling pathway	15	0.706226	Environmental Information Processing	ko04066	HIF-1 signaling pathway	15	36
Purine metabolism	12	0.709674	Metabolism	ko00230	Purine metabolism	12	29
Axon guidance	17	0.720882	Organismal Systems	ko04360	Axon guidance	17	41
Arachidonic acid metabolism	4	0.729468	Metabolism	ko00590	Arachidonic acid metabolism	4	10
Fatty acid degradation	6	0.734072	Metabolism	ko00071	Fatty acid degradation	6	15
MAPK signaling pathway - fly	6	0.734072	Environmental Information Processing	ko04013	MAPK signaling pathway - fly	6	15
Neurotrophin signaling pathway	6	0.734072	Organismal Systems	ko04722	Neurotrophin signaling pathway	6	15
Estrogen signaling pathway	19	0.73432	Organismal Systems	ko04915	Estrogen signaling pathway	19	46
N-Glycan biosynthesis	2	0.740464	Metabolism	ko00510	N-Glycan biosynthesis	2	5
Nitrogen metabolism	2	0.740464	Metabolism	ko00910	Nitrogen metabolism	2	5
Olfactory transduction	2	0.740464	Organismal Systems	ko04740	Olfactory transduction	2	5
Type I diabetes mellitus	2	0.740464	Human Diseases	ko04940	Type I diabetes mellitus	2	5
Maturity onset diabetes of the young	2	0.740464	Human Diseases	ko04950	Maturity onset diabetes of the young	2	5
Amphetamine addiction	2	0.740464	Human Diseases	ko05031	Amphetamine addiction	2	5
Systemic lupus erythematosus	2	0.740464	Human Diseases	ko05322	Systemic lupus erythematosus	2	5
Tight junction	18	0.749268	Cellular Processes	ko04530	Tight junction	18	44
Ras signaling pathway	15	0.753792	Environmental Information Processing	ko04014	Ras signaling pathway	15	37
Adipocytokine signaling pathway	5	0.767669	Organismal Systems	ko04920	Adipocytokine signaling pathway	5	13
Rheumatoid arthritis	5	0.767669	Human Diseases	ko05323	Rheumatoid arthritis	5	13
Focal adhesion	28	0.767989	Cellular Processes	ko04510	Focal adhesion	28	68
Jak-STAT signaling pathway	7	0.769328	Environmental Information Processing	ko04630	Jak-STAT signaling pathway	7	18
PPAR signaling pathway	9	0.774574	Organismal Systems	ko03320	PPAR signaling pathway	9	23
beta-Alanine metabolism	3	0.776308	Metabolism	ko00410	beta-Alanine metabolism	3	8
Glyoxylate and dicarboxylate metabolism	3	0.776308	Metabolism	ko00630	Glyoxylate and dicarboxylate metabolism	3	8
Apoptosis - fly	3	0.776308	Cellular Processes	ko04214	Apoptosis - fly	3	8
Synaptic vesicle cycle	3	0.776308	Organismal Systems	ko04721	Synaptic vesicle cycle	3	8
Epithelial cell signaling in Helicobacter pylori infection	3	0.776308	Human Diseases	ko05120	Epithelial cell signaling in Helicobacter pylori infection	3	8
Inflammatiory bowel disease (IBD)	3	0.776308	Human Diseases	ko05321	Inflammatiory bowel disease (IBD)	3	8
Cell adhesion molecules (CAMs)	11	0.781264	Environmental Information Processing	ko04514	Cell adhesion molecules (CAMs)	11	28
Melanogenesis	11	0.781264	Organismal Systems	ko04916	Melanogenesis	11	28
Endocytosis	13	0.788531	Cellular Processes	ko04144	Endocytosis	13	33
MAPK signaling pathway	23	0.793282	Environmental Information Processing	ko04010	MAPK signaling pathway	23	57
Complement and coagulation cascades	6	0.798259	Organismal Systems	ko04610	Complement and coagulation cascades	6	16
IL-17 signaling pathway	6	0.798259	Organismal Systems	ko04657	IL-17 signaling pathway	6	16
Dopaminergic synapse	6	0.798259	Organismal Systems	ko04728	Dopaminergic synapse	6	16
Colorectal cancer	6	0.798259	Human Diseases	ko05210	Colorectal cancer	6	16
Melanoma	6	0.798259	Human Diseases	ko05218	Melanoma	6	16
Oocyte meiosis	8	0.798449	Cellular Processes	ko04114	Oocyte meiosis	8	21
Yersinia infection	8	0.798449	Human Diseases	ko05135	Yersinia infection	8	21
Viral protein interaction with cytokine and cytokine receptor	4	0.80532	Environmental Information Processing	ko04061	Viral protein interaction with cytokine and cytokine receptor	4	11
Relaxin signaling pathway	12	0.806567	Organismal Systems	ko04926	Relaxin signaling pathway	12	31
Viral carcinogenesis	12	0.806567	Human Diseases	ko05203	Viral carcinogenesis	12	31
ErbB signaling pathway	7	0.823514	Environmental Information Processing	ko04012	ErbB signaling pathway	7	19
C-type lectin receptor signaling pathway	7	0.823514	Organismal Systems	ko04625	C-type lectin receptor signaling pathway	7	19
Cushing syndrome	13	0.828496	Human Diseases	ko04934	Cushing syndrome	13	34
Other types of O-glycan biosynthesis	5	0.829405	Metabolism	ko00514	Other types of O-glycan biosynthesis	5	14
Glioma	5	0.829405	Human Diseases	ko05214	Glioma	5	14
Viral myocarditis	5	0.829405	Human Diseases	ko05416	Viral myocarditis	5	14
Streptomycin biosynthesis	1	0.831651	Metabolism	ko00521	Streptomycin biosynthesis	1	3
Thiamine metabolism	1	0.831651	Metabolism	ko00730	Thiamine metabolism	1	3
Quorum sensing	1	0.831651	Cellular Processes	ko02024	Quorum sensing	1	3
Spliceosome	1	0.831651	Genetic Information Processing	ko03040	Spliceosome	1	3
Apoptosis - multiple species	1	0.831651	Cellular Processes	ko04215	Apoptosis - multiple species	1	3
Fat digestion and absorption	1	0.831651	Organismal Systems	ko04975	Fat digestion and absorption	1	3
Autoimmune thyroid disease	1	0.831651	Human Diseases	ko05320	Autoimmune thyroid disease	1	3
Graft-versus-host disease	1	0.831651	Human Diseases	ko05332	Graft-versus-host disease	1	3
Steroid biosynthesis	2	0.833914	Metabolism	ko00100	Steroid biosynthesis	2	6
Various types of N-glycan biosynthesis	2	0.833914	Metabolism	ko00513	Various types of N-glycan biosynthesis	2	6
Nicotinate and nicotinamide metabolism	2	0.833914	Metabolism	ko00760	Nicotinate and nicotinamide metabolism	2	6
Intestinal immune network for IgA production	2	0.833914	Organismal Systems	ko04672	Intestinal immune network for IgA production	2	6
Amyotrophic lateral sclerosis (ALS)	2	0.833914	Human Diseases	ko05014	Amyotrophic lateral sclerosis (ALS)	2	6
African trypanosomiasis	2	0.833914	Human Diseases	ko05143	African trypanosomiasis	2	6
Longevity regulating pathway - mammal	8	0.84478	Organismal Systems	ko04211	Longevity regulating pathway - mammal	8	22
Fc gamma R-mediated phagocytosis	8	0.84478	Organismal Systems	ko04666	Fc gamma R-mediated phagocytosis	8	22
Regulation of actin cytoskeleton	21	0.847406	Cellular Processes	ko04810	Regulation of actin cytoskeleton	21	54
Tryptophan metabolism	3	0.847812	Metabolism	ko00380	Tryptophan metabolism	3	9
Prolactin signaling pathway	3	0.847812	Organismal Systems	ko04917	Prolactin signaling pathway	3	9
Bladder cancer	3	0.847812	Human Diseases	ko05219	Bladder cancer	3	9
Endocrine resistance	11	0.861801	Human Diseases	ko01522	Endocrine resistance	11	30
Transcriptional misregulation in cancers	11	0.861801	Human Diseases	ko05202	Transcriptional misregulation in cancers	11	30
Longevity regulating pathway - worm	4	0.86287	Organismal Systems	ko04212	Longevity regulating pathway - worm	4	12
Hippo signaling pathway -fly	4	0.86287	Environmental Information Processing	ko04391	Hippo signaling pathway -fly	4	12
Ovarian Steroidogenesis	4	0.86287	Organismal Systems	ko04913	Ovarian Steroidogenesis	4	12
Endometrial cancer	4	0.86287	Human Diseases	ko05213	Endometrial cancer	4	12
NOD-like receptor signaling pathway	9	0.862932	Organismal Systems	ko04621	NOD-like receptor signaling pathway	9	25
Insulin resistance	9	0.862932	Human Diseases	ko04931	Insulin resistance	9	25
Alzheimer disease	21	0.873292	Human Diseases	ko05010	Alzheimer disease	21	55
Pancreatic cancer	5	0.877071	Human Diseases	ko05212	Pancreatic cancer	5	15
Chronic myeloid leukemia	5	0.877071	Human Diseases	ko05220	Chronic myeloid leukemia	5	15
Insulin signaling pathway	12	0.877391	Organismal Systems	ko04910	Insulin signaling pathway	12	33
FoxO signaling pathway	8	0.882223	Environmental Information Processing	ko04068	FoxO signaling pathway	8	23
TNF signaling pathway	6	0.889971	Environmental Information Processing	ko04668	TNF signaling pathway	6	18
GABAergic synapse	6	0.889971	Organismal Systems	ko04727	GABAergic synapse	6	18
Renin secretion	6	0.889971	Organismal Systems	ko04924	Renin secretion	6	18
Phospholipase D signaling pathway	13	0.890995	Environmental Information Processing	ko04072	Phospholipase D signaling pathway	13	36
Salmonella infection	13	0.890995	Human Diseases	ko05132	Salmonella infection	13	36
HTLV-I infection	13	0.890995	Human Diseases	ko05166	HTLV-I infection	13	36
Renin-angiotensin system	2	0.895813	Organismal Systems	ko04614	Renin-angiotensin system	2	7
Vasopressin-regulated water reabsorption	2	0.895813	Organismal Systems	ko04962	Vasopressin-regulated water reabsorption	2	7
Mineral absorption	2	0.895813	Organismal Systems	ko04978	Mineral absorption	2	7
Cholesterol metabolism	3	0.898531	Organismal Systems	ko04979	Cholesterol metabolism	3	10
Chagas disease (American trypanosomiasis)	7	0.901538	Human Diseases	ko05142	Chagas disease (American trypanosomiasis)	7	21
Natural killer cell mediated cytotoxicity	4	0.905181	Organismal Systems	ko04650	Natural killer cell mediated cytotoxicity	4	13
Th1 and Th2 cell differentiation	4	0.905181	Organismal Systems	ko04658	Th1 and Th2 cell differentiation	4	13
Regulation of lipolysis in adipocyte	4	0.905181	Organismal Systems	ko04923	Regulation of lipolysis in adipocyte	4	13
Leishmaniasis	4	0.905181	Human Diseases	ko05140	Leishmaniasis	4	13
Fluid shear stress and atherosclerosis	10	0.906778	Human Diseases	ko05418	Fluid shear stress and atherosclerosis	10	29
Asthma	1	0.907165	Human Diseases	ko05310	Asthma	1	4
Allograft rejection	1	0.907165	Human Diseases	ko05330	Allograft rejection	1	4
Toxoplasmosis	8	0.911862	Human Diseases	ko05145	Toxoplasmosis	8	24
NF-kappa B signaling pathway	5	0.912895	Environmental Information Processing	ko04064	NF-kappa B signaling pathway	5	16
Bacterial invasion of epithelial cells	5	0.912895	Human Diseases	ko05100	Bacterial invasion of epithelial cells	5	16
Shigellosis	15	0.91342	Human Diseases	ko05131	Shigellosis	15	42
Necroptosis	9	0.921064	Cellular Processes	ko04217	Necroptosis	9	27
Carbohydrate digestion and absorption	3	0.933485	Organismal Systems	ko04973	Carbohydrate digestion and absorption	3	11
Gap junction	8	0.934887	Cellular Processes	ko04540	Gap junction	8	25
Pyruvate metabolism	4	0.935492	Metabolism	ko00620	Pyruvate metabolism	4	14
Mucin type O-glycan biosynthesis	2	0.935647	Metabolism	ko00512	Mucin type O-glycan biosynthesis	2	8
Fc epsilon RI signaling pathway	2	0.935647	Organismal Systems	ko04664	Fc epsilon RI signaling pathway	2	8
Proximal tubule bicarbonate reclamation	2	0.935647	Organismal Systems	ko04964	Proximal tubule bicarbonate reclamation	2	8
Adherens junction	6	0.943558	Cellular Processes	ko04520	Adherens junction	6	20
Growth hormone synthesis, secretion and action	7	0.948063	Organismal Systems	ko04935	Growth hormone synthesis, secretion and action	7	23
Small cell lung cancer	7	0.948063	Human Diseases	ko05222	Small cell lung cancer	7	23
Fatty acid biosynthesis	1	0.94884	Metabolism	ko00061	Fatty acid biosynthesis	1	5
Glycosaminoglycan biosynthesis - heparan sulfate / heparin	1	0.94884	Metabolism	ko00534	Glycosaminoglycan biosynthesis - heparan sulfate / heparin	1	5
Aminoacyl-tRNA biosynthesis	1	0.94884	Genetic Information Processing	ko00970	Aminoacyl-tRNA biosynthesis	1	5
Dorso-ventral axis formation	1	0.94884	Organismal Systems	ko04320	Dorso-ventral axis formation	1	5
RIG-I-like receptor signaling pathway	1	0.94884	Organismal Systems	ko04622	RIG-I-like receptor signaling pathway	1	5
Glycolysis / Gluconeogenesis	8	0.952474	Metabolism	ko00010	Glycolysis / Gluconeogenesis	8	26
Cellular senescence	9	0.95667	Cellular Processes	ko04218	Cellular senescence	9	29
Propanoate metabolism	4	0.956736	Metabolism	ko00640	Propanoate metabolism	4	15
Fatty acid metabolism	4	0.956736	Metabolism	ko01212	Fatty acid metabolism	4	15
Progesterone-mediated oocyte maturation	4	0.956736	Organismal Systems	ko04914	Progesterone-mediated oocyte maturation	4	15
Human cytomegalovirus infection	12	0.95685	Human Diseases	ko05163	Human cytomegalovirus infection	12	37
Platinum drug resistance	3	0.957023	Human Diseases	ko01524	Platinum drug resistance	3	12
Toll and Imd signaling pathway	2	0.960743	Organismal Systems	ko04624	Toll and Imd signaling pathway	2	9
Non-small cell lung cancer	2	0.960743	Human Diseases	ko05223	Non-small cell lung cancer	2	9
GnRH signaling pathway	7	0.962969	Organismal Systems	ko04912	GnRH signaling pathway	7	24
Thyroid hormone signaling pathway	7	0.962969	Organismal Systems	ko04919	Thyroid hormone signaling pathway	7	24
Parathyroid hormone synthesis, secretion and action	7	0.962969	Organismal Systems	ko04928	Parathyroid hormone synthesis, secretion and action	7	24
Hepatitis B	7	0.962969	Human Diseases	ko05161	Hepatitis B	7	24
Pathogenic Escherichia coli infection	16	0.963026	Human Diseases	ko05130	Pathogenic Escherichia coli infection	16	48
Glucagon signaling pathway	9	0.968414	Organismal Systems	ko04922	Glucagon signaling pathway	9	30
Amino sugar and nucleotide sugar metabolism	4	0.97135	Metabolism	ko00520	Amino sugar and nucleotide sugar metabolism	4	16
Longevity regulating pathway - multiple species	5	0.971528	Organismal Systems	ko04213	Longevity regulating pathway - multiple species	5	19
Insulin secretion	5	0.971528	Organismal Systems	ko04911	Insulin secretion	5	19
Herpes simplex infection	5	0.971528	Human Diseases	ko05168	Herpes simplex infection	5	19
Fatty acid elongation	1	0.971825	Metabolism	ko00062	Fatty acid elongation	1	6
Ferroptosis	1	0.971825	Cellular Processes	ko04216	Ferroptosis	1	6
Bile secretion	6	0.972494	Organismal Systems	ko04976	Bile secretion	6	22
Circadian entrainment	7	0.97389	Organismal Systems	ko04713	Circadian entrainment	7	25
Influenza A	7	0.97389	Human Diseases	ko05164	Influenza A	7	25
Galactose metabolism	2	0.976297	Metabolism	ko00052	Galactose metabolism	2	10
VEGF signaling pathway	2	0.976297	Environmental Information Processing	ko04370	VEGF signaling pathway	2	10
Glutamatergic synapse	6	0.981116	Organismal Systems	ko04724	Glutamatergic synapse	6	23
Spinocerebellar ataxia	4	0.981242	Human Diseases	ko05017	Spinocerebellar ataxia	4	17
Cardiac muscle contraction	7	0.98178	Organismal Systems	ko04260	Cardiac muscle contraction	7	26
Hepatitis C	7	0.98178	Human Diseases	ko05160	Hepatitis C	7	26
cAMP signaling pathway	10	0.984786	Environmental Information Processing	ko04024	cAMP signaling pathway	10	35
Apoptosis	10	0.984786	Cellular Processes	ko04210	Apoptosis	10	35
p53 signaling pathway	2	0.985811	Cellular Processes	ko04115	p53 signaling pathway	2	11
Morphine addiction	2	0.985811	Human Diseases	ko05032	Morphine addiction	2	11
Rap1 signaling pathway	11	0.985879	Environmental Information Processing	ko04015	Rap1 signaling pathway	11	38
Thyroid hormone synthesis	4	0.987843	Organismal Systems	ko04918	Thyroid hormone synthesis	4	18
Calcium signaling pathway	13	0.991221	Environmental Information Processing	ko04020	Calcium signaling pathway	13	45
Oxytocin signaling pathway	13	0.991221	Organismal Systems	ko04921	Oxytocin signaling pathway	13	45
Butanoate metabolism	1	0.991471	Metabolism	ko00650	Butanoate metabolism	1	8
B cell receptor signaling pathway	2	0.991568	Organismal Systems	ko04662	B cell receptor signaling pathway	2	12
PD-L1 expression and PD-1 checkpoint pathway in cancer	2	0.991568	Human Diseases	ko05235	PD-L1 expression and PD-1 checkpoint pathway in cancer	2	12
Platelet activation	10	0.992278	Organismal Systems	ko04611	Platelet activation	10	37
Lysine degradation	3	0.99329	Metabolism	ko00310	Lysine degradation	3	16
Central carbon metabolism in cancer	3	0.99329	Human Diseases	ko05230	Central carbon metabolism in cancer	3	16
Cholinergic synapse	7	0.994145	Organismal Systems	ko04725	Cholinergic synapse	7	29
Hematopoietic cell lineage	2	0.995021	Organismal Systems	ko04640	Hematopoietic cell lineage	2	13
GnRH secretion	2	0.995021	Organismal Systems	ko04929	GnRH secretion	2	13
Measles	4	0.99503	Human Diseases	ko05162	Measles	4	20
Phototransduction - fly	1	0.995312	Organismal Systems	ko04745	Phototransduction - fly	1	9
Type II diabetes mellitus	1	0.995312	Human Diseases	ko04930	Type II diabetes mellitus	1	9
Cortisol synthesis and secretion	3	0.995872	Organismal Systems	ko04927	Cortisol synthesis and secretion	3	17
Vascular smooth muscle contraction	8	0.996035	Organismal Systems	ko04270	Vascular smooth muscle contraction	8	33
Axon regeneration	5	0.996436	Organismal Systems	ko04361	Axon regeneration	5	24
Salivary secretion	4	0.99686	Organismal Systems	ko04970	Salivary secretion	4	21
cGMP - PKG signaling pathway	14	0.996916	Environmental Information Processing	ko04022	cGMP - PKG signaling pathway	14	51
Malaria	2	0.997077	Human Diseases	ko05144	Malaria	2	14
Chemokine signaling pathway	5	0.997706	Organismal Systems	ko04062	Chemokine signaling pathway	5	25
Gastric acid secretion	4	0.99803	Organismal Systems	ko04971	Gastric acid secretion	4	22
Serotonergic synapse	2	0.998292	Organismal Systems	ko04726	Serotonergic synapse	2	15
Pancreatic secretion	6	0.998361	Organismal Systems	ko04972	Pancreatic secretion	6	29
Inflammatory mediator regulation of TRP channels	3	0.998469	Organismal Systems	ko04750	Inflammatory mediator regulation of TRP channels	3	19
Toll-like receptor signaling pathway	1	0.998587	Organismal Systems	ko04620	Toll-like receptor signaling pathway	1	11
Apelin signaling pathway	11	0.998772	Environmental Information Processing	ko04371	Apelin signaling pathway	11	45
Endocrine and other factor-regulated calcium reabsorption	1	0.999225	Organismal Systems	ko04961	Endocrine and other factor-regulated calcium reabsorption	1	12
Hypertrophic cardiomyopathy (HCM)	10	0.999428	Human Diseases	ko05410	Hypertrophic cardiomyopathy (HCM)	10	44
Arrhythmogenic right ventricular cardiomyopathy (ARVC)	8	0.999468	Human Diseases	ko05412	Arrhythmogenic right ventricular cardiomyopathy (ARVC)	8	38
T cell receptor signaling pathway	3	0.999803	Organismal Systems	ko04660	T cell receptor signaling pathway	3	23
Aldosterone synthesis and secretion	3	0.999803	Organismal Systems	ko04925	Aldosterone synthesis and secretion	3	23
Dilated cardiomyopathy (DCM)	9	0.999838	Human Diseases	ko05414	Dilated cardiomyopathy (DCM)	9	44
Retrograde endocannabinoid signaling	2	0.999891	Organismal Systems	ko04723	Retrograde endocannabinoid signaling	2	20
Adrenergic signaling in cardiomyocytes	8	0.999904	Organismal Systems	ko04261	Adrenergic signaling in cardiomyocytes	8	42
Kaposi sarcoma-associated herpesvirus infection	3	0.999931	Human Diseases	ko05167	Kaposi sarcoma-associated herpesvirus infection	3	25
Human immunodeficiency virus 1 infection	5	0.999967	Human Diseases	ko05170	Human immunodeficiency virus 1 infection	5	34

## Sheet: white vs black
id	num	pvalue	class	ID	Descrption	fg_num	bg_num
Complement and coagulation cascades	9	0.000160598	Organismal Systems	ko04610	Complement and coagulation cascades	9	16
Arrhythmogenic right ventricular cardiomyopathy (ARVC)	14	0.000750151	Human Diseases	ko05412	Arrhythmogenic right ventricular cardiomyopathy (ARVC)	14	38
Calcium signaling pathway	15	0.00161636	Environmental Information Processing	ko04020	Calcium signaling pathway	15	45
Cardiac muscle contraction	10	0.00305341	Organismal Systems	ko04260	Cardiac muscle contraction	10	26
Neuroactive ligand-receptor interaction	12	0.0036698	Environmental Information Processing	ko04080	Neuroactive ligand-receptor interaction	12	35
Dilated cardiomyopathy (DCM)	14	0.0037958	Human Diseases	ko05414	Dilated cardiomyopathy (DCM)	14	44
Bacterial invasion of epithelial cells	7	0.00576999	Human Diseases	ko05100	Bacterial invasion of epithelial cells	7	16
Adrenergic signaling in cardiomyocytes	13	0.00683848	Organismal Systems	ko04261	Adrenergic signaling in cardiomyocytes	13	42
Hypertrophic cardiomyopathy (HCM)	13	0.0104855	Human Diseases	ko05410	Hypertrophic cardiomyopathy (HCM)	13	44
Taste transduction	4	0.0125512	Organismal Systems	ko04742	Taste transduction	4	7
Leukocyte transendothelial migration	9	0.0142389	Organismal Systems	ko04670	Leukocyte transendothelial migration	9	27
Carbohydrate digestion and absorption	5	0.0164984	Organismal Systems	ko04973	Carbohydrate digestion and absorption	5	11
Thyroid hormone signaling pathway	8	0.0205805	Organismal Systems	ko04919	Thyroid hormone signaling pathway	8	24
Maturity onset diabetes of the young	3	0.0275013	Human Diseases	ko04950	Maturity onset diabetes of the young	3	5
cAMP signaling pathway	10	0.0301619	Environmental Information Processing	ko04024	cAMP signaling pathway	10	35
Starch and sucrose metabolism	6	0.0331385	Metabolism	ko00500	Starch and sucrose metabolism	6	17
T cell receptor signaling pathway	7	0.0481991	Organismal Systems	ko04660	T cell receptor signaling pathway	7	23
Pyruvate metabolism	5	0.0485797	Metabolism	ko00620	Pyruvate metabolism	5	14
Carbon fixation in photosynthetic organisms	5	0.0485797	Metabolism	ko00710	Carbon fixation in photosynthetic organisms	5	14
Viral myocarditis	5	0.0485797	Human Diseases	ko05416	Viral myocarditis	5	14
Intestinal immune network for IgA production	3	0.0489005	Organismal Systems	ko04672	Intestinal immune network for IgA production	3	6
Pathogenic Escherichia coli infection	12	0.0494144	Human Diseases	ko05130	Pathogenic Escherichia coli infection	12	48
Endocytosis	9	0.0514577	Cellular Processes	ko04144	Endocytosis	9	33
Phagosome	7	0.0595715	Cellular Processes	ko04145	Phagosome	7	24
Purine metabolism	8	0.0610275	Metabolism	ko00230	Purine metabolism	8	29
Sphingolipid metabolism	2	0.062355	Metabolism	ko00600	Sphingolipid metabolism	2	3
Apelin signaling pathway	11	0.0677515	Environmental Information Processing	ko04371	Apelin signaling pathway	11	45
cGMP - PKG signaling pathway	12	0.0742181	Environmental Information Processing	ko04022	cGMP - PKG signaling pathway	12	51
Axon guidance	10	0.0807575	Organismal Systems	ko04360	Axon guidance	10	41
Glycolysis / Gluconeogenesis	7	0.0868911	Metabolism	ko00010	Glycolysis / Gluconeogenesis	7	26
Endocrine and other factor-regulated calcium reabsorption	4	0.0955711	Organismal Systems	ko04961	Endocrine and other factor-regulated calcium reabsorption	4	12
Cysteine and methionine metabolism	5	0.10261	Metabolism	ko00270	Cysteine and methionine metabolism	5	17
Synaptic vesicle cycle	3	0.108574	Organismal Systems	ko04721	Synaptic vesicle cycle	3	8
Rap1 signaling pathway	9	0.110482	Environmental Information Processing	ko04015	Rap1 signaling pathway	9	38
Prion diseases	2	0.112324	Human Diseases	ko05020	Prion diseases	2	4
Tight junction	10	0.118804	Cellular Processes	ko04530	Tight junction	10	44
Th1 and Th2 cell differentiation	4	0.122269	Organismal Systems	ko04658	Th1 and Th2 cell differentiation	4	13
Microbial metabolism in diverse environments	12	0.13091	Metabolism	ko01120	Microbial metabolism in diverse environments	12	56
Oxytocin signaling pathway	10	0.13339	Organismal Systems	ko04921	Oxytocin signaling pathway	10	45
Pancreatic secretion	7	0.139102	Organismal Systems	ko04972	Pancreatic secretion	7	29
Longevity regulating pathway - multiple species	5	0.150105	Organismal Systems	ko04213	Longevity regulating pathway - multiple species	5	19
Staphylococcus aureus infection	5	0.150105	Human Diseases	ko05150	Staphylococcus aureus infection	5	19
Other types of O-glycan biosynthesis	4	0.151744	Metabolism	ko00514	Other types of O-glycan biosynthesis	4	14
Caffeine metabolism	1	0.152366	Metabolism	ko00232	Caffeine metabolism	1	1
Aminobenzoate degradation	1	0.152366	Metabolism	ko00627	Aminobenzoate degradation	1	1
Transcriptional misregulation in cancers	7	0.159293	Human Diseases	ko05202	Transcriptional misregulation in cancers	7	30
Influenza A	6	0.168269	Human Diseases	ko05164	Influenza A	6	25
Dorso-ventral axis formation	2	0.168873	Organismal Systems	ko04320	Dorso-ventral axis formation	2	5
Systemic lupus erythematosus	2	0.168873	Human Diseases	ko05322	Systemic lupus erythematosus	2	5
VEGF signaling pathway	3	0.185316	Environmental Information Processing	ko04370	VEGF signaling pathway	3	10
Cholesterol metabolism	3	0.185316	Organismal Systems	ko04979	Cholesterol metabolism	3	10
Salivary secretion	5	0.205094	Organismal Systems	ko04970	Salivary secretion	5	21
Notch signaling pathway	4	0.217407	Environmental Information Processing	ko04330	Notch signaling pathway	4	16
Vascular smooth muscle contraction	7	0.226941	Organismal Systems	ko04270	Vascular smooth muscle contraction	7	33
p53 signaling pathway	3	0.22781	Cellular Processes	ko04115	p53 signaling pathway	3	11
Morphine addiction	3	0.22781	Human Diseases	ko05032	Morphine addiction	3	11
Ferroptosis	2	0.228859	Cellular Processes	ko04216	Ferroptosis	2	6
Aldosterone-regulated sodium reabsorption	2	0.228859	Organismal Systems	ko04960	Aldosterone-regulated sodium reabsorption	2	6
Cell adhesion molecules (CAMs)	6	0.245108	Environmental Information Processing	ko04514	Cell adhesion molecules (CAMs)	6	28
Spinocerebellar ataxia	4	0.252729	Human Diseases	ko05017	Spinocerebellar ataxia	4	17
Carbon metabolism	9	0.257612	Metabolism	ko01200	Carbon metabolism	9	46
PPAR signaling pathway	5	0.265611	Organismal Systems	ko03320	PPAR signaling pathway	5	23
Pentose phosphate pathway	3	0.27189	Metabolism	ko00030	Pentose phosphate pathway	3	12
B cell receptor signaling pathway	3	0.27189	Organismal Systems	ko04662	B cell receptor signaling pathway	3	12
Biosynthesis of amino acids	6	0.272761	Metabolism	ko01230	Biosynthesis of amino acids	6	29
Valine, leucine and isoleucine biosynthesis	1	0.28162	Metabolism	ko00290	Valine, leucine and isoleucine biosynthesis	1	2
Benzoate degradation	1	0.28162	Metabolism	ko00362	Benzoate degradation	1	2
Biosynthesis of unsaturated fatty acids	1	0.28162	Metabolism	ko01040	Biosynthesis of unsaturated fatty acids	1	2
Biofilm formation - Escherichia coli	1	0.28162	Cellular Processes	ko02026	Biofilm formation - Escherichia coli	1	2
GABAergic synapse	4	0.289135	Organismal Systems	ko04727	GABAergic synapse	4	18
Pyrimidine metabolism	2	0.289937	Metabolism	ko00240	Pyrimidine metabolism	2	7
Mannose type O-glycan biosyntheis	2	0.289937	Metabolism	ko00515	Mannose type O-glycan biosyntheis	2	7
Carbon fixation pathways in prokaryotes	2	0.289937	Metabolism	ko00720	Carbon fixation pathways in prokaryotes	2	7
Two-component system	2	0.289937	Environmental Information Processing	ko02020	Two-component system	2	7
Renin-angiotensin system	2	0.289937	Organismal Systems	ko04614	Renin-angiotensin system	2	7
Vasopressin-regulated water reabsorption	2	0.289937	Organismal Systems	ko04962	Vasopressin-regulated water reabsorption	2	7
Vibrio cholerae infection	2	0.289937	Human Diseases	ko05110	Vibrio cholerae infection	2	7
Regulation of actin cytoskeleton	10	0.30041	Cellular Processes	ko04810	Regulation of actin cytoskeleton	10	54
Endocrine resistance	6	0.301128	Human Diseases	ko01522	Endocrine resistance	6	30
Phospholipase D signaling pathway	7	0.302623	Environmental Information Processing	ko04072	Phospholipase D signaling pathway	7	36
Shigellosis	8	0.302698	Human Diseases	ko05131	Shigellosis	8	42
Hematopoietic cell lineage	3	0.316776	Organismal Systems	ko04640	Hematopoietic cell lineage	3	13
GnRH secretion	3	0.316776	Organismal Systems	ko04929	GnRH secretion	3	13
ErbB signaling pathway	4	0.326209	Environmental Information Processing	ko04012	ErbB signaling pathway	4	19
Insulin secretion	4	0.326209	Organismal Systems	ko04911	Insulin secretion	4	19
Herpes simplex infection	4	0.326209	Human Diseases	ko05168	Herpes simplex infection	4	19
Platelet activation	7	0.329003	Organismal Systems	ko04611	Platelet activation	7	37
Chemokine signaling pathway	5	0.32953	Organismal Systems	ko04062	Chemokine signaling pathway	5	25
Signaling pathways regulating pluripotency of stem cells	5	0.32953	Cellular Processes	ko04550	Signaling pathways regulating pluripotency of stem cells	5	25
Focal adhesion	12	0.335334	Cellular Processes	ko04510	Focal adhesion	12	68
Mucin type O-glycan biosynthesis	2	0.350392	Metabolism	ko00512	Mucin type O-glycan biosynthesis	2	8
Glyoxylate and dicarboxylate metabolism	2	0.350392	Metabolism	ko00630	Glyoxylate and dicarboxylate metabolism	2	8
MicroRNAs in cancer	7	0.355728	Human Diseases	ko05206	MicroRNAs in cancer	7	38
Malaria	3	0.361785	Human Diseases	ko05144	Malaria	3	14
Hepatitis C	5	0.362112	Human Diseases	ko05160	Hepatitis C	5	26
Adherens junction	4	0.363567	Cellular Processes	ko04520	Adherens junction	4	20
Insulin signaling pathway	6	0.388663	Organismal Systems	ko04910	Insulin signaling pathway	6	33
Synthesis and degradation of ketone bodies	1	0.391252	Metabolism	ko00072	Synthesis and degradation of ketone bodies	1	3
Taurine and hypotaurine metabolism	1	0.391252	Metabolism	ko00430	Taurine and hypotaurine metabolism	1	3
Streptomycin biosynthesis	1	0.391252	Metabolism	ko00521	Streptomycin biosynthesis	1	3
Thiamine metabolism	1	0.391252	Metabolism	ko00730	Thiamine metabolism	1	3
Terpenoid backbone biosynthesis	1	0.391252	Metabolism	ko00900	Terpenoid backbone biosynthesis	1	3
Quorum sensing	1	0.391252	Cellular Processes	ko02024	Quorum sensing	1	3
Spliceosome	1	0.391252	Genetic Information Processing	ko03040	Spliceosome	1	3
MAPK signaling pathway - plant	1	0.391252	Environmental Information Processing	ko04016	MAPK signaling pathway - plant	1	3
Autoimmune thyroid disease	1	0.391252	Human Diseases	ko05320	Autoimmune thyroid disease	1	3
Graft-versus-host disease	1	0.391252	Human Diseases	ko05332	Graft-versus-host disease	1	3
Yersinia infection	4	0.400855	Human Diseases	ko05135	Yersinia infection	4	21
Alanine, aspartate and glutamate metabolism	3	0.406332	Metabolism	ko00250	Alanine, aspartate and glutamate metabolism	3	15
Propanoate metabolism	3	0.406332	Metabolism	ko00640	Propanoate metabolism	3	15
Fatty acid metabolism	3	0.406332	Metabolism	ko01212	Fatty acid metabolism	3	15
Progesterone-mediated oocyte maturation	3	0.406332	Organismal Systems	ko04914	Progesterone-mediated oocyte maturation	3	15
mRNA surveillance pathway	2	0.408999	Genetic Information Processing	ko03015	mRNA surveillance pathway	2	9
Toll and Imd signaling pathway	2	0.408999	Organismal Systems	ko04624	Toll and Imd signaling pathway	2	9
Prolactin signaling pathway	2	0.408999	Organismal Systems	ko04917	Prolactin signaling pathway	2	9
Bladder cancer	2	0.408999	Human Diseases	ko05219	Bladder cancer	2	9
Metabolic pathways	48	0.410201	Metabolism	ko01100	Metabolic pathways	48	304
Human immunodeficiency virus 1 infection	6	0.418066	Human Diseases	ko05170	Human immunodeficiency virus 1 infection	6	34
Gastric acid secretion	4	0.437758	Organismal Systems	ko04971	Gastric acid secretion	4	22
Hippo signaling pathway	6	0.447308	Environmental Information Processing	ko04390	Hippo signaling pathway	6	35
Lysine degradation	3	0.449929	Metabolism	ko00310	Lysine degradation	3	16
Amino sugar and nucleotide sugar metabolism	3	0.449929	Metabolism	ko00520	Amino sugar and nucleotide sugar metabolism	3	16
EGFR tyrosine kinase inhibitor resistance	3	0.449929	Human Diseases	ko01521	EGFR tyrosine kinase inhibitor resistance	3	16
Central carbon metabolism in cancer	3	0.449929	Human Diseases	ko05230	Central carbon metabolism in cancer	3	16
Cholinergic synapse	5	0.459523	Organismal Systems	ko04725	Cholinergic synapse	5	29
Fluid shear stress and atherosclerosis	5	0.459523	Human Diseases	ko05418	Fluid shear stress and atherosclerosis	5	29
Galactose metabolism	2	0.46492	Metabolism	ko00052	Galactose metabolism	2	10
Aldosterone synthesis and secretion	4	0.473999	Organismal Systems	ko04925	Aldosterone synthesis and secretion	4	23
AGE-RAGE signaling pathway in diabetic complications	4	0.473999	Human Diseases	ko04933	AGE-RAGE signaling pathway in diabetic complications	4	23
Tuberculosis	4	0.473999	Human Diseases	ko05152	Tuberculosis	4	23
HIF-1 signaling pathway	6	0.476246	Environmental Information Processing	ko04066	HIF-1 signaling pathway	6	36
Glycosphingolipid biosynthesis - lacto and neolacto series	1	0.484228	Metabolism	ko00601	Glycosphingolipid biosynthesis - lacto and neolacto series	1	4
Fanconi anemia pathway	1	0.484228	Genetic Information Processing	ko03460	Fanconi anemia pathway	1	4
Asthma	1	0.484228	Human Diseases	ko05310	Asthma	1	4
Allograft rejection	1	0.484228	Human Diseases	ko05330	Allograft rejection	1	4
Pathways in cancer	18	0.49204	Human Diseases	ko05200	Pathways in cancer	18	115
Ubiquitin mediated proteolysis	3	0.492187	Genetic Information Processing	ko04120	Ubiquitin mediated proteolysis	3	17
Cortisol synthesis and secretion	3	0.492187	Organismal Systems	ko04927	Cortisol synthesis and secretion	3	17
Ras signaling pathway	6	0.504744	Environmental Information Processing	ko04014	Ras signaling pathway	6	37
Axon regeneration	4	0.509344	Organismal Systems	ko04361	Axon regeneration	4	24
Steroid hormone biosynthesis	2	0.517611	Metabolism	ko00140	Steroid hormone biosynthesis	2	11
Arginine biosynthesis	2	0.517611	Metabolism	ko00220	Arginine biosynthesis	2	11
Methane metabolism	2	0.517611	Metabolism	ko00680	Methane metabolism	2	11
Viral protein interaction with cytokine and cytokine receptor	2	0.517611	Environmental Information Processing	ko04061	Viral protein interaction with cytokine and cytokine receptor	2	11
Breast cancer	6	0.532685	Human Diseases	ko05224	Breast cancer	6	38
Lysosome	3	0.532797	Cellular Processes	ko04142	Lysosome	3	18
Circadian entrainment	4	0.543594	Organismal Systems	ko04713	Circadian entrainment	4	25
Fatty acid biosynthesis	1	0.563067	Metabolism	ko00061	Fatty acid biosynthesis	1	5
N-Glycan biosynthesis	1	0.563067	Metabolism	ko00510	N-Glycan biosynthesis	1	5
Glycosaminoglycan biosynthesis - heparan sulfate / heparin	1	0.563067	Metabolism	ko00534	Glycosaminoglycan biosynthesis - heparan sulfate / heparin	1	5
Linoleic acid metabolism	1	0.563067	Metabolism	ko00591	Linoleic acid metabolism	1	5
Aminoacyl-tRNA biosynthesis	1	0.563067	Genetic Information Processing	ko00970	Aminoacyl-tRNA biosynthesis	1	5
RIG-I-like receptor signaling pathway	1	0.563067	Organismal Systems	ko04622	RIG-I-like receptor signaling pathway	1	5
Olfactory transduction	1	0.563067	Organismal Systems	ko04740	Olfactory transduction	1	5
Type I diabetes mellitus	1	0.563067	Human Diseases	ko04940	Type I diabetes mellitus	1	5
Hippo signaling pathway -fly	2	0.566755	Environmental Information Processing	ko04391	Hippo signaling pathway -fly	2	12
Endometrial cancer	2	0.566755	Human Diseases	ko05213	Endometrial cancer	2	12
Peroxisome	3	0.571532	Cellular Processes	ko04146	Peroxisome	3	19
C-type lectin receptor signaling pathway	3	0.571532	Organismal Systems	ko04625	C-type lectin receptor signaling pathway	3	19
Biosynthesis of secondary metabolites	16	0.579153	Metabolism	ko01110	Biosynthesis of secondary metabolites	16	107
Phosphatidylinositol signaling system	3	0.608232	Environmental Information Processing	ko04070	Phosphatidylinositol signaling system	3	20
Retrograde endocannabinoid signaling	3	0.608232	Organismal Systems	ko04723	Retrograde endocannabinoid signaling	3	20
Measles	3	0.608232	Human Diseases	ko05162	Measles	3	20
Glutathione metabolism	2	0.612206	Metabolism	ko00480	Glutathione metabolism	2	13
Antigen processing and presentation	2	0.612206	Organismal Systems	ko04612	Antigen processing and presentation	2	13
Regulation of lipolysis in adipocyte	2	0.612206	Organismal Systems	ko04923	Regulation of lipolysis in adipocyte	2	13
Alcoholism	2	0.612206	Human Diseases	ko05034	Alcoholism	2	13
Rheumatoid arthritis	2	0.612206	Human Diseases	ko05323	Rheumatoid arthritis	2	13
Fatty acid elongation	1	0.629908	Metabolism	ko00062	Fatty acid elongation	1	6
Various types of N-glycan biosynthesis	1	0.629908	Metabolism	ko00513	Various types of N-glycan biosynthesis	1	6
Glycosaminoglycan biosynthesis - keratan sulfate	1	0.629908	Metabolism	ko00533	Glycosaminoglycan biosynthesis - keratan sulfate	1	6
Nicotinate and nicotinamide metabolism	1	0.629908	Metabolism	ko00760	Nicotinate and nicotinamide metabolism	1	6
Folate biosynthesis	1	0.629908	Metabolism	ko00790	Folate biosynthesis	1	6
Chagas disease (American trypanosomiasis)	3	0.642795	Human Diseases	ko05142	Chagas disease (American trypanosomiasis)	3	21
Tyrosine metabolism	2	0.653943	Metabolism	ko00350	Tyrosine metabolism	2	14
Chemical carcinogenesis	2	0.653943	Human Diseases	ko05204	Chemical carcinogenesis	2	14
Glioma	2	0.653943	Human Diseases	ko05214	Glioma	2	14
Acute myeloid leukemia	2	0.653943	Human Diseases	ko05221	Acute myeloid leukemia	2	14
MAPK signaling pathway	8	0.660383	Environmental Information Processing	ko04010	MAPK signaling pathway	8	57
Salmonella infection	5	0.662795	Human Diseases	ko05132	Salmonella infection	5	36
HTLV-I infection	5	0.662795	Human Diseases	ko05166	HTLV-I infection	5	36
Cellular senescence	4	0.66697	Cellular Processes	ko04218	Cellular senescence	4	29
Longevity regulating pathway - mammal	3	0.675169	Organismal Systems	ko04211	Longevity regulating pathway - mammal	3	22
TGF-beta signaling pathway	3	0.675169	Environmental Information Processing	ko04350	TGF-beta signaling pathway	3	22
Bile secretion	3	0.675169	Organismal Systems	ko04976	Bile secretion	3	22
PI3K-Akt signaling pathway	12	0.682346	Environmental Information Processing	ko04151	PI3K-Akt signaling pathway	12	86
Th17 cell differentiation	1	0.68657	Organismal Systems	ko04659	Th17 cell differentiation	1	7
Mineral absorption	1	0.68657	Organismal Systems	ko04978	Mineral absorption	1	7
Pertussis	1	0.68657	Human Diseases	ko05133	Pertussis	1	7
Human cytomegalovirus infection	5	0.687491	Human Diseases	ko05163	Human cytomegalovirus infection	5	37
Fatty acid degradation	2	0.692037	Metabolism	ko00071	Fatty acid degradation	2	15
Retinol metabolism	2	0.692037	Metabolism	ko00830	Retinol metabolism	2	15
Neurotrophin signaling pathway	2	0.692037	Organismal Systems	ko04722	Neurotrophin signaling pathway	2	15
Serotonergic synapse	2	0.692037	Organismal Systems	ko04726	Serotonergic synapse	2	15
Chronic myeloid leukemia	2	0.692037	Human Diseases	ko05220	Chronic myeloid leukemia	2	15
Glutamatergic synapse	3	0.705344	Organismal Systems	ko04724	Glutamatergic synapse	3	23
Growth hormone synthesis, secretion and action	3	0.705344	Organismal Systems	ko04935	Growth hormone synthesis, secretion and action	3	23
Relaxin signaling pathway	4	0.719465	Organismal Systems	ko04926	Relaxin signaling pathway	4	31
Proteoglycans in cancer	7	0.721722	Human Diseases	ko05205	Proteoglycans in cancer	7	53
NF-kappa B signaling pathway	2	0.726624	Environmental Information Processing	ko04064	NF-kappa B signaling pathway	2	16
Parkinson disease	2	0.726624	Human Diseases	ko05012	Parkinson disease	2	16
Renal cell carcinoma	2	0.726624	Human Diseases	ko05211	Renal cell carcinoma	2	16
Melanoma	2	0.726624	Human Diseases	ko05218	Melanoma	2	16
ECM-receptor interaction	5	0.73315	Environmental Information Processing	ko04512	ECM-receptor interaction	5	39
Butanoate metabolism	1	0.734596	Metabolism	ko00650	Butanoate metabolism	1	8
Fc epsilon RI signaling pathway	1	0.734596	Organismal Systems	ko04664	Fc epsilon RI signaling pathway	1	8
Proximal tubule bicarbonate reclamation	1	0.734596	Organismal Systems	ko04964	Proximal tubule bicarbonate reclamation	1	8
Inflammatiory bowel disease (IBD)	1	0.734596	Human Diseases	ko05321	Inflammatiory bowel disease (IBD)	1	8
Fructose and mannose metabolism	2	0.757882	Metabolism	ko00051	Fructose and mannose metabolism	2	17
Arginine and proline metabolism	2	0.757882	Metabolism	ko00330	Arginine and proline metabolism	2	17
Inositol phosphate metabolism	2	0.757882	Metabolism	ko00562	Inositol phosphate metabolism	2	17
Prostate cancer	2	0.757882	Human Diseases	ko05215	Prostate cancer	2	17
Alzheimer disease	7	0.758348	Human Diseases	ko05010	Alzheimer disease	7	55
Insulin resistance	3	0.759219	Human Diseases	ko04931	Insulin resistance	3	25
Kaposi sarcoma-associated herpesvirus infection	3	0.759219	Human Diseases	ko05167	Kaposi sarcoma-associated herpesvirus infection	3	25
Tryptophan metabolism	1	0.775296	Metabolism	ko00380	Tryptophan metabolism	1	9
Drug metabolism - cytochrome P450	1	0.775296	Metabolism	ko00982	Drug metabolism - cytochrome P450	1	9
Drug metabolism - other enzymes	1	0.775296	Metabolism	ko00983	Drug metabolism - other enzymes	1	9
2-Oxocarboxylic acid metabolism	1	0.775296	Metabolism	ko01210	2-Oxocarboxylic acid metabolism	1	9
RNA degradation	1	0.775296	Genetic Information Processing	ko03018	RNA degradation	1	9
Autophagy - other eukaryotes	1	0.775296	Cellular Processes	ko04136	Autophagy - other eukaryotes	1	9
Phototransduction - fly	1	0.775296	Organismal Systems	ko04745	Phototransduction - fly	1	9
Type II diabetes mellitus	1	0.775296	Human Diseases	ko04930	Type II diabetes mellitus	1	9
Non-small cell lung cancer	1	0.775296	Human Diseases	ko05223	Non-small cell lung cancer	1	9
Sphingolipid signaling pathway	2	0.786018	Environmental Information Processing	ko04071	Sphingolipid signaling pathway	2	18
Jak-STAT signaling pathway	2	0.786018	Environmental Information Processing	ko04630	Jak-STAT signaling pathway	2	18
Thyroid hormone synthesis	2	0.786018	Organismal Systems	ko04918	Thyroid hormone synthesis	2	18
Renin secretion	2	0.786018	Organismal Systems	ko04924	Renin secretion	2	18
Cushing syndrome	4	0.786421	Human Diseases	ko04934	Cushing syndrome	4	34
Necroptosis	3	0.804894	Cellular Processes	ko04217	Necroptosis	3	27
mTOR signaling pathway	4	0.805716	Environmental Information Processing	ko04150	mTOR signaling pathway	4	35
Osteoclast differentiation	2	0.811251	Organismal Systems	ko04380	Osteoclast differentiation	2	19
Inflammatory mediator regulation of TRP channels	2	0.811251	Organismal Systems	ko04750	Inflammatory mediator regulation of TRP channels	2	19
Melanogenesis	3	0.824879	Organismal Systems	ko04916	Melanogenesis	3	28
Metabolism of xenobiotics by cytochrome P450	1	0.838999	Metabolism	ko00980	Metabolism of xenobiotics by cytochrome P450	1	11
Cell cycle - yeast	1	0.838999	Cellular Processes	ko04111	Cell cycle - yeast	1	11
Autophagy - yeast	1	0.838999	Cellular Processes	ko04138	Autophagy - yeast	1	11
Toll-like receptor signaling pathway	1	0.838999	Organismal Systems	ko04620	Toll-like receptor signaling pathway	1	11
Oocyte meiosis	2	0.853916	Cellular Processes	ko04114	Oocyte meiosis	2	21
Estrogen signaling pathway	5	0.854734	Organismal Systems	ko04915	Estrogen signaling pathway	5	46
Glucagon signaling pathway	3	0.859664	Organismal Systems	ko04922	Glucagon signaling pathway	3	30
Platinum drug resistance	1	0.863748	Human Diseases	ko01524	Platinum drug resistance	1	12
Longevity regulating pathway - worm	1	0.863748	Organismal Systems	ko04212	Longevity regulating pathway - worm	1	12
Ovarian Steroidogenesis	1	0.863748	Organismal Systems	ko04913	Ovarian Steroidogenesis	1	12
PD-L1 expression and PD-1 checkpoint pathway in cancer	1	0.863748	Human Diseases	ko05235	PD-L1 expression and PD-1 checkpoint pathway in cancer	1	12
Thermogenesis	4	0.869225	Organismal Systems	ko04714	Thermogenesis	4	39
Huntington disease	4	0.869225	Human Diseases	ko05016	Huntington disease	4	39
Fc gamma R-mediated phagocytosis	2	0.87179	Organismal Systems	ko04666	Fc gamma R-mediated phagocytosis	2	22
Choline metabolism in cancer	2	0.87179	Human Diseases	ko05231	Choline metabolism in cancer	2	22
Viral carcinogenesis	3	0.874686	Human Diseases	ko05203	Viral carcinogenesis	3	31
Protein digestion and absorption	4	0.882017	Organismal Systems	ko04974	Protein digestion and absorption	4	40
Glycine, serine and threonine metabolism	1	0.88471	Metabolism	ko00260	Glycine, serine and threonine metabolism	1	13
Natural killer cell mediated cytotoxicity	1	0.88471	Organismal Systems	ko04650	Natural killer cell mediated cytotoxicity	1	13
Adipocytokine signaling pathway	1	0.88471	Organismal Systems	ko04920	Adipocytokine signaling pathway	1	13
Leishmaniasis	1	0.88471	Human Diseases	ko05140	Leishmaniasis	1	13
FoxO signaling pathway	2	0.887643	Environmental Information Processing	ko04068	FoxO signaling pathway	2	23
Protein processing in endoplasmic reticulum	2	0.887643	Genetic Information Processing	ko04141	Protein processing in endoplasmic reticulum	2	23
Small cell lung cancer	2	0.887643	Human Diseases	ko05222	Small cell lung cancer	2	23
Cytokine-cytokine receptor interaction	3	0.888274	Environmental Information Processing	ko04060	Cytokine-cytokine receptor interaction	3	32
GnRH signaling pathway	2	0.90167	Organismal Systems	ko04912	GnRH signaling pathway	2	24
Parathyroid hormone synthesis, secretion and action	2	0.90167	Organismal Systems	ko04928	Parathyroid hormone synthesis, secretion and action	2	24
Toxoplasmosis	2	0.90167	Human Diseases	ko05145	Toxoplasmosis	2	24
Hepatitis B	2	0.90167	Human Diseases	ko05161	Hepatitis B	2	24
Gastric cancer	3	0.91158	Human Diseases	ko05226	Gastric cancer	3	34
RNA transport	2	0.914057	Genetic Information Processing	ko03013	RNA transport	2	25
Gap junction	2	0.914057	Cellular Processes	ko04540	Gap junction	2	25
Human papillomavirus infection	9	0.916902	Human Diseases	ko05165	Human papillomavirus infection	9	84
Valine, leucine and isoleucine degradation	1	0.917492	Metabolism	ko00280	Valine, leucine and isoleucine degradation	1	15
MAPK signaling pathway - fly	1	0.917492	Environmental Information Processing	ko04013	MAPK signaling pathway - fly	1	15
Pancreatic cancer	1	0.917492	Human Diseases	ko05212	Pancreatic cancer	1	15
IL-17 signaling pathway	1	0.930216	Organismal Systems	ko04657	IL-17 signaling pathway	1	16
Dopaminergic synapse	1	0.930216	Organismal Systems	ko04728	Dopaminergic synapse	1	16
Colorectal cancer	1	0.930216	Human Diseases	ko05210	Colorectal cancer	1	16
Autophagy - animal	3	0.930407	Cellular Processes	ko04140	Autophagy - animal	3	36
AMPK signaling pathway	3	0.930407	Environmental Information Processing	ko04152	AMPK signaling pathway	3	36
Legionellosis	1	0.940987	Human Diseases	ko05134	Legionellosis	1	17
TNF signaling pathway	1	0.950103	Environmental Information Processing	ko04668	TNF signaling pathway	1	18
Non-alcoholic fatty liver disease (NAFLD)	1	0.950103	Human Diseases	ko04932	Non-alcoholic fatty liver disease (NAFLD)	1	18
Epstein-Barr virus infection	4	0.95605	Human Diseases	ko05169	Epstein-Barr virus infection	4	49
Glycerophospholipid metabolism	1	0.957817	Metabolism	ko00564	Glycerophospholipid metabolism	1	19
Cell cycle	1	0.969865	Cellular Processes	ko04110	Cell cycle	1	21
Apoptosis	2	0.978896	Cellular Processes	ko04210	Apoptosis	2	35
Hepatocellular carcinoma	2	0.984226	Human Diseases	ko05225	Hepatocellular carcinoma	2	37
Amoebiasis	1	0.987035	Human Diseases	ko05146	Amoebiasis	1	26
Wnt signaling pathway	1	0.989053	Environmental Information Processing	ko04310	Wnt signaling pathway	1	27

## Sheet: blue vs white
id	num	pvalue	class	ID	Descrption	fg_num	bg_num
PI3K-Akt signaling pathway	15	4.79773e-06	Environmental Information Processing	ko04151	PI3K-Akt signaling pathway	15	86
Focal adhesion	12	4.57e-05	Cellular Processes	ko04510	Focal adhesion	12	68
Complement and coagulation cascades	6	5.31414e-05	Organismal Systems	ko04610	Complement and coagulation cascades	6	16
ECM-receptor interaction	8	0.000340403	Environmental Information Processing	ko04512	ECM-receptor interaction	8	39
Human papillomavirus infection	12	0.00038795	Human Diseases	ko05165	Human papillomavirus infection	12	84
Small cell lung cancer	6	0.000513675	Human Diseases	ko05222	Small cell lung cancer	6	23
Taste transduction	3	0.00323117	Organismal Systems	ko04742	Taste transduction	3	7
Primary immunodeficiency	2	0.00662274	Human Diseases	ko05340	Primary immunodeficiency	2	3
Hippo signaling pathway - multiple species	2	0.0128355	Environmental Information Processing	ko04392	Hippo signaling pathway - multiple species	2	4
Prion diseases	2	0.0128355	Human Diseases	ko05020	Prion diseases	2	4
p53 signaling pathway	3	0.0132629	Cellular Processes	ko04115	p53 signaling pathway	3	11
Hippo signaling pathway -fly	3	0.0170851	Environmental Information Processing	ko04391	Hippo signaling pathway -fly	3	12
Pathways in cancer	11	0.0175612	Human Diseases	ko05200	Pathways in cancer	11	115
Circadian rhythm - fly	2	0.0207327	Organismal Systems	ko04711	Circadian rhythm - fly	2	5
Systemic lupus erythematosus	2	0.0207327	Human Diseases	ko05322	Systemic lupus erythematosus	2	5
Hematopoietic cell lineage	3	0.0214599	Organismal Systems	ko04640	Hematopoietic cell lineage	3	13
Toxoplasmosis	4	0.0249772	Human Diseases	ko05145	Toxoplasmosis	4	24
Intestinal immune network for IgA production	2	0.0301432	Organismal Systems	ko04672	Intestinal immune network for IgA production	2	6
Retinol metabolism	3	0.0318789	Metabolism	ko00830	Retinol metabolism	3	15
Regulation of actin cytoskeleton	6	0.0408506	Cellular Processes	ko04810	Regulation of actin cytoskeleton	6	54
Prostate cancer	3	0.0444994	Human Diseases	ko05215	Prostate cancer	3	17
Cellular senescence	4	0.0466743	Cellular Processes	ko04218	Cellular senescence	4	29
Homologous recombination	1	0.0481155	Genetic Information Processing	ko03440	Homologous recombination	1	1
Transcriptional misregulation in cancers	4	0.0519677	Human Diseases	ko05202	Transcriptional misregulation in cancers	4	30
Apelin signaling pathway	5	0.060507	Environmental Information Processing	ko04371	Apelin signaling pathway	5	45
Cytokine-cytokine receptor interaction	4	0.0635046	Environmental Information Processing	ko04060	Cytokine-cytokine receptor interaction	4	32
Autophagy - other eukaryotes	2	0.0659207	Cellular Processes	ko04136	Autophagy - other eukaryotes	2	9
Gastric acid secretion	3	0.0850781	Organismal Systems	ko04971	Gastric acid secretion	3	22
HIF-1 signaling pathway	4	0.090277	Environmental Information Processing	ko04066	HIF-1 signaling pathway	4	36
HTLV-I infection	4	0.090277	Human Diseases	ko05166	HTLV-I infection	4	36
Collecting duct acid secretion	1	0.0939526	Organismal Systems	ko04966	Collecting duct acid secretion	1	2
Viral protein interaction with cytokine and cytokine receptor	2	0.0947141	Environmental Information Processing	ko04061	Viral protein interaction with cytokine and cytokine receptor	2	11
Autophagy - yeast	2	0.0947141	Cellular Processes	ko04138	Autophagy - yeast	2	11
Circadian rhythm	2	0.0947141	Organismal Systems	ko04710	Circadian rhythm	2	11
Platelet activation	4	0.0977088	Organismal Systems	ko04611	Platelet activation	4	37
Rap1 signaling pathway	4	0.105422	Environmental Information Processing	ko04015	Rap1 signaling pathway	4	38
MicroRNAs in cancer	4	0.105422	Human Diseases	ko05206	MicroRNAs in cancer	4	38
Circadian entrainment	3	0.114895	Organismal Systems	ko04713	Circadian entrainment	3	25
Autoimmune thyroid disease	1	0.137618	Human Diseases	ko05320	Autoimmune thyroid disease	1	3
Glioma	2	0.143047	Human Diseases	ko05214	Glioma	2	14
Cell adhesion molecules (CAMs)	3	0.148085	Environmental Information Processing	ko04514	Cell adhesion molecules (CAMs)	3	28
Calcium signaling pathway	4	0.16654	Environmental Information Processing	ko04020	Calcium signaling pathway	4	45
Endocrine resistance	3	0.171766	Human Diseases	ko01522	Endocrine resistance	3	30
EGFR tyrosine kinase inhibitor resistance	2	0.177611	Human Diseases	ko01521	EGFR tyrosine kinase inhibitor resistance	2	16
NF-kappa B signaling pathway	2	0.177611	Environmental Information Processing	ko04064	NF-kappa B signaling pathway	2	16
Dopaminergic synapse	2	0.177611	Organismal Systems	ko04728	Dopaminergic synapse	2	16
Melanoma	2	0.177611	Human Diseases	ko05218	Melanoma	2	16
Fanconi anemia pathway	1	0.179212	Genetic Information Processing	ko03460	Fanconi anemia pathway	1	4
Asthma	1	0.179212	Human Diseases	ko05310	Asthma	1	4
Allograft rejection	1	0.179212	Human Diseases	ko05330	Allograft rejection	1	4
Jak-STAT signaling pathway	2	0.213328	Environmental Information Processing	ko04630	Jak-STAT signaling pathway	2	18
Glycosaminoglycan biosynthesis - heparan sulfate / heparin	1	0.218831	Metabolism	ko00534	Glycosaminoglycan biosynthesis - heparan sulfate / heparin	1	5
Porphyrin and chlorophyll metabolism	1	0.218831	Metabolism	ko00860	Porphyrin and chlorophyll metabolism	1	5
Nitrogen metabolism	1	0.218831	Metabolism	ko00910	Nitrogen metabolism	1	5
Mitophagy - yeast	1	0.218831	Cellular Processes	ko04139	Mitophagy - yeast	1	5
Dorso-ventral axis formation	1	0.218831	Organismal Systems	ko04320	Dorso-ventral axis formation	1	5
Type I diabetes mellitus	1	0.218831	Human Diseases	ko04940	Type I diabetes mellitus	1	5
Cushing syndrome	3	0.221995	Human Diseases	ko04934	Cushing syndrome	3	34
Longevity regulating pathway - multiple species	2	0.231455	Organismal Systems	ko04213	Longevity regulating pathway - multiple species	2	19
mTOR signaling pathway	3	0.235013	Environmental Information Processing	ko04150	mTOR signaling pathway	3	35
Hippo signaling pathway	3	0.235013	Environmental Information Processing	ko04390	Hippo signaling pathway	3	35
Adherens junction	2	0.249686	Cellular Processes	ko04520	Adherens junction	2	20
Retrograde endocannabinoid signaling	2	0.249686	Organismal Systems	ko04723	Retrograde endocannabinoid signaling	2	20
Pentose and glucuronate interconversions	1	0.256569	Metabolism	ko00040	Pentose and glucuronate interconversions	1	6
Ras signaling pathway	3	0.261446	Environmental Information Processing	ko04014	Ras signaling pathway	3	37
Human cytomegalovirus infection	3	0.261446	Human Diseases	ko05163	Human cytomegalovirus infection	3	37
Cell cycle	2	0.267969	Cellular Processes	ko04110	Cell cycle	2	21
Oocyte meiosis	2	0.267969	Cellular Processes	ko04114	Oocyte meiosis	2	21
Salivary secretion	2	0.267969	Organismal Systems	ko04970	Salivary secretion	2	21
Chagas disease (American trypanosomiasis)	2	0.267969	Human Diseases	ko05142	Chagas disease (American trypanosomiasis)	2	21
Arrhythmogenic right ventricular cardiomyopathy (ARVC)	3	0.27482	Human Diseases	ko05412	Arrhythmogenic right ventricular cardiomyopathy (ARVC)	3	38
Longevity regulating pathway - mammal	2	0.286258	Organismal Systems	ko04211	Longevity regulating pathway - mammal	2	22
Bile secretion	2	0.286258	Organismal Systems	ko04976	Bile secretion	2	22
Thermogenesis	3	0.288271	Organismal Systems	ko04714	Thermogenesis	3	39
Protein digestion and absorption	3	0.30178	Organismal Systems	ko04974	Protein digestion and absorption	3	40
AGE-RAGE signaling pathway in diabetic complications	2	0.304511	Human Diseases	ko04933	AGE-RAGE signaling pathway in diabetic complications	2	23
Axon guidance	3	0.315328	Organismal Systems	ko04360	Axon guidance	3	41
Hepatitis B	2	0.322689	Human Diseases	ko05161	Hepatitis B	2	24
Proximal tubule bicarbonate reclamation	1	0.326746	Organismal Systems	ko04964	Proximal tubule bicarbonate reclamation	1	8
Chemokine signaling pathway	2	0.340758	Organismal Systems	ko04062	Chemokine signaling pathway	2	25
Gap junction	2	0.340758	Cellular Processes	ko04540	Gap junction	2	25
Dilated cardiomyopathy (DCM)	3	0.356036	Human Diseases	ko05414	Dilated cardiomyopathy (DCM)	3	44
Amoebiasis	2	0.358687	Human Diseases	ko05146	Amoebiasis	2	26
mRNA surveillance pathway	1	0.359349	Genetic Information Processing	ko03015	mRNA surveillance pathway	1	9
Bladder cancer	1	0.359349	Human Diseases	ko05219	Bladder cancer	1	9
Non-small cell lung cancer	1	0.359349	Human Diseases	ko05223	Non-small cell lung cancer	1	9
Oxytocin signaling pathway	3	0.369571	Organismal Systems	ko04921	Oxytocin signaling pathway	3	45
Oxidative phosphorylation	1	0.390398	Metabolism	ko00190	Oxidative phosphorylation	1	10
VEGF signaling pathway	1	0.390398	Environmental Information Processing	ko04370	VEGF signaling pathway	1	10
Purine metabolism	2	0.411363	Metabolism	ko00230	Purine metabolism	2	29
Pancreatic secretion	2	0.411363	Organismal Systems	ko04972	Pancreatic secretion	2	29
Fluid shear stress and atherosclerosis	2	0.411363	Human Diseases	ko05418	Fluid shear stress and atherosclerosis	2	29
Carbohydrate digestion and absorption	1	0.419967	Organismal Systems	ko04973	Carbohydrate digestion and absorption	1	11
Morphine addiction	1	0.419967	Human Diseases	ko05032	Morphine addiction	1	11
Glucagon signaling pathway	2	0.428477	Organismal Systems	ko04922	Glucagon signaling pathway	2	30
Viral carcinogenesis	2	0.445338	Human Diseases	ko05203	Viral carcinogenesis	2	31
Longevity regulating pathway - worm	1	0.448124	Organismal Systems	ko04212	Longevity regulating pathway - worm	1	12
Ovarian Steroidogenesis	1	0.448124	Organismal Systems	ko04913	Ovarian Steroidogenesis	1	12
cGMP - PKG signaling pathway	3	0.449434	Environmental Information Processing	ko04022	cGMP - PKG signaling pathway	3	51
Glycine, serine and threonine metabolism	1	0.474935	Metabolism	ko00260	Glycine, serine and threonine metabolism	1	13
Th1 and Th2 cell differentiation	1	0.474935	Organismal Systems	ko04658	Th1 and Th2 cell differentiation	1	13
Regulation of lipolysis in adipocyte	1	0.474935	Organismal Systems	ko04923	Regulation of lipolysis in adipocyte	1	13
Rheumatoid arthritis	1	0.474935	Human Diseases	ko05323	Rheumatoid arthritis	1	13
Vascular smooth muscle contraction	2	0.478238	Organismal Systems	ko04270	Vascular smooth muscle contraction	2	33
Human immunodeficiency virus 1 infection	2	0.494253	Human Diseases	ko05170	Human immunodeficiency virus 1 infection	2	34
Gastric cancer	2	0.494253	Human Diseases	ko05226	Gastric cancer	2	34
Pyruvate metabolism	1	0.500465	Metabolism	ko00620	Pyruvate metabolism	1	14
Malaria	1	0.500465	Human Diseases	ko05144	Malaria	1	14
Acute myeloid leukemia	1	0.500465	Human Diseases	ko05221	Acute myeloid leukemia	1	14
Viral myocarditis	1	0.500465	Human Diseases	ko05416	Viral myocarditis	1	14
Alzheimer disease	3	0.500541	Human Diseases	ko05010	Alzheimer disease	3	55
Propanoate metabolism	1	0.524773	Metabolism	ko00640	Propanoate metabolism	1	15
MAPK signaling pathway - fly	1	0.524773	Environmental Information Processing	ko04013	MAPK signaling pathway - fly	1	15
Serotonergic synapse	1	0.524773	Organismal Systems	ko04726	Serotonergic synapse	1	15
Progesterone-mediated oocyte maturation	1	0.524773	Organismal Systems	ko04914	Progesterone-mediated oocyte maturation	1	15
Pancreatic cancer	1	0.524773	Human Diseases	ko05212	Pancreatic cancer	1	15
Chronic myeloid leukemia	1	0.524773	Human Diseases	ko05220	Chronic myeloid leukemia	1	15
MAPK signaling pathway	3	0.52523	Environmental Information Processing	ko04010	MAPK signaling pathway	3	57
Phospholipase D signaling pathway	2	0.525365	Environmental Information Processing	ko04072	Phospholipase D signaling pathway	2	36
Autophagy - animal	2	0.525365	Cellular Processes	ko04140	Autophagy - animal	2	36
AMPK signaling pathway	2	0.525365	Environmental Information Processing	ko04152	AMPK signaling pathway	2	36
Notch signaling pathway	1	0.547918	Environmental Information Processing	ko04330	Notch signaling pathway	1	16
Parkinson disease	1	0.547918	Human Diseases	ko05012	Parkinson disease	1	16
Central carbon metabolism in cancer	1	0.547918	Human Diseases	ko05230	Central carbon metabolism in cancer	1	16
Breast cancer	2	0.555203	Human Diseases	ko05224	Breast cancer	2	38
Huntington disease	2	0.569631	Human Diseases	ko05016	Huntington disease	2	39
Cysteine and methionine metabolism	1	0.569952	Metabolism	ko00270	Cysteine and methionine metabolism	1	17
Arginine and proline metabolism	1	0.569952	Metabolism	ko00330	Arginine and proline metabolism	1	17
Cortisol synthesis and secretion	1	0.569952	Organismal Systems	ko04927	Cortisol synthesis and secretion	1	17
Spinocerebellar ataxia	1	0.569952	Human Diseases	ko05017	Spinocerebellar ataxia	1	17
Sphingolipid signaling pathway	1	0.59093	Environmental Information Processing	ko04071	Sphingolipid signaling pathway	1	18
TNF signaling pathway	1	0.59093	Environmental Information Processing	ko04668	TNF signaling pathway	1	18
GABAergic synapse	1	0.59093	Organismal Systems	ko04727	GABAergic synapse	1	18
Thyroid hormone synthesis	1	0.59093	Organismal Systems	ko04918	Thyroid hormone synthesis	1	18
Non-alcoholic fatty liver disease (NAFLD)	1	0.59093	Human Diseases	ko04932	Non-alcoholic fatty liver disease (NAFLD)	1	18
Inflammatory mediator regulation of TRP channels	1	0.610901	Organismal Systems	ko04750	Inflammatory mediator regulation of TRP channels	1	19
Insulin secretion	1	0.610901	Organismal Systems	ko04911	Insulin secretion	1	19
Herpes simplex infection	1	0.610901	Human Diseases	ko05168	Herpes simplex infection	1	19
Adrenergic signaling in cardiomyocytes	2	0.610923	Organismal Systems	ko04261	Adrenergic signaling in cardiomyocytes	2	42
Measles	1	0.629913	Human Diseases	ko05162	Measles	1	20
Hypertrophic cardiomyopathy (HCM)	2	0.636779	Human Diseases	ko05410	Hypertrophic cardiomyopathy (HCM)	2	44
Yersinia infection	1	0.64801	Human Diseases	ko05135	Yersinia infection	1	21
Fc gamma R-mediated phagocytosis	1	0.665236	Organismal Systems	ko04666	Fc gamma R-mediated phagocytosis	1	22
Choline metabolism in cancer	1	0.665236	Human Diseases	ko05231	Choline metabolism in cancer	1	22
FoxO signaling pathway	1	0.681633	Environmental Information Processing	ko04068	FoxO signaling pathway	1	23
T cell receptor signaling pathway	1	0.681633	Organismal Systems	ko04660	T cell receptor signaling pathway	1	23
Glutamatergic synapse	1	0.681633	Organismal Systems	ko04724	Glutamatergic synapse	1	23
Aldosterone synthesis and secretion	1	0.681633	Organismal Systems	ko04925	Aldosterone synthesis and secretion	1	23
Growth hormone synthesis, secretion and action	1	0.681633	Organismal Systems	ko04935	Growth hormone synthesis, secretion and action	1	23
Epstein-Barr virus infection	2	0.695639	Human Diseases	ko05169	Epstein-Barr virus infection	2	49
Axon regeneration	1	0.697239	Organismal Systems	ko04361	Axon regeneration	1	24
GnRH signaling pathway	1	0.697239	Organismal Systems	ko04912	GnRH signaling pathway	1	24
Thyroid hormone signaling pathway	1	0.697239	Organismal Systems	ko04919	Thyroid hormone signaling pathway	1	24
Parathyroid hormone synthesis, secretion and action	1	0.697239	Organismal Systems	ko04928	Parathyroid hormone synthesis, secretion and action	1	24
NOD-like receptor signaling pathway	1	0.712092	Organismal Systems	ko04621	NOD-like receptor signaling pathway	1	25
Kaposi sarcoma-associated herpesvirus infection	1	0.712092	Human Diseases	ko05167	Kaposi sarcoma-associated herpesvirus infection	1	25
Glycolysis / Gluconeogenesis	1	0.726229	Metabolism	ko00010	Glycolysis / Gluconeogenesis	1	26
Hepatitis C	1	0.726229	Human Diseases	ko05160	Hepatitis C	1	26
Leukocyte transendothelial migration	1	0.739682	Organismal Systems	ko04670	Leukocyte transendothelial migration	1	27
Melanogenesis	1	0.752484	Organismal Systems	ko04916	Melanogenesis	1	28
Cholinergic synapse	1	0.764667	Organismal Systems	ko04725	Cholinergic synapse	1	29
Relaxin signaling pathway	1	0.787291	Organismal Systems	ko04926	Relaxin signaling pathway	1	31
Endocytosis	1	0.807772	Cellular Processes	ko04144	Endocytosis	1	33
Insulin signaling pathway	1	0.807772	Organismal Systems	ko04910	Insulin signaling pathway	1	33
cAMP signaling pathway	1	0.826311	Environmental Information Processing	ko04024	cAMP signaling pathway	1	35
Neuroactive ligand-receptor interaction	1	0.826311	Environmental Information Processing	ko04080	Neuroactive ligand-receptor interaction	1	35
Salmonella infection	1	0.834909	Human Diseases	ko05132	Salmonella infection	1	36
Hepatocellular carcinoma	1	0.843089	Human Diseases	ko05225	Hepatocellular carcinoma	1	37
Shigellosis	1	0.878374	Human Diseases	ko05131	Shigellosis	1	42
Tight junction	1	0.890189	Cellular Processes	ko04530	Tight junction	1	44
Estrogen signaling pathway	1	0.900874	Organismal Systems	ko04915	Estrogen signaling pathway	1	46
Pathogenic Escherichia coli infection	1	0.910535	Human Diseases	ko05130	Pathogenic Escherichia coli infection	1	48
Proteoglycans in cancer	1	0.930819	Human Diseases	ko05205	Proteoglycans in cancer	1	53
Microbial metabolism in diverse environments	1	0.940741	Metabolism	ko01120	Microbial metabolism in diverse environments	1	56
Metabolic pathways	10	0.947943	Metabolism	ko01100	Metabolic pathways	10	304
Ribosome	1	0.954258	Genetic Information Processing	ko03010	Ribosome	1	61
Biosynthesis of secondary metabolites	2	0.97222	Metabolism	ko01110	Biosynthesis of secondary metabolites	2	107

## Sheet: blue vs black
id	num	pvalue	class	ID	Descrption	fg_num	bg_num
Glycolysis / Gluconeogenesis	12	2.25457e-05	Metabolism	ko00010	Glycolysis / Gluconeogenesis	12	26
Metabolic pathways	57	0.000282073	Metabolism	ko01100	Metabolic pathways	57	304
Starch and sucrose metabolism	8	0.000496926	Metabolism	ko00500	Starch and sucrose metabolism	8	17
Glucagon signaling pathway	11	0.000605521	Organismal Systems	ko04922	Glucagon signaling pathway	11	30
Biosynthesis of secondary metabolites	25	0.000984548	Metabolism	ko01110	Biosynthesis of secondary metabolites	25	107
Peroxisome	8	0.00123302	Cellular Processes	ko04146	Peroxisome	8	19
Galactose metabolism	5	0.00454163	Metabolism	ko00052	Galactose metabolism	5	10
Methane metabolism	5	0.00748338	Metabolism	ko00680	Methane metabolism	5	11
Carbon metabolism	12	0.00909741	Metabolism	ko01200	Carbon metabolism	12	46
Pentose phosphate pathway	5	0.0115339	Metabolism	ko00030	Pentose phosphate pathway	5	12
Biofilm formation - Escherichia coli	2	0.0159651	Cellular Processes	ko02026	Biofilm formation - Escherichia coli	2	2
Maturity onset diabetes of the young	3	0.016451	Human Diseases	ko04950	Maturity onset diabetes of the young	3	5
Microbial metabolism in diverse environments	13	0.0184104	Metabolism	ko01120	Microbial metabolism in diverse environments	13	56
PPAR signaling pathway	7	0.0192157	Organismal Systems	ko03320	PPAR signaling pathway	7	23
AMPK signaling pathway	9	0.0302185	Environmental Information Processing	ko04152	AMPK signaling pathway	9	36
Propanoate metabolism	5	0.0318522	Metabolism	ko00640	Propanoate metabolism	5	15
Streptomycin biosynthesis	2	0.0438945	Metabolism	ko00521	Streptomycin biosynthesis	2	3
Fructose and mannose metabolism	5	0.0532345	Metabolism	ko00051	Fructose and mannose metabolism	5	17
Arginine and proline metabolism	5	0.0532345	Metabolism	ko00330	Arginine and proline metabolism	5	17
Purine metabolism	7	0.0635868	Metabolism	ko00230	Purine metabolism	7	29
Renin secretion	5	0.0664227	Organismal Systems	ko04924	Renin secretion	5	18
Mucin type O-glycan biosynthesis	3	0.0690477	Metabolism	ko00512	Mucin type O-glycan biosynthesis	3	8
Glyoxylate and dicarboxylate metabolism	3	0.0690477	Metabolism	ko00630	Glyoxylate and dicarboxylate metabolism	3	8
Adipocytokine signaling pathway	4	0.0708289	Organismal Systems	ko04920	Adipocytokine signaling pathway	4	13
Adrenergic signaling in cardiomyocytes	9	0.0734498	Organismal Systems	ko04261	Adrenergic signaling in cardiomyocytes	9	42
Transcriptional misregulation in cancers	7	0.0744395	Human Diseases	ko05202	Transcriptional misregulation in cancers	7	30
Signaling pathways regulating pluripotency of stem cells	6	0.0854582	Cellular Processes	ko04550	Signaling pathways regulating pluripotency of stem cells	6	25
Other types of O-glycan biosynthesis	4	0.0897235	Metabolism	ko00514	Other types of O-glycan biosynthesis	4	14
Pyruvate metabolism	4	0.0897235	Metabolism	ko00620	Pyruvate metabolism	4	14
Carbon fixation in photosynthetic organisms	4	0.0897235	Metabolism	ko00710	Carbon fixation in photosynthetic organisms	4	14
Hypertrophic cardiomyopathy (HCM)	9	0.0936439	Human Diseases	ko05410	Hypertrophic cardiomyopathy (HCM)	9	44
Retrograde endocannabinoid signaling	5	0.0977294	Organismal Systems	ko04723	Retrograde endocannabinoid signaling	5	20
Fatty acid metabolism	4	0.110768	Metabolism	ko01212	Fatty acid metabolism	4	15
Penicillin and cephalosporin biosynthesis	1	0.126704	Metabolism	ko00311	Penicillin and cephalosporin biosynthesis	1	1
D-Arginine and D-ornithine metabolism	1	0.126704	Metabolism	ko00472	D-Arginine and D-ornithine metabolism	1	1
Neomycin, kanamycin and gentamicin biosynthesis	1	0.126704	Metabolism	ko00524	Neomycin, kanamycin and gentamicin biosynthesis	1	1
Amino sugar and nucleotide sugar metabolism	4	0.133785	Metabolism	ko00520	Amino sugar and nucleotide sugar metabolism	4	16
Central carbon metabolism in cancer	4	0.133785	Human Diseases	ko05230	Central carbon metabolism in cancer	4	16
Alzheimer disease	10	0.147162	Human Diseases	ko05010	Alzheimer disease	10	55
Biosynthesis of amino acids	6	0.150551	Metabolism	ko01230	Biosynthesis of amino acids	6	29
Circadian rhythm	3	0.153461	Organismal Systems	ko04710	Circadian rhythm	3	11
Carbohydrate digestion and absorption	3	0.153461	Organismal Systems	ko04973	Carbohydrate digestion and absorption	3	11
Small cell lung cancer	5	0.156039	Human Diseases	ko05222	Small cell lung cancer	5	23
HIF-1 signaling pathway	7	0.160566	Environmental Information Processing	ko04066	HIF-1 signaling pathway	7	36
Glycosaminoglycan biosynthesis - keratan sulfate	2	0.169953	Metabolism	ko00533	Glycosaminoglycan biosynthesis - keratan sulfate	2	6
Ferroptosis	2	0.169953	Cellular Processes	ko04216	Ferroptosis	2	6
Oxytocin signaling pathway	8	0.200571	Organismal Systems	ko04921	Oxytocin signaling pathway	8	45
Insulin resistance	5	0.20126	Human Diseases	ko04931	Insulin resistance	5	25
Kaposi sarcoma-associated herpesvirus infection	5	0.20126	Human Diseases	ko05167	Kaposi sarcoma-associated herpesvirus infection	5	25
Mannose type O-glycan biosyntheis	2	0.218944	Metabolism	ko00515	Mannose type O-glycan biosyntheis	2	7
Carbon fixation pathways in prokaryotes	2	0.218944	Metabolism	ko00720	Carbon fixation pathways in prokaryotes	2	7
Renin-angiotensin system	2	0.218944	Organismal Systems	ko04614	Renin-angiotensin system	2	7
Glycine, serine and threonine metabolism	3	0.221254	Metabolism	ko00260	Glycine, serine and threonine metabolism	3	13
Basal cell carcinoma	3	0.221254	Human Diseases	ko05217	Basal cell carcinoma	3	13
Cardiac muscle contraction	5	0.225379	Organismal Systems	ko04260	Cardiac muscle contraction	5	26
Insulin signaling pathway	6	0.232022	Organismal Systems	ko04910	Insulin signaling pathway	6	33
Benzoate degradation	1	0.237443	Metabolism	ko00362	Benzoate degradation	1	2
Lipoic acid metabolism	1	0.237443	Metabolism	ko00785	Lipoic acid metabolism	1	2
Biosynthesis of unsaturated fatty acids	1	0.237443	Metabolism	ko01040	Biosynthesis of unsaturated fatty acids	1	2
Phosphatidylinositol signaling system	4	0.241231	Environmental Information Processing	ko04070	Phosphatidylinositol signaling system	4	20
Necroptosis	5	0.250312	Cellular Processes	ko04217	Necroptosis	5	27
Cushing syndrome	6	0.254308	Human Diseases	ko04934	Cushing syndrome	6	34
Proximal tubule bicarbonate reclamation	2	0.268909	Organismal Systems	ko04964	Proximal tubule bicarbonate reclamation	2	8
Fatty acid degradation	3	0.293716	Metabolism	ko00071	Fatty acid degradation	3	15
Cholinergic synapse	5	0.302028	Organismal Systems	ko04725	Cholinergic synapse	5	29
RNA degradation	2	0.318823	Genetic Information Processing	ko03018	RNA degradation	2	9
Type II diabetes mellitus	2	0.318823	Human Diseases	ko04930	Type II diabetes mellitus	2	9
Dilated cardiomyopathy (DCM)	7	0.319122	Human Diseases	ko05414	Dilated cardiomyopathy (DCM)	7	44
Lysine degradation	3	0.330623	Metabolism	ko00310	Lysine degradation	3	16
Notch signaling pathway	3	0.330623	Environmental Information Processing	ko04330	Notch signaling pathway	3	16
Dopaminergic synapse	3	0.330623	Organismal Systems	ko04728	Dopaminergic synapse	3	16
Parkinson disease	3	0.330623	Human Diseases	ko05012	Parkinson disease	3	16
Aldosterone synthesis and secretion	4	0.331373	Organismal Systems	ko04925	Aldosterone synthesis and secretion	4	23
Synthesis and degradation of ketone bodies	1	0.334217	Metabolism	ko00072	Synthesis and degradation of ketone bodies	1	3
Taurine and hypotaurine metabolism	1	0.334217	Metabolism	ko00430	Taurine and hypotaurine metabolism	1	3
Terpenoid backbone biosynthesis	1	0.334217	Metabolism	ko00900	Terpenoid backbone biosynthesis	1	3
Quorum sensing	1	0.334217	Cellular Processes	ko02024	Quorum sensing	1	3
DNA replication	1	0.334217	Genetic Information Processing	ko03030	DNA replication	1	3
Base excision repair	1	0.334217	Genetic Information Processing	ko03410	Base excision repair	1	3
Nucleotide excision repair	1	0.334217	Genetic Information Processing	ko03420	Nucleotide excision repair	1	3
MAPK signaling pathway - plant	1	0.334217	Environmental Information Processing	ko04016	MAPK signaling pathway - plant	1	3
Arrhythmogenic right ventricular cardiomyopathy (ARVC)	6	0.348106	Human Diseases	ko05412	Arrhythmogenic right ventricular cardiomyopathy (ARVC)	6	38
Cysteine and methionine metabolism	3	0.367491	Metabolism	ko00270	Cysteine and methionine metabolism	3	17
Inositol phosphate metabolism	3	0.367491	Metabolism	ko00562	Inositol phosphate metabolism	3	17
Ubiquitin mediated proteolysis	3	0.367491	Genetic Information Processing	ko04120	Ubiquitin mediated proteolysis	3	17
Cortisol synthesis and secretion	3	0.367491	Organismal Systems	ko04927	Cortisol synthesis and secretion	3	17
Oxidative phosphorylation	2	0.3679	Metabolism	ko00190	Oxidative phosphorylation	2	10
Thermogenesis	6	0.372209	Organismal Systems	ko04714	Thermogenesis	6	39
Chemokine signaling pathway	4	0.392651	Organismal Systems	ko04062	Chemokine signaling pathway	4	25
Thyroid hormone synthesis	3	0.40401	Organismal Systems	ko04918	Thyroid hormone synthesis	3	18
Non-alcoholic fatty liver disease (NAFLD)	3	0.40401	Human Diseases	ko04932	Non-alcoholic fatty liver disease (NAFLD)	3	18
p53 signaling pathway	2	0.415553	Cellular Processes	ko04115	p53 signaling pathway	2	11
Glycosphingolipid biosynthesis - lacto and neolacto series	1	0.418778	Metabolism	ko00601	Glycosphingolipid biosynthesis - lacto and neolacto series	1	4
Fanconi anemia pathway	1	0.418778	Genetic Information Processing	ko03460	Fanconi anemia pathway	1	4
Amoebiasis	4	0.423063	Human Diseases	ko05146	Amoebiasis	4	26
Glycerophospholipid metabolism	3	0.439912	Metabolism	ko00564	Glycerophospholipid metabolism	3	19
Longevity regulating pathway - multiple species	3	0.439912	Organismal Systems	ko04213	Longevity regulating pathway - multiple species	3	19
C-type lectin receptor signaling pathway	3	0.439912	Organismal Systems	ko04625	C-type lectin receptor signaling pathway	3	19
Inflammatory mediator regulation of TRP channels	3	0.439912	Organismal Systems	ko04750	Inflammatory mediator regulation of TRP channels	3	19
Insulin secretion	3	0.439912	Organismal Systems	ko04911	Insulin secretion	3	19
Endocrine and other factor-regulated calcium reabsorption	2	0.461355	Organismal Systems	ko04961	Endocrine and other factor-regulated calcium reabsorption	2	12
Neuroactive ligand-receptor interaction	5	0.461889	Environmental Information Processing	ko04080	Neuroactive ligand-receptor interaction	5	35
cGMP - PKG signaling pathway	7	0.473529	Environmental Information Processing	ko04022	cGMP - PKG signaling pathway	7	51
Phospholipase D signaling pathway	5	0.487922	Environmental Information Processing	ko04072	Phospholipase D signaling pathway	5	36
Salmonella infection	5	0.487922	Human Diseases	ko05132	Salmonella infection	5	36
Fatty acid biosynthesis	1	0.492658	Metabolism	ko00061	Fatty acid biosynthesis	1	5
Primary bile acid biosynthesis	1	0.492658	Metabolism	ko00120	Primary bile acid biosynthesis	1	5
N-Glycan biosynthesis	1	0.492658	Metabolism	ko00510	N-Glycan biosynthesis	1	5
Glycosaminoglycan biosynthesis - heparan sulfate / heparin	1	0.492658	Metabolism	ko00534	Glycosaminoglycan biosynthesis - heparan sulfate / heparin	1	5
Nitrogen metabolism	1	0.492658	Metabolism	ko00910	Nitrogen metabolism	1	5
Dorso-ventral axis formation	1	0.492658	Organismal Systems	ko04320	Dorso-ventral axis formation	1	5
Circadian rhythm - fly	1	0.492658	Organismal Systems	ko04711	Circadian rhythm - fly	1	5
Pathways in cancer	15	0.496293	Human Diseases	ko05200	Pathways in cancer	15	115
Human papillomavirus infection	11	0.5046	Human Diseases	ko05165	Human papillomavirus infection	11	84
Glutathione metabolism	2	0.50501	Metabolism	ko00480	Glutathione metabolism	2	13
GnRH secretion	2	0.50501	Organismal Systems	ko04929	GnRH secretion	2	13
Oocyte meiosis	3	0.50901	Cellular Processes	ko04114	Oocyte meiosis	3	21
Salivary secretion	3	0.50901	Organismal Systems	ko04970	Salivary secretion	3	21
Pancreatic secretion	4	0.511538	Organismal Systems	ko04972	Pancreatic secretion	4	29
Breast cancer	5	0.538571	Human Diseases	ko05224	Breast cancer	5	38
Gastric acid secretion	3	0.541872	Organismal Systems	ko04971	Gastric acid secretion	3	22
Glycerolipid metabolism	2	0.546324	Metabolism	ko00561	Glycerolipid metabolism	2	14
Pentose and glucuronate interconversions	1	0.557199	Metabolism	ko00040	Pentose and glucuronate interconversions	1	6
Fatty acid elongation	1	0.557199	Metabolism	ko00062	Fatty acid elongation	1	6
Various types of N-glycan biosynthesis	1	0.557199	Metabolism	ko00513	Various types of N-glycan biosynthesis	1	6
Nicotinate and nicotinamide metabolism	1	0.557199	Metabolism	ko00760	Nicotinate and nicotinamide metabolism	1	6
Aldosterone-regulated sodium reabsorption	1	0.557199	Organismal Systems	ko04960	Aldosterone-regulated sodium reabsorption	1	6
Huntington disease	5	0.563036	Human Diseases	ko05016	Huntington disease	5	39
Viral carcinogenesis	4	0.567021	Human Diseases	ko05203	Viral carcinogenesis	4	31
FoxO signaling pathway	3	0.573447	Environmental Information Processing	ko04068	FoxO signaling pathway	3	23
Growth hormone synthesis, secretion and action	3	0.573447	Organismal Systems	ko04935	Growth hormone synthesis, secretion and action	3	23
Alanine, aspartate and glutamate metabolism	2	0.585187	Metabolism	ko00250	Alanine, aspartate and glutamate metabolism	2	15
MAPK signaling pathway - fly	2	0.585187	Environmental Information Processing	ko04013	MAPK signaling pathway - fly	2	15
Serotonergic synapse	2	0.585187	Organismal Systems	ko04726	Serotonergic synapse	2	15
Progesterone-mediated oocyte maturation	2	0.585187	Organismal Systems	ko04914	Progesterone-mediated oocyte maturation	2	15
Chronic myeloid leukemia	2	0.585187	Human Diseases	ko05220	Chronic myeloid leukemia	2	15
Epstein-Barr virus infection	6	0.603569	Human Diseases	ko05169	Epstein-Barr virus infection	6	49
GnRH signaling pathway	3	0.60365	Organismal Systems	ko04912	GnRH signaling pathway	3	24
Parathyroid hormone synthesis, secretion and action	3	0.60365	Organismal Systems	ko04928	Parathyroid hormone synthesis, secretion and action	3	24
Toxoplasmosis	3	0.60365	Human Diseases	ko05145	Toxoplasmosis	3	24
Pyrimidine metabolism	1	0.613575	Metabolism	ko00240	Pyrimidine metabolism	1	7
Two-component system	1	0.613575	Environmental Information Processing	ko02020	Two-component system	1	7
Long-term potentiation	1	0.613575	Organismal Systems	ko04720	Long-term potentiation	1	7
Taste transduction	1	0.613575	Organismal Systems	ko04742	Taste transduction	1	7
Mineral absorption	1	0.613575	Organismal Systems	ko04978	Mineral absorption	1	7
Thyroid cancer	1	0.613575	Human Diseases	ko05216	Thyroid cancer	1	7
Vascular smooth muscle contraction	4	0.618905	Organismal Systems	ko04270	Vascular smooth muscle contraction	4	33
Melanoma	2	0.621554	Human Diseases	ko05218	Melanoma	2	16
Circadian entrainment	3	0.632422	Organismal Systems	ko04713	Circadian entrainment	3	25
Influenza A	3	0.632422	Human Diseases	ko05164	Influenza A	3	25
Gastric cancer	4	0.643359	Human Diseases	ko05226	Gastric cancer	4	34
Spinocerebellar ataxia	2	0.655429	Human Diseases	ko05017	Spinocerebellar ataxia	2	17
Legionellosis	2	0.655429	Human Diseases	ko05134	Legionellosis	2	17
beta-Alanine metabolism	1	0.662813	Metabolism	ko00410	beta-Alanine metabolism	1	8
Butanoate metabolism	1	0.662813	Metabolism	ko00650	Butanoate metabolism	1	8
Meiosis - yeast	1	0.662813	Cellular Processes	ko04113	Meiosis - yeast	1	8
Apoptosis - fly	1	0.662813	Cellular Processes	ko04214	Apoptosis - fly	1	8
Epithelial cell signaling in Helicobacter pylori infection	1	0.662813	Human Diseases	ko05120	Epithelial cell signaling in Helicobacter pylori infection	1	8
cAMP signaling pathway	4	0.666775	Environmental Information Processing	ko04024	cAMP signaling pathway	4	35
mTOR signaling pathway	4	0.666775	Environmental Information Processing	ko04150	mTOR signaling pathway	4	35
Tight junction	5	0.674617	Cellular Processes	ko04530	Tight junction	5	44
Proteoglycans in cancer	6	0.682634	Human Diseases	ko05205	Proteoglycans in cancer	6	53
Wnt signaling pathway	3	0.685558	Environmental Information Processing	ko04310	Wnt signaling pathway	3	27
Jak-STAT signaling pathway	2	0.686856	Environmental Information Processing	ko04630	Jak-STAT signaling pathway	2	18
GABAergic synapse	2	0.686856	Organismal Systems	ko04727	GABAergic synapse	2	18
Apelin signaling pathway	5	0.694545	Environmental Information Processing	ko04371	Apelin signaling pathway	5	45
Regulation of actin cytoskeleton	6	0.700736	Cellular Processes	ko04810	Regulation of actin cytoskeleton	6	54
Tryptophan metabolism	1	0.705812	Metabolism	ko00380	Tryptophan metabolism	1	9
Drug metabolism - cytochrome P450	1	0.705812	Metabolism	ko00982	Drug metabolism - cytochrome P450	1	9
Drug metabolism - other enzymes	1	0.705812	Metabolism	ko00983	Drug metabolism - other enzymes	1	9
mRNA surveillance pathway	1	0.705812	Genetic Information Processing	ko03015	mRNA surveillance pathway	1	9
Phototransduction - fly	1	0.705812	Organismal Systems	ko04745	Phototransduction - fly	1	9
Bladder cancer	1	0.705812	Human Diseases	ko05219	Bladder cancer	1	9
Non-small cell lung cancer	1	0.705812	Human Diseases	ko05223	Non-small cell lung cancer	1	9
Melanogenesis	3	0.709908	Organismal Systems	ko04916	Melanogenesis	3	28
Platelet activation	4	0.710419	Organismal Systems	ko04611	Platelet activation	4	37
Human cytomegalovirus infection	4	0.710419	Human Diseases	ko05163	Human cytomegalovirus infection	4	37
Staphylococcus aureus infection	2	0.715908	Human Diseases	ko05150	Staphylococcus aureus infection	2	19
Herpes simplex infection	2	0.715908	Human Diseases	ko05168	Herpes simplex infection	2	19
Rap1 signaling pathway	4	0.730636	Environmental Information Processing	ko04015	Rap1 signaling pathway	4	38
Cellular senescence	3	0.732797	Cellular Processes	ko04218	Cellular senescence	3	29
Arachidonic acid metabolism	1	0.743358	Metabolism	ko00590	Arachidonic acid metabolism	1	10
VEGF signaling pathway	1	0.743358	Environmental Information Processing	ko04370	VEGF signaling pathway	1	10
Cholesterol metabolism	1	0.743358	Organismal Systems	ko04979	Cholesterol metabolism	1	10
Cell cycle	2	0.767275	Cellular Processes	ko04110	Cell cycle	2	21
Chagas disease (American trypanosomiasis)	2	0.767275	Human Diseases	ko05142	Chagas disease (American trypanosomiasis)	2	21
Steroid hormone biosynthesis	1	0.776138	Metabolism	ko00140	Steroid hormone biosynthesis	1	11
Arginine biosynthesis	1	0.776138	Metabolism	ko00220	Arginine biosynthesis	1	11
Metabolism of xenobiotics by cytochrome P450	1	0.776138	Metabolism	ko00980	Metabolism of xenobiotics by cytochrome P450	1	11
Cell cycle - yeast	1	0.776138	Cellular Processes	ko04111	Cell cycle - yeast	1	11
Mitophagy - animal	1	0.776138	Cellular Processes	ko04137	Mitophagy - animal	1	11
Toll-like receptor signaling pathway	1	0.776138	Organismal Systems	ko04620	Toll-like receptor signaling pathway	1	11
Morphine addiction	1	0.776138	Human Diseases	ko05032	Morphine addiction	1	11
PI3K-Akt signaling pathway	9	0.7859	Environmental Information Processing	ko04151	PI3K-Akt signaling pathway	9	86
Longevity regulating pathway - mammal	2	0.789816	Organismal Systems	ko04211	Longevity regulating pathway - mammal	2	22
Bile secretion	2	0.789816	Organismal Systems	ko04976	Bile secretion	2	22
Longevity regulating pathway - worm	1	0.804755	Organismal Systems	ko04212	Longevity regulating pathway - worm	1	12
Ovarian Steroidogenesis	1	0.804755	Organismal Systems	ko04913	Ovarian Steroidogenesis	1	12
Endometrial cancer	1	0.804755	Human Diseases	ko05213	Endometrial cancer	1	12
Protein processing in endoplasmic reticulum	2	0.810422	Genetic Information Processing	ko04141	Protein processing in endoplasmic reticulum	2	23
Glutamatergic synapse	2	0.810422	Organismal Systems	ko04724	Glutamatergic synapse	2	23
AGE-RAGE signaling pathway in diabetic complications	2	0.810422	Human Diseases	ko04933	AGE-RAGE signaling pathway in diabetic complications	2	23
Human immunodeficiency virus 1 infection	3	0.826604	Human Diseases	ko05170	Human immunodeficiency virus 1 infection	3	34
Axon regeneration	2	0.82922	Organismal Systems	ko04361	Axon regeneration	2	24
Hepatitis B	2	0.82922	Human Diseases	ko05161	Hepatitis B	2	24
Antigen processing and presentation	1	0.829734	Organismal Systems	ko04612	Antigen processing and presentation	1	13
Hematopoietic cell lineage	1	0.829734	Organismal Systems	ko04640	Hematopoietic cell lineage	1	13
Th1 and Th2 cell differentiation	1	0.829734	Organismal Systems	ko04658	Th1 and Th2 cell differentiation	1	13
Long-term depression	1	0.829734	Organismal Systems	ko04730	Long-term depression	1	13
Regulation of lipolysis in adipocyte	1	0.829734	Organismal Systems	ko04923	Regulation of lipolysis in adipocyte	1	13
Leishmaniasis	1	0.829734	Human Diseases	ko05140	Leishmaniasis	1	13
Rheumatoid arthritis	1	0.829734	Human Diseases	ko05323	Rheumatoid arthritis	1	13
Calcium signaling pathway	4	0.843534	Environmental Information Processing	ko04020	Calcium signaling pathway	4	45
Gap junction	2	0.846333	Cellular Processes	ko04540	Gap junction	2	25
NOD-like receptor signaling pathway	2	0.846333	Organismal Systems	ko04621	NOD-like receptor signaling pathway	2	25
Malaria	1	0.851534	Human Diseases	ko05144	Malaria	1	14
Chemical carcinogenesis	1	0.851534	Human Diseases	ko05204	Chemical carcinogenesis	1	14
Glioma	1	0.851534	Human Diseases	ko05214	Glioma	1	14
Acute myeloid leukemia	1	0.851534	Human Diseases	ko05221	Acute myeloid leukemia	1	14
Estrogen signaling pathway	4	0.855906	Organismal Systems	ko04915	Estrogen signaling pathway	4	46
Hepatocellular carcinoma	3	0.868245	Human Diseases	ko05225	Hepatocellular carcinoma	3	37
MAPK signaling pathway	5	0.869867	Environmental Information Processing	ko04010	MAPK signaling pathway	5	57
Citrate cycle (TCA cycle)	1	0.870559	Metabolism	ko00020	Citrate cycle (TCA cycle)	1	15
Valine, leucine and isoleucine degradation	1	0.870559	Metabolism	ko00280	Valine, leucine and isoleucine degradation	1	15
Neurotrophin signaling pathway	1	0.870559	Organismal Systems	ko04722	Neurotrophin signaling pathway	1	15
Pancreatic cancer	1	0.870559	Human Diseases	ko05212	Pancreatic cancer	1	15
Pathogenic Escherichia coli infection	4	0.878186	Human Diseases	ko05130	Pathogenic Escherichia coli infection	4	48
MicroRNAs in cancer	3	0.88004	Human Diseases	ko05206	MicroRNAs in cancer	3	38
Bacterial invasion of epithelial cells	1	0.887159	Human Diseases	ko05100	Bacterial invasion of epithelial cells	1	16
Colorectal cancer	1	0.887159	Human Diseases	ko05210	Colorectal cancer	1	16
Proteasome	2	0.888764	Genetic Information Processing	ko03050	Proteasome	2	28
ECM-receptor interaction	3	0.890894	Environmental Information Processing	ko04512	ECM-receptor interaction	3	39
Sphingolipid signaling pathway	1	0.914277	Environmental Information Processing	ko04071	Sphingolipid signaling pathway	1	18
Lysosome	1	0.914277	Cellular Processes	ko04142	Lysosome	1	18
Shigellosis	3	0.918399	Human Diseases	ko05131	Shigellosis	3	42
Adherens junction	1	0.934909	Cellular Processes	ko04520	Adherens junction	1	20
Yersinia infection	1	0.943291	Human Diseases	ko05135	Yersinia infection	1	21
Focal adhesion	5	0.947613	Cellular Processes	ko04510	Focal adhesion	5	68
Apoptosis	2	0.949268	Cellular Processes	ko04210	Apoptosis	2	35
Hippo signaling pathway	2	0.949268	Environmental Information Processing	ko04390	Hippo signaling pathway	2	35
TGF-beta signaling pathway	1	0.950599	Environmental Information Processing	ko04350	TGF-beta signaling pathway	1	22
Fc gamma R-mediated phagocytosis	1	0.950599	Organismal Systems	ko04666	Fc gamma R-mediated phagocytosis	1	22
Choline metabolism in cancer	1	0.950599	Human Diseases	ko05231	Choline metabolism in cancer	1	22
Autophagy - animal	2	0.954787	Cellular Processes	ko04140	Autophagy - animal	2	36
HTLV-I infection	2	0.954787	Human Diseases	ko05166	HTLV-I infection	2	36
Tuberculosis	1	0.956971	Human Diseases	ko05152	Tuberculosis	1	23
Ras signaling pathway	2	0.959732	Environmental Information Processing	ko04014	Ras signaling pathway	2	37
Thyroid hormone signaling pathway	1	0.962525	Organismal Systems	ko04919	Thyroid hormone signaling pathway	1	24
RNA transport	1	0.967367	Genetic Information Processing	ko03013	RNA transport	1	25
Hepatitis C	1	0.971586	Human Diseases	ko05160	Hepatitis C	1	26
Axon guidance	2	0.974821	Organismal Systems	ko04360	Axon guidance	2	41
Leukocyte transendothelial migration	1	0.975263	Organismal Systems	ko04670	Leukocyte transendothelial migration	1	27
Endocrine resistance	1	0.983689	Human Diseases	ko01522	Endocrine resistance	1	30
Relaxin signaling pathway	1	0.985807	Organismal Systems	ko04926	Relaxin signaling pathway	1	31
Cytokine-cytokine receptor interaction	1	0.987651	Environmental Information Processing	ko04060	Cytokine-cytokine receptor interaction	1	32
Endocytosis	1	0.989257	Cellular Processes	ko04144	Endocytosis	1	33
Protein digestion and absorption	1	0.995962	Organismal Systems	ko04974	Protein digestion and absorption	1	40
Ribosome	2	0.997859	Genetic Information Processing	ko03010	Ribosome	2	61
