# Supplementary material for: Transcriptome Analysis Reveals the Complex Regulatory Pathway of Background Color in Juvenile Plectropomus leopardus Skin Color Variation
Source: Int J Mol Sci. 2022 Sep 23;23(19):11186. doi: 10.3390/ijms231911186 (PMC9569894; doi:10.3390/ijms231911186)
Supplement: Supplementary file 1 [file ijms-23-11186-s001.zip › Table S8.xlsx]

## Sheet: up-regulated genes
id	num	pvalue	class	ID	Descrption	fg_num	bg_num
GO:0006508 proteolysis	53	6.37971e-10	Biological Process	GO:0006508	proteolysis	53	996
GO:0007275 multicellular organism development	17	0.000564684	Biological Process	GO:0007275	multicellular organism development	17	320
GO:0044707 single-multicellular organism process	26	0.00222553	Biological Process	GO:0044707	single-multicellular organism process	26	662
GO:0032990 cell part morphogenesis	4	0.00413443	Biological Process	GO:0032990	cell part morphogenesis	4	31
GO:0048858 cell projection morphogenesis	4	0.00413443	Biological Process	GO:0048858	cell projection morphogenesis	4	31
GO:0032502 developmental process	21	0.00459416	Biological Process	GO:0032502	developmental process	21	524
GO:0009074 aromatic amino acid family catabolic process	2	0.00649423	Biological Process	GO:0009074	aromatic amino acid family catabolic process	2	6
GO:0071705 nitrogen compound transport	10	0.00717259	Biological Process	GO:0071705	nitrogen compound transport	10	187
GO:0030182 neuron differentiation	4	0.00784916	Biological Process	GO:0030182	neuron differentiation	4	37
GO:0048699 generation of neurons	4	0.00784916	Biological Process	GO:0048699	generation of neurons	4	37
GO:0022008 neurogenesis	4	0.0103313	Biological Process	GO:0022008	neurogenesis	4	40
GO:0044767 single-organism developmental process	19	0.010385	Biological Process	GO:0044767	single-organism developmental process	19	494
GO:0009072 aromatic amino acid family metabolic process	3	0.0111199	Biological Process	GO:0009072	aromatic amino acid family metabolic process	3	22
GO:0007399 nervous system development	4	0.0112592	Biological Process	GO:0007399	nervous system development	4	41
GO:0032501 multicellular organismal process	26	0.012277	Biological Process	GO:0032501	multicellular organismal process	26	757
GO:0006955 immune response	11	0.0138876	Biological Process	GO:0006955	immune response	11	238
GO:0010827 regulation of glucose transport	2	0.0149369	Biological Process	GO:0010827	regulation of glucose transport	2	9
GO:0010829 negative regulation of glucose transport	2	0.0149369	Biological Process	GO:0010829	negative regulation of glucose transport	2	9
GO:0015758 glucose transport	2	0.0149369	Biological Process	GO:0015758	glucose transport	2	9
GO:0046323 glucose import	2	0.0149369	Biological Process	GO:0046323	glucose import	2	9
GO:0046324 regulation of glucose import	2	0.0149369	Biological Process	GO:0046324	regulation of glucose import	2	9
GO:0046325 negative regulation of glucose import	2	0.0149369	Biological Process	GO:0046325	negative regulation of glucose import	2	9
GO:0007409 axonogenesis	3	0.0158427	Biological Process	GO:0007409	axonogenesis	3	25
GO:0007411 axon guidance	3	0.0158427	Biological Process	GO:0007411	axon guidance	3	25
GO:0048667 cell morphogenesis involved in neuron differentiation	3	0.0158427	Biological Process	GO:0048667	cell morphogenesis involved in neuron differentiation	3	25
GO:0048812 neuron projection morphogenesis	3	0.0158427	Biological Process	GO:0048812	neuron projection morphogenesis	3	25
GO:0061564 axon development	3	0.0158427	Biological Process	GO:0061564	axon development	3	25
GO:0097485 neuron projection guidance	3	0.0158427	Biological Process	GO:0097485	neuron projection guidance	3	25
GO:0030030 cell projection organization	6	0.0179924	Biological Process	GO:0030030	cell projection organization	6	97
GO:0008645 hexose transport	2	0.0184091	Biological Process	GO:0008645	hexose transport	2	10
GO:0051051 negative regulation of transport	2	0.0184091	Biological Process	GO:0051051	negative regulation of transport	2	10
GO:0000904 cell morphogenesis involved in differentiation	3	0.0195259	Biological Process	GO:0000904	cell morphogenesis involved in differentiation	3	27
GO:0006559 L-phenylalanine catabolic process	1	0.0214422	Biological Process	GO:0006559	L-phenylalanine catabolic process	1	1
GO:1902222 erythrose 4-phosphate/phosphoenolpyruvate family amino acid catabolic process	1	0.0214422	Biological Process	GO:1902222	erythrose 4-phosphate/phosphoenolpyruvate family amino acid catabolic process	1	1
GO:0006935 chemotaxis	5	0.0223811	Biological Process	GO:0006935	chemotaxis	5	75
GO:0042330 taxis	5	0.0223811	Biological Process	GO:0042330	taxis	5	75
GO:0002376 immune system process	12	0.0234563	Biological Process	GO:0002376	immune system process	12	291
GO:0015749 monosaccharide transport	2	0.0262496	Biological Process	GO:0015749	monosaccharide transport	2	12
GO:0001558 regulation of cell growth	3	0.0306245	Biological Process	GO:0001558	regulation of cell growth	3	32
GO:0016049 cell growth	3	0.033167	Biological Process	GO:0016049	cell growth	3	33
GO:0040008 regulation of growth	3	0.033167	Biological Process	GO:0040008	regulation of growth	3	33
GO:0030203 glycosaminoglycan metabolic process	3	0.035816	Biological Process	GO:0030203	glycosaminoglycan metabolic process	3	34
GO:0055114 oxidation-reduction process	40	0.0374951	Biological Process	GO:0055114	oxidation-reduction process	40	1401
GO:0015886 heme transport	3	0.0385705	Biological Process	GO:0015886	heme transport	3	35
GO:0031175 neuron projection development	3	0.0385705	Biological Process	GO:0031175	neuron projection development	3	35
GO:0048666 neuron development	3	0.0385705	Biological Process	GO:0048666	neuron development	3	35
GO:0051181 cofactor transport	3	0.0385705	Biological Process	GO:0051181	cofactor transport	3	35
GO:1901678 iron coordination entity transport	3	0.0385705	Biological Process	GO:1901678	iron coordination entity transport	3	35
GO:0014065 phosphatidylinositol 3-kinase signaling	2	0.0400396	Biological Process	GO:0014065	phosphatidylinositol 3-kinase signaling	2	15
GO:0014066 regulation of phosphatidylinositol 3-kinase signaling	2	0.0400396	Biological Process	GO:0014066	regulation of phosphatidylinositol 3-kinase signaling	2	15
GO:0014068 positive regulation of phosphatidylinositol 3-kinase signaling	2	0.0400396	Biological Process	GO:0014068	positive regulation of phosphatidylinositol 3-kinase signaling	2	15
GO:0048015 phosphatidylinositol-mediated signaling	2	0.0400396	Biological Process	GO:0048015	phosphatidylinositol-mediated signaling	2	15
GO:0048017 inositol lipid-mediated signaling	2	0.0400396	Biological Process	GO:0048017	inositol lipid-mediated signaling	2	15
GO:0019538 protein metabolic process	82	0.0409304	Biological Process	GO:0019538	protein metabolic process	82	3202
GO:0001649 osteoblast differentiation	1	0.0424261	Biological Process	GO:0001649	osteoblast differentiation	1	2
GO:0005986 sucrose biosynthetic process	1	0.0424261	Biological Process	GO:0005986	sucrose biosynthetic process	1	2
GO:0006611 protein export from nucleus	1	0.0424261	Biological Process	GO:0006611	protein export from nucleus	1	2
GO:0006677 glycosylceramide metabolic process	1	0.0424261	Biological Process	GO:0006677	glycosylceramide metabolic process	1	2
GO:0006681 galactosylceramide metabolic process	1	0.0424261	Biological Process	GO:0006681	galactosylceramide metabolic process	1	2
GO:0006683 galactosylceramide catabolic process	1	0.0424261	Biological Process	GO:0006683	galactosylceramide catabolic process	1	2
GO:0006687 glycosphingolipid metabolic process	1	0.0424261	Biological Process	GO:0006687	glycosphingolipid metabolic process	1	2
GO:0006998 nuclear envelope organization	1	0.0424261	Biological Process	GO:0006998	nuclear envelope organization	1	2
GO:0019374 galactolipid metabolic process	1	0.0424261	Biological Process	GO:0019374	galactolipid metabolic process	1	2
GO:0019376 galactolipid catabolic process	1	0.0424261	Biological Process	GO:0019376	galactolipid catabolic process	1	2
GO:0019377 glycolipid catabolic process	1	0.0424261	Biological Process	GO:0019377	glycolipid catabolic process	1	2
GO:0021549 cerebellum development	1	0.0424261	Biological Process	GO:0021549	cerebellum development	1	2
GO:0022037 metencephalon development	1	0.0424261	Biological Process	GO:0022037	metencephalon development	1	2
GO:0030149 sphingolipid catabolic process	1	0.0424261	Biological Process	GO:0030149	sphingolipid catabolic process	1	2
GO:0030902 hindbrain development	1	0.0424261	Biological Process	GO:0030902	hindbrain development	1	2
GO:0045667 regulation of osteoblast differentiation	1	0.0424261	Biological Process	GO:0045667	regulation of osteoblast differentiation	1	2
GO:0046466 membrane lipid catabolic process	1	0.0424261	Biological Process	GO:0046466	membrane lipid catabolic process	1	2
GO:0046477 glycosylceramide catabolic process	1	0.0424261	Biological Process	GO:0046477	glycosylceramide catabolic process	1	2
GO:0046479 glycosphingolipid catabolic process	1	0.0424261	Biological Process	GO:0046479	glycosphingolipid catabolic process	1	2
GO:0046514 ceramide catabolic process	1	0.0424261	Biological Process	GO:0046514	ceramide catabolic process	1	2
GO:0006913 nucleocytoplasmic transport	7	0.0455514	Biological Process	GO:0006913	nucleocytoplasmic transport	7	152
GO:0040007 growth	5	0.0477607	Biological Process	GO:0040007	growth	5	92
GO:0051169 nuclear transport	7	0.0482743	Biological Process	GO:0051169	nuclear transport	7	154
GO:0031012 extracellular matrix	26	7.67914e-12	Cellular Component	GO:0031012	extracellular matrix	26	252
GO:0005578 proteinaceous extracellular matrix	18	5.61824e-09	Cellular Component	GO:0005578	proteinaceous extracellular matrix	18	164
GO:0005581 collagen trimer	9	1.56512e-07	Cellular Component	GO:0005581	collagen trimer	9	43
GO:0044421 extracellular region part	25	5.84977e-07	Cellular Component	GO:0044421	extracellular region part	25	401
GO:0005576 extracellular region	50	1.03899e-05	Cellular Component	GO:0005576	extracellular region	50	1334
GO:0005882 intermediate filament	12	0.000114292	Cellular Component	GO:0005882	intermediate filament	12	162
GO:0045111 intermediate filament cytoskeleton	12	0.000114292	Cellular Component	GO:0045111	intermediate filament cytoskeleton	12	162
GO:0099512 supramolecular fiber	13	0.000310393	Cellular Component	GO:0099512	supramolecular fiber	13	207
GO:0099513 polymeric cytoskeletal fiber	13	0.000310393	Cellular Component	GO:0099513	polymeric cytoskeletal fiber	13	207
GO:0045095 keratin filament	4	0.000507831	Cellular Component	GO:0045095	keratin filament	4	19
GO:0019028 viral capsid	17	0.00241523	Cellular Component	GO:0019028	viral capsid	17	388
GO:0044430 cytoskeletal part	21	0.00414812	Cellular Component	GO:0044430	cytoskeletal part	21	551
GO:0005856 cytoskeleton	21	0.0104318	Cellular Component	GO:0005856	cytoskeleton	21	599
GO:0044423 virion part	20	0.0155706	Cellular Component	GO:0044423	virion part	20	584
GO:0009507 chloroplast	2	0.0277219	Cellular Component	GO:0009507	chloroplast	2	13
GO:0009536 plastid	2	0.0277219	Cellular Component	GO:0009536	plastid	2	13
GO:0019012 virion	20	0.0309749	Cellular Component	GO:0019012	virion	20	628
GO:0004252 serine-type endopeptidase activity	30	2.14669e-13	Molecular Function	GO:0004252	serine-type endopeptidase activity	30	257
GO:0008236 serine-type peptidase activity	32	1.90586e-11	Molecular Function	GO:0008236	serine-type peptidase activity	32	346
GO:0017171 serine hydrolase activity	32	1.90586e-11	Molecular Function	GO:0017171	serine hydrolase activity	32	346
GO:0070011 peptidase activity, acting on L-amino acid peptides	63	4.46482e-11	Molecular Function	GO:0070011	peptidase activity, acting on L-amino acid peptides	63	1137
GO:0008233 peptidase activity	64	1.2707e-10	Molecular Function	GO:0008233	peptidase activity	64	1195
GO:0004175 endopeptidase activity	48	3.00546e-09	Molecular Function	GO:0004175	endopeptidase activity	48	830
GO:0008237 metallopeptidase activity	22	3.69687e-07	Molecular Function	GO:0008237	metallopeptidase activity	22	275
GO:0005201 extracellular matrix structural constituent	9	7.87644e-07	Molecular Function	GO:0005201	extracellular matrix structural constituent	9	46
GO:0008238 exopeptidase activity	13	1.77931e-05	Molecular Function	GO:0008238	exopeptidase activity	13	139
GO:0004181 metallocarboxypeptidase activity	6	4.09106e-05	Molecular Function	GO:0004181	metallocarboxypeptidase activity	6	29
GO:0030414 peptidase inhibitor activity	12	4.57636e-05	Molecular Function	GO:0030414	peptidase inhibitor activity	12	131
GO:0061134 peptidase regulator activity	12	4.57636e-05	Molecular Function	GO:0061134	peptidase regulator activity	12	131
GO:0008235 metalloexopeptidase activity	6	5.01628e-05	Molecular Function	GO:0008235	metalloexopeptidase activity	6	30
GO:0004180 carboxypeptidase activity	7	6.47985e-05	Molecular Function	GO:0004180	carboxypeptidase activity	7	45
GO:0016641 oxidoreductase activity, acting on the CH-NH2 group of donors, oxygen as acceptor	5	8.98882e-05	Molecular Function	GO:0016641	oxidoreductase activity, acting on the CH-NH2 group of donors, oxygen as acceptor	5	21
GO:0005198 structural molecule activity	37	0.000408548	Molecular Function	GO:0005198	structural molecule activity	37	902
GO:0004866 endopeptidase inhibitor activity	9	0.000706452	Molecular Function	GO:0004866	endopeptidase inhibitor activity	9	106
GO:0061135 endopeptidase regulator activity	9	0.000706452	Molecular Function	GO:0061135	endopeptidase regulator activity	9	106
GO:0004857 enzyme inhibitor activity	13	0.000796826	Molecular Function	GO:0004857	enzyme inhibitor activity	13	203
GO:0004222 metalloendopeptidase activity	13	0.00113629	Molecular Function	GO:0004222	metalloendopeptidase activity	13	211
GO:0004867 serine-type endopeptidase inhibitor activity	6	0.0020008	Molecular Function	GO:0004867	serine-type endopeptidase inhibitor activity	6	58
GO:0016787 hydrolase activity	110	0.00235626	Molecular Function	GO:0016787	hydrolase activity	110	3768
GO:0005507 copper ion binding	6	0.00259262	Molecular Function	GO:0005507	copper ion binding	6	61
GO:0001664 G-protein coupled receptor binding	6	0.00281641	Molecular Function	GO:0001664	G-protein coupled receptor binding	6	62
GO:0016638 oxidoreductase activity, acting on the CH-NH2 group of donors	5	0.00282042	Molecular Function	GO:0016638	oxidoreductase activity, acting on the CH-NH2 group of donors	5	43
GO:0003785 actin monomer binding	2	0.00300908	Molecular Function	GO:0003785	actin monomer binding	2	4
GO:0008009 chemokine activity	5	0.00344952	Molecular Function	GO:0008009	chemokine activity	5	45
GO:0042379 chemokine receptor binding	5	0.00344952	Molecular Function	GO:0042379	chemokine receptor binding	5	45
GO:0005102 receptor binding	29	0.00462086	Molecular Function	GO:0005102	receptor binding	29	758
GO:0016597 amino acid binding	3	0.00526053	Molecular Function	GO:0016597	amino acid binding	3	16
GO:0005509 calcium ion binding	27	0.00654729	Molecular Function	GO:0005509	calcium ion binding	27	709
GO:0005539 glycosaminoglycan binding	5	0.00756179	Molecular Function	GO:0005539	glycosaminoglycan binding	5	54
GO:0031406 carboxylic acid binding	3	0.0114868	Molecular Function	GO:0031406	carboxylic acid binding	3	21
GO:0043177 organic acid binding	3	0.0114868	Molecular Function	GO:0043177	organic acid binding	3	21
GO:0005540 hyaluronic acid binding	4	0.0126764	Molecular Function	GO:0005540	hyaluronic acid binding	4	40
GO:0019203 carbohydrate phosphatase activity	2	0.0132182	Molecular Function	GO:0019203	carbohydrate phosphatase activity	2	8
GO:0050308 sugar-phosphatase activity	2	0.0132182	Molecular Function	GO:0050308	sugar-phosphatase activity	2	8
GO:0046983 protein dimerization activity	19	0.0161398	Molecular Function	GO:0046983	protein dimerization activity	19	486
GO:0070008 serine-type exopeptidase activity	5	0.0171469	Molecular Function	GO:0070008	serine-type exopeptidase activity	5	66
GO:0004411 homogentisate 1,2-dioxygenase activity	1	0.0227639	Molecular Function	GO:0004411	homogentisate 1,2-dioxygenase activity	1	1
GO:0019956 chemokine binding	1	0.0227639	Molecular Function	GO:0019956	chemokine binding	1	1
GO:0035064 methylated histone binding	1	0.0227639	Molecular Function	GO:0035064	methylated histone binding	1	1
GO:0005126 cytokine receptor binding	7	0.0234096	Molecular Function	GO:0005126	cytokine receptor binding	7	124
GO:0008241 peptidyl-dipeptidase activity	2	0.0293425	Molecular Function	GO:0008241	peptidyl-dipeptidase activity	2	12
GO:0005125 cytokine activity	5	0.0310299	Molecular Function	GO:0005125	cytokine activity	5	77
GO:0001948 glycoprotein binding	2	0.0341636	Molecular Function	GO:0001948	glycoprotein binding	2	13
GO:0043394 proteoglycan binding	2	0.0341636	Molecular Function	GO:0043394	proteoglycan binding	2	13
GO:0043395 heparan sulfate proteoglycan binding	2	0.0341636	Molecular Function	GO:0043395	heparan sulfate proteoglycan binding	2	13
GO:0005520 insulin-like growth factor binding	3	0.0356726	Molecular Function	GO:0005520	insulin-like growth factor binding	3	32
GO:0005044 scavenger receptor activity	4	0.0406447	Molecular Function	GO:0005044	scavenger receptor activity	4	57
GO:0038024 cargo receptor activity	4	0.0406447	Molecular Function	GO:0038024	cargo receptor activity	4	57
GO:0019838 growth factor binding	3	0.0416399	Molecular Function	GO:0019838	growth factor binding	3	34
GO:0043548 phosphatidylinositol 3-kinase binding	2	0.0446406	Molecular Function	GO:0043548	phosphatidylinositol 3-kinase binding	2	15
GO:0003942 N-acetyl-gamma-glutamyl-phosphate reductase activity	1	0.0450108	Molecular Function	GO:0003942	N-acetyl-gamma-glutamyl-phosphate reductase activity	1	2
GO:0004334 fumarylacetoacetase activity	1	0.0450108	Molecular Function	GO:0004334	fumarylacetoacetase activity	1	2
GO:0004336 galactosylceramidase activity	1	0.0450108	Molecular Function	GO:0004336	galactosylceramidase activity	1	2
GO:0004838 L-tyrosine:2-oxoglutarate aminotransferase activity	1	0.0450108	Molecular Function	GO:0004838	L-tyrosine:2-oxoglutarate aminotransferase activity	1	2
GO:0008852 exodeoxyribonuclease I activity	1	0.0450108	Molecular Function	GO:0008852	exodeoxyribonuclease I activity	1	2
GO:0008901 ferredoxin hydrogenase activity	1	0.0450108	Molecular Function	GO:0008901	ferredoxin hydrogenase activity	1	2
GO:0008907 integrase activity	1	0.0450108	Molecular Function	GO:0008907	integrase activity	1	2
GO:0016699 oxidoreductase activity, acting on hydrogen as donor, iron-sulfur protein as acceptor	1	0.0450108	Molecular Function	GO:0016699	oxidoreductase activity, acting on hydrogen as donor, iron-sulfur protein as acceptor	1	2
GO:0016822 hydrolase activity, acting on acid carbon-carbon bonds	1	0.0450108	Molecular Function	GO:0016822	hydrolase activity, acting on acid carbon-carbon bonds	1	2
GO:0016823 hydrolase activity, acting on acid carbon-carbon bonds, in ketonic substances	1	0.0450108	Molecular Function	GO:0016823	hydrolase activity, acting on acid carbon-carbon bonds, in ketonic substances	1	2
GO:0050307 sucrose-phosphate phosphatase activity	1	0.0450108	Molecular Function	GO:0050307	sucrose-phosphate phosphatase activity	1	2
GO:0050664 oxidoreductase activity, acting on NAD(P)H, oxygen as acceptor	1	0.0450108	Molecular Function	GO:0050664	oxidoreductase activity, acting on NAD(P)H, oxygen as acceptor	1	2
GO:0070547 L-tyrosine aminotransferase activity	1	0.0450108	Molecular Function	GO:0070547	L-tyrosine aminotransferase activity	1	2
GO:0042803 protein homodimerization activity	7	0.0497657	Molecular Function	GO:0042803	protein homodimerization activity	7	146

## Sheet: down-regulated genes
id	num	pvalue	class	ID	Descrption	Pvalue	fg_num	bg_num
GO:0051179 localization	199	1.28264e-05	Biological Process	GO:0051179	localization	1.28264e-05	199	3378
GO:0006810 transport	190	1.33901e-05	Biological Process	GO:0006810	transport	1.33901e-05	190	3199
GO:0051234 establishment of localization	190	1.72988e-05	Biological Process	GO:0051234	establishment of localization	1.72988e-05	190	3212
GO:0044257 cellular protein catabolic process	19	2.10505e-05	Biological Process	GO:0044257	cellular protein catabolic process	2.10505e-05	19	142
GO:0051603 proteolysis involved in cellular protein catabolic process	19	2.10505e-05	Biological Process	GO:0051603	proteolysis involved in cellular protein catabolic process	2.10505e-05	19	142
GO:0044765 single-organism transport	153	3.34834e-05	Biological Process	GO:0044765	single-organism transport	3.34834e-05	153	2509
GO:0030163 protein catabolic process	19	4.56533e-05	Biological Process	GO:0030163	protein catabolic process	4.56533e-05	19	150
GO:1902578 single-organism localization	154	7.16361e-05	Biological Process	GO:1902578	single-organism localization	7.16361e-05	154	2566
GO:0044265 cellular macromolecule catabolic process	21	0.000172441	Biological Process	GO:0044265	cellular macromolecule catabolic process	0.000172441	21	193
GO:0006848 pyruvate transport	4	0.000248805	Biological Process	GO:0006848	pyruvate transport	0.000248805	4	8
GO:0006850 mitochondrial pyruvate transport	4	0.000248805	Biological Process	GO:0006850	mitochondrial pyruvate transport	0.000248805	4	8
GO:0072511 divalent inorganic cation transport	21	0.000263772	Biological Process	GO:0072511	divalent inorganic cation transport	0.000263772	21	199
GO:0070838 divalent metal ion transport	20	0.000285973	Biological Process	GO:0070838	divalent metal ion transport	0.000285973	20	186
GO:0043412 macromolecule modification	115	0.000324614	Biological Process	GO:0043412	macromolecule modification	0.000324614	115	1876
GO:0006511 ubiquitin-dependent protein catabolic process	15	0.000652574	Biological Process	GO:0006511	ubiquitin-dependent protein catabolic process	0.000652574	15	128
GO:0019941 modification-dependent protein catabolic process	15	0.000708424	Biological Process	GO:0019941	modification-dependent protein catabolic process	0.000708424	15	129
GO:0043632 modification-dependent macromolecule catabolic process	15	0.000708424	Biological Process	GO:0043632	modification-dependent macromolecule catabolic process	0.000708424	15	129
GO:0000041 transition metal ion transport	19	0.000811012	Biological Process	GO:0000041	transition metal ion transport	0.000811012	19	187
GO:0006464 cellular protein modification process	104	0.00104465	Biological Process	GO:0006464	cellular protein modification process	0.00104465	104	1720
GO:0036211 protein modification process	104	0.00104465	Biological Process	GO:0036211	protein modification process	0.00104465	104	1720
GO:0006826 iron ion transport	15	0.00152805	Biological Process	GO:0006826	iron ion transport	0.00152805	15	139
GO:0019751 polyol metabolic process	4	0.0021204	Biological Process	GO:0019751	polyol metabolic process	0.0021204	4	13
GO:0051338 regulation of transferase activity	8	0.00273338	Biological Process	GO:0051338	regulation of transferase activity	0.00273338	8	54
GO:0001934 positive regulation of protein phosphorylation	4	0.00286348	Biological Process	GO:0001934	positive regulation of protein phosphorylation	0.00286348	4	14
GO:0042327 positive regulation of phosphorylation	4	0.00286348	Biological Process	GO:0042327	positive regulation of phosphorylation	0.00286348	4	14
GO:1901575 organic substance catabolic process	31	0.00293404	Biological Process	GO:1901575	organic substance catabolic process	0.00293404	31	405
GO:0055085 transmembrane transport	71	0.00306402	Biological Process	GO:0055085	transmembrane transport	0.00306402	71	1136
GO:0009057 macromolecule catabolic process	21	0.00371345	Biological Process	GO:0009057	macromolecule catabolic process	0.00371345	21	245
GO:0044267 cellular protein metabolic process	135	0.00440495	Biological Process	GO:0044267	cellular protein metabolic process	0.00440495	135	2424
GO:0031399 regulation of protein modification process	9	0.00449241	Biological Process	GO:0031399	regulation of protein modification process	0.00449241	9	71
GO:0007167 enzyme linked receptor protein signaling pathway	7	0.00481952	Biological Process	GO:0007167	enzyme linked receptor protein signaling pathway	0.00481952	7	47
GO:0007169 transmembrane receptor protein tyrosine kinase signaling pathway	7	0.00481952	Biological Process	GO:0007169	transmembrane receptor protein tyrosine kinase signaling pathway	0.00481952	7	47
GO:0006094 gluconeogenesis	4	0.00484511	Biological Process	GO:0006094	gluconeogenesis	0.00484511	4	16
GO:0006821 chloride transport	4	0.00484511	Biological Process	GO:0006821	chloride transport	0.00484511	4	16
GO:0019319 hexose biosynthetic process	4	0.00484511	Biological Process	GO:0019319	hexose biosynthetic process	0.00484511	4	16
GO:0045087 innate immune response	4	0.00484511	Biological Process	GO:0045087	innate immune response	0.00484511	4	16
GO:0046364 monosaccharide biosynthetic process	4	0.00484511	Biological Process	GO:0046364	monosaccharide biosynthetic process	0.00484511	4	16
GO:0071900 regulation of protein serine/threonine kinase activity	4	0.00484511	Biological Process	GO:0071900	regulation of protein serine/threonine kinase activity	0.00484511	4	16
GO:0001932 regulation of protein phosphorylation	5	0.00550874	Biological Process	GO:0001932	regulation of protein phosphorylation	0.00550874	5	26
GO:0030001 metal ion transport	40	0.00555178	Biological Process	GO:0030001	metal ion transport	0.00555178	40	583
GO:0006468 protein phosphorylation	52	0.00560351	Biological Process	GO:0006468	protein phosphorylation	0.00560351	52	804
GO:0016567 protein ubiquitination	18	0.0056882	Biological Process	GO:0016567	protein ubiquitination	0.0056882	18	206
GO:0015684 ferrous iron transport	13	0.00588654	Biological Process	GO:0015684	ferrous iron transport	0.00588654	13	130
GO:0006541 glutamine metabolic process	4	0.00611273	Biological Process	GO:0006541	glutamine metabolic process	0.00611273	4	17
GO:0009252 peptidoglycan biosynthetic process	3	0.0062657	Biological Process	GO:0009252	peptidoglycan biosynthetic process	0.0062657	3	9
GO:0032446 protein modification by small protein conjugation	18	0.00627667	Biological Process	GO:0032446	protein modification by small protein conjugation	0.00627667	18	208
GO:0070647 protein modification by small protein conjugation or removal	23	0.00839225	Biological Process	GO:0070647	protein modification by small protein conjugation or removal	0.00839225	23	297
GO:0000186 activation of MAPKK activity	3	0.00865352	Biological Process	GO:0000186	activation of MAPKK activity	0.00865352	3	10
GO:0001678 cellular glucose homeostasis	3	0.00865352	Biological Process	GO:0001678	cellular glucose homeostasis	0.00865352	3	10
GO:0008343 adult feeding behavior	3	0.00865352	Biological Process	GO:0008343	adult feeding behavior	0.00865352	3	10
GO:0009273 peptidoglycan-based cell wall biogenesis	3	0.00865352	Biological Process	GO:0009273	peptidoglycan-based cell wall biogenesis	0.00865352	3	10
GO:0030534 adult behavior	3	0.00865352	Biological Process	GO:0030534	adult behavior	0.00865352	3	10
GO:0032094 response to food	3	0.00865352	Biological Process	GO:0032094	response to food	0.00865352	3	10
GO:0032095 regulation of response to food	3	0.00865352	Biological Process	GO:0032095	regulation of response to food	0.00865352	3	10
GO:0032096 negative regulation of response to food	3	0.00865352	Biological Process	GO:0032096	negative regulation of response to food	0.00865352	3	10
GO:0032098 regulation of appetite	3	0.00865352	Biological Process	GO:0032098	regulation of appetite	0.00865352	3	10
GO:0032099 negative regulation of appetite	3	0.00865352	Biological Process	GO:0032099	negative regulation of appetite	0.00865352	3	10
GO:0032104 regulation of response to extracellular stimulus	3	0.00865352	Biological Process	GO:0032104	regulation of response to extracellular stimulus	0.00865352	3	10
GO:0032105 negative regulation of response to extracellular stimulus	3	0.00865352	Biological Process	GO:0032105	negative regulation of response to extracellular stimulus	0.00865352	3	10
GO:0032107 regulation of response to nutrient levels	3	0.00865352	Biological Process	GO:0032107	regulation of response to nutrient levels	0.00865352	3	10
GO:0032108 negative regulation of response to nutrient levels	3	0.00865352	Biological Process	GO:0032108	negative regulation of response to nutrient levels	0.00865352	3	10
GO:0032147 activation of protein kinase activity	3	0.00865352	Biological Process	GO:0032147	activation of protein kinase activity	0.00865352	3	10
GO:0033500 carbohydrate homeostasis	3	0.00865352	Biological Process	GO:0033500	carbohydrate homeostasis	0.00865352	3	10
GO:0033674 positive regulation of kinase activity	3	0.00865352	Biological Process	GO:0033674	positive regulation of kinase activity	0.00865352	3	10
GO:0042593 glucose homeostasis	3	0.00865352	Biological Process	GO:0042593	glucose homeostasis	0.00865352	3	10
GO:0043405 regulation of MAP kinase activity	3	0.00865352	Biological Process	GO:0043405	regulation of MAP kinase activity	0.00865352	3	10
GO:0044708 single-organism behavior	3	0.00865352	Biological Process	GO:0044708	single-organism behavior	0.00865352	3	10
GO:0045860 positive regulation of protein kinase activity	3	0.00865352	Biological Process	GO:0045860	positive regulation of protein kinase activity	0.00865352	3	10
GO:0051347 positive regulation of transferase activity	3	0.00865352	Biological Process	GO:0051347	positive regulation of transferase activity	0.00865352	3	10
GO:0032268 regulation of cellular protein metabolic process	12	0.00963301	Biological Process	GO:0032268	regulation of cellular protein metabolic process	0.00963301	12	123
GO:0043085 positive regulation of catalytic activity	5	0.0102901	Biological Process	GO:0043085	positive regulation of catalytic activity	0.0102901	5	30
GO:0044093 positive regulation of molecular function	5	0.0102901	Biological Process	GO:0044093	positive regulation of molecular function	0.0102901	5	30
GO:0051246 regulation of protein metabolic process	12	0.0108814	Biological Process	GO:0051246	regulation of protein metabolic process	0.0108814	12	125
GO:0015718 monocarboxylic acid transport	4	0.0111787	Biological Process	GO:0015718	monocarboxylic acid transport	0.0111787	4	20
GO:0048013 ephrin receptor signaling pathway	4	0.0111787	Biological Process	GO:0048013	ephrin receptor signaling pathway	0.0111787	4	20
GO:0002694 regulation of leukocyte activation	2	0.0114822	Biological Process	GO:0002694	regulation of leukocyte activation	0.0114822	2	4
GO:0006450 regulation of translational fidelity	2	0.0114822	Biological Process	GO:0006450	regulation of translational fidelity	0.0114822	2	4
GO:0019251 anaerobic cobalamin biosynthetic process	2	0.0114822	Biological Process	GO:0019251	anaerobic cobalamin biosynthetic process	0.0114822	2	4
GO:0050865 regulation of cell activation	2	0.0114822	Biological Process	GO:0050865	regulation of cell activation	0.0114822	2	4
GO:0051249 regulation of lymphocyte activation	2	0.0114822	Biological Process	GO:0051249	regulation of lymphocyte activation	0.0114822	2	4
GO:0000413 protein peptidyl-prolyl isomerization	4	0.0133259	Biological Process	GO:0000413	protein peptidyl-prolyl isomerization	0.0133259	4	21
GO:0006006 glucose metabolic process	4	0.0133259	Biological Process	GO:0006006	glucose metabolic process	0.0133259	4	21
GO:0018208 peptidyl-proline modification	4	0.0133259	Biological Process	GO:0018208	peptidyl-proline modification	0.0133259	4	21
GO:0006839 mitochondrial transport	5	0.0135064	Biological Process	GO:0006839	mitochondrial transport	0.0135064	5	32
GO:0042325 regulation of phosphorylation	5	0.0135064	Biological Process	GO:0042325	regulation of phosphorylation	0.0135064	5	32
GO:0000165 MAPK cascade	3	0.0148315	Biological Process	GO:0000165	MAPK cascade	0.0148315	3	12
GO:0023014 signal transduction by protein phosphorylation	3	0.0148315	Biological Process	GO:0023014	signal transduction by protein phosphorylation	0.0148315	3	12
GO:0043408 regulation of MAPK cascade	3	0.0148315	Biological Process	GO:0043408	regulation of MAPK cascade	0.0148315	3	12
GO:0043410 positive regulation of MAPK cascade	3	0.0148315	Biological Process	GO:0043410	positive regulation of MAPK cascade	0.0148315	3	12
GO:0044038 cell wall macromolecule biosynthetic process	3	0.0148315	Biological Process	GO:0044038	cell wall macromolecule biosynthetic process	0.0148315	3	12
GO:0070589 cellular component macromolecule biosynthetic process	3	0.0148315	Biological Process	GO:0070589	cellular component macromolecule biosynthetic process	0.0148315	3	12
GO:0006796 phosphate-containing compound metabolic process	82	0.015621	Biological Process	GO:0006796	phosphate-containing compound metabolic process	0.015621	82	1439
GO:0010562 positive regulation of phosphorus metabolic process	4	0.0157184	Biological Process	GO:0010562	positive regulation of phosphorus metabolic process	0.0157184	4	22
GO:0031401 positive regulation of protein modification process	4	0.0157184	Biological Process	GO:0031401	positive regulation of protein modification process	0.0157184	4	22
GO:0043549 regulation of kinase activity	4	0.0157184	Biological Process	GO:0043549	regulation of kinase activity	0.0157184	4	22
GO:0045859 regulation of protein kinase activity	4	0.0157184	Biological Process	GO:0045859	regulation of protein kinase activity	0.0157184	4	22
GO:0045937 positive regulation of phosphate metabolic process	4	0.0157184	Biological Process	GO:0045937	positive regulation of phosphate metabolic process	0.0157184	4	22
GO:0098813 nuclear chromosome segregation	11	0.0166336	Biological Process	GO:0098813	nuclear chromosome segregation	0.0166336	11	117
GO:0006812 cation transport	54	0.0169849	Biological Process	GO:0006812	cation transport	0.0169849	54	893
GO:0006793 phosphorus metabolic process	82	0.0176921	Biological Process	GO:0006793	phosphorus metabolic process	0.0176921	82	1447
GO:0018193 peptidyl-amino acid modification	7	0.0179266	Biological Process	GO:0018193	peptidyl-amino acid modification	0.0179266	7	60
GO:0010970 establishment of localization by movement along microtubule	2	0.0185672	Biological Process	GO:0010970	establishment of localization by movement along microtubule	0.0185672	2	5
GO:0030705 cytoskeleton-dependent intracellular transport	2	0.0185672	Biological Process	GO:0030705	cytoskeleton-dependent intracellular transport	0.0185672	2	5
GO:0042073 intraciliary transport	2	0.0185672	Biological Process	GO:0042073	intraciliary transport	0.0185672	2	5
GO:0098840 protein transport along microtubule	2	0.0185672	Biological Process	GO:0098840	protein transport along microtubule	0.0185672	2	5
GO:0019538 protein metabolic process	167	0.0186594	Biological Process	GO:0019538	protein metabolic process	0.0186594	167	3202
GO:0019318 hexose metabolic process	7	0.0194891	Biological Process	GO:0019318	hexose metabolic process	0.0194891	7	61
GO:0006816 calcium ion transport	6	0.0202258	Biological Process	GO:0006816	calcium ion transport	0.0202258	6	48
GO:0007631 feeding behavior	4	0.0212701	Biological Process	GO:0007631	feeding behavior	0.0212701	4	24
GO:0044248 cellular catabolic process	40	0.0217334	Biological Process	GO:0044248	cellular catabolic process	0.0217334	40	637
GO:0000270 peptidoglycan metabolic process	3	0.0229488	Biological Process	GO:0000270	peptidoglycan metabolic process	0.0229488	3	14
GO:0002115 store-operated calcium entry	3	0.0229488	Biological Process	GO:0002115	store-operated calcium entry	0.0229488	3	14
GO:0010959 regulation of metal ion transport	3	0.0229488	Biological Process	GO:0010959	regulation of metal ion transport	0.0229488	3	14
GO:0031505 fungal-type cell wall organization	3	0.0229488	Biological Process	GO:0031505	fungal-type cell wall organization	0.0229488	3	14
GO:0043269 regulation of ion transport	3	0.0229488	Biological Process	GO:0043269	regulation of ion transport	0.0229488	3	14
GO:0051924 regulation of calcium ion transport	3	0.0229488	Biological Process	GO:0051924	regulation of calcium ion transport	0.0229488	3	14
GO:0071852 fungal-type cell wall organization or biogenesis	3	0.0229488	Biological Process	GO:0071852	fungal-type cell wall organization or biogenesis	0.0229488	3	14
GO:2001256 regulation of store-operated calcium entry	3	0.0229488	Biological Process	GO:2001256	regulation of store-operated calcium entry	0.0229488	3	14
GO:0015698 inorganic anion transport	8	0.0240936	Biological Process	GO:0015698	inorganic anion transport	0.0240936	8	78
GO:0048585 negative regulation of response to stimulus	5	0.024331	Biological Process	GO:0048585	negative regulation of response to stimulus	0.024331	5	37
GO:0016310 phosphorylation	54	0.0252464	Biological Process	GO:0016310	phosphorylation	0.0252464	54	914
GO:0071702 organic substance transport	66	0.0258778	Biological Process	GO:0071702	organic substance transport	0.0258778	66	1152
GO:0006448 regulation of translational elongation	2	0.0270249	Biological Process	GO:0006448	regulation of translational elongation	0.0270249	2	6
GO:0000302 response to reactive oxygen species	3	0.0277443	Biological Process	GO:0000302	response to reactive oxygen species	0.0277443	3	15
GO:0032102 negative regulation of response to external stimulus	3	0.0277443	Biological Process	GO:0032102	negative regulation of response to external stimulus	0.0277443	3	15
GO:0044179 hemolysis in other organism	3	0.0277443	Biological Process	GO:0044179	hemolysis in other organism	0.0277443	3	15
GO:0051715 cytolysis in other organism	3	0.0277443	Biological Process	GO:0051715	cytolysis in other organism	0.0277443	3	15
GO:1901031 regulation of response to reactive oxygen species	3	0.0277443	Biological Process	GO:1901031	regulation of response to reactive oxygen species	0.0277443	3	15
GO:1902882 regulation of response to oxidative stress	3	0.0277443	Biological Process	GO:1902882	regulation of response to oxidative stress	0.0277443	3	15
GO:0006066 alcohol metabolic process	4	0.0278844	Biological Process	GO:0006066	alcohol metabolic process	0.0278844	4	26
GO:0005996 monosaccharide metabolic process	7	0.0287392	Biological Process	GO:0005996	monosaccharide metabolic process	0.0287392	7	66
GO:0007059 chromosome segregation	13	0.0292329	Biological Process	GO:0007059	chromosome segregation	0.0292329	13	160
GO:0010876 lipid localization	12	0.0298065	Biological Process	GO:0010876	lipid localization	0.0298065	12	144
GO:0033036 macromolecule localization	59	0.0298836	Biological Process	GO:0033036	macromolecule localization	0.0298836	59	1022
GO:0071554 cell wall organization or biogenesis	6	0.0313704	Biological Process	GO:0071554	cell wall organization or biogenesis	0.0313704	6	53
GO:1902582 single-organism intracellular transport	31	0.0325345	Biological Process	GO:1902582	single-organism intracellular transport	0.0325345	31	485
GO:0042546 cell wall biogenesis	3	0.0330287	Biological Process	GO:0042546	cell wall biogenesis	0.0330287	3	16
GO:0006778 porphyrin-containing compound metabolic process	7	0.0331512	Biological Process	GO:0006778	porphyrin-containing compound metabolic process	0.0331512	7	68
GO:0006820 anion transport	17	0.0340588	Biological Process	GO:0006820	anion transport	0.0340588	17	232
GO:0007017 microtubule-based process	20	0.0351679	Biological Process	GO:0007017	microtubule-based process	0.0351679	20	286
GO:0006959 humoral immune response	2	0.0367173	Biological Process	GO:0006959	humoral immune response	0.0367173	2	7
GO:0042381 hemolymph coagulation	2	0.0367173	Biological Process	GO:0042381	hemolymph coagulation	0.0367173	2	7
GO:0045321 leukocyte activation	2	0.0367173	Biological Process	GO:0045321	leukocyte activation	0.0367173	2	7
GO:0046649 lymphocyte activation	2	0.0367173	Biological Process	GO:0046649	lymphocyte activation	0.0367173	2	7
GO:0043161 proteasome-mediated ubiquitin-dependent protein catabolic process	6	0.0367628	Biological Process	GO:0043161	proteasome-mediated ubiquitin-dependent protein catabolic process	0.0367628	6	55
GO:0042254 ribosome biogenesis	10	0.0368528	Biological Process	GO:0042254	ribosome biogenesis	0.0368528	10	116
GO:0051649 establishment of localization in cell	51	0.0378242	Biological Process	GO:0051649	establishment of localization in cell	0.0378242	51	878
GO:0006749 glutathione metabolic process	3	0.0387965	Biological Process	GO:0006749	glutathione metabolic process	0.0387965	3	17
GO:0007610 behavior	5	0.0395685	Biological Process	GO:0007610	behavior	0.0395685	5	42
GO:0010498 proteasomal protein catabolic process	6	0.039668	Biological Process	GO:0010498	proteasomal protein catabolic process	0.039668	6	56
GO:0080134 regulation of response to stress	4	0.0398655	Biological Process	GO:0080134	regulation of response to stress	0.0398655	4	29
GO:0006928 movement of cell or subcellular component	20	0.0409608	Biological Process	GO:0006928	movement of cell or subcellular component	0.0409608	20	291
GO:0016051 carbohydrate biosynthetic process	8	0.0424214	Biological Process	GO:0016051	carbohydrate biosynthetic process	0.0424214	8	87
GO:0065009 regulation of molecular function	12	0.0424943	Biological Process	GO:0065009	regulation of molecular function	0.0424943	12	152
GO:0019835 cytolysis	4	0.0444155	Biological Process	GO:0019835	cytolysis	0.0444155	4	30
GO:0006811 ion transport	76	0.0444286	Biological Process	GO:0006811	ion transport	0.0444286	76	1390
GO:0009267 cellular response to starvation	3	0.0450392	Biological Process	GO:0009267	cellular response to starvation	0.0450392	3	18
GO:0018149 peptide cross-linking	3	0.0450392	Biological Process	GO:0018149	peptide cross-linking	0.0450392	3	18
GO:0031667 response to nutrient levels	3	0.0450392	Biological Process	GO:0031667	response to nutrient levels	0.0450392	3	18
GO:0031669 cellular response to nutrient levels	3	0.0450392	Biological Process	GO:0031669	cellular response to nutrient levels	0.0450392	3	18
GO:0042594 response to starvation	3	0.0450392	Biological Process	GO:0042594	response to starvation	0.0450392	3	18
GO:0000128 flocculation	1	0.0451277	Biological Process	GO:0000128	flocculation	0.0451277	1	1
GO:0002526 acute inflammatory response	1	0.0451277	Biological Process	GO:0002526	acute inflammatory response	0.0451277	1	1
GO:0006047 UDP-N-acetylglucosamine metabolic process	1	0.0451277	Biological Process	GO:0006047	UDP-N-acetylglucosamine metabolic process	0.0451277	1	1
GO:0006809 nitric oxide biosynthetic process	1	0.0451277	Biological Process	GO:0006809	nitric oxide biosynthetic process	0.0451277	1	1
GO:0006953 acute-phase response	1	0.0451277	Biological Process	GO:0006953	acute-phase response	0.0451277	1	1
GO:0008218 bioluminescence	1	0.0451277	Biological Process	GO:0008218	bioluminescence	0.0451277	1	1
GO:0019520 aldonic acid metabolic process	1	0.0451277	Biological Process	GO:0019520	aldonic acid metabolic process	0.0451277	1	1
GO:0019583 galactonate metabolic process	1	0.0451277	Biological Process	GO:0019583	galactonate metabolic process	0.0451277	1	1
GO:0019584 galactonate catabolic process	1	0.0451277	Biological Process	GO:0019584	galactonate catabolic process	0.0451277	1	1
GO:0034192 D-galactonate metabolic process	1	0.0451277	Biological Process	GO:0034192	D-galactonate metabolic process	0.0451277	1	1
GO:0034194 D-galactonate catabolic process	1	0.0451277	Biological Process	GO:0034194	D-galactonate catabolic process	0.0451277	1	1
GO:0042255 ribosome assembly	1	0.0451277	Biological Process	GO:0042255	ribosome assembly	0.0451277	1	1
GO:0042256 mature ribosome assembly	1	0.0451277	Biological Process	GO:0042256	mature ribosome assembly	0.0451277	1	1
GO:0043419 urea catabolic process	1	0.0451277	Biological Process	GO:0043419	urea catabolic process	0.0451277	1	1
GO:0046176 aldonic acid catabolic process	1	0.0451277	Biological Process	GO:0046176	aldonic acid catabolic process	0.0451277	1	1
GO:0046209 nitric oxide metabolic process	1	0.0451277	Biological Process	GO:0046209	nitric oxide metabolic process	0.0451277	1	1
GO:0098630 aggregation of unicellular organisms	1	0.0451277	Biological Process	GO:0098630	aggregation of unicellular organisms	0.0451277	1	1
GO:0098743 cell aggregation	1	0.0451277	Biological Process	GO:0098743	cell aggregation	0.0451277	1	1
GO:1903409 reactive oxygen species biosynthetic process	1	0.0451277	Biological Process	GO:1903409	reactive oxygen species biosynthetic process	0.0451277	1	1
GO:0050790 regulation of catalytic activity	11	0.0457995	Biological Process	GO:0050790	regulation of catalytic activity	0.0457995	11	137
GO:0006071 glycerol metabolic process	2	0.047516	Biological Process	GO:0006071	glycerol metabolic process	0.047516	2	8
GO:0008535 respiratory chain complex IV assembly	2	0.047516	Biological Process	GO:0008535	respiratory chain complex IV assembly	0.047516	2	8
GO:0019400 alditol metabolic process	2	0.047516	Biological Process	GO:0019400	alditol metabolic process	0.047516	2	8
GO:0033617 mitochondrial respiratory chain complex IV assembly	2	0.047516	Biological Process	GO:0033617	mitochondrial respiratory chain complex IV assembly	0.047516	2	8
GO:0070070 proton-transporting V-type ATPase complex assembly	2	0.047516	Biological Process	GO:0070070	proton-transporting V-type ATPase complex assembly	0.047516	2	8
GO:0070072 vacuolar proton-transporting V-type ATPase complex assembly	2	0.047516	Biological Process	GO:0070072	vacuolar proton-transporting V-type ATPase complex assembly	0.047516	2	8
GO:0010608 posttranscriptional regulation of gene expression	4	0.0492439	Biological Process	GO:0010608	posttranscriptional regulation of gene expression	0.0492439	4	31
GO:0005839 proteasome core complex	7	0.000121317	Cellular Component	GO:0005839	proteasome core complex	0.000121317	7	26
GO:0000502 proteasome complex	7	0.00144845	Cellular Component	GO:0000502	proteasome complex	0.00144845	7	38
GO:0030076 light-harvesting complex	3	0.00644464	Cellular Component	GO:0030076	light-harvesting complex	0.00644464	3	9
GO:0030054 cell junction	7	0.00798742	Cellular Component	GO:0030054	cell junction	0.00798742	7	51
GO:0005751 mitochondrial respiratory chain complex IV	2	0.0117138	Cellular Component	GO:0005751	mitochondrial respiratory chain complex IV	0.0117138	2	4
GO:0009379 Holliday junction helicase complex	2	0.0117138	Cellular Component	GO:0009379	Holliday junction helicase complex	0.0117138	2	4
GO:0045277 respiratory chain complex IV	2	0.0117138	Cellular Component	GO:0045277	respiratory chain complex IV	0.0117138	2	4
GO:0048476 Holliday junction resolvase complex	2	0.0117138	Cellular Component	GO:0048476	Holliday junction resolvase complex	0.0117138	2	4
GO:0016459 myosin complex	11	0.0139208	Cellular Component	GO:0016459	myosin complex	0.0139208	11	113
GO:0033202 DNA helicase complex	2	0.0189364	Cellular Component	GO:0033202	DNA helicase complex	0.0189364	2	5
GO:0019773 proteasome core complex, alpha-subunit complex	3	0.0191538	Cellular Component	GO:0019773	proteasome core complex, alpha-subunit complex	0.0191538	3	13
GO:0099512 supramolecular fiber	16	0.0273887	Cellular Component	GO:0099512	supramolecular fiber	0.0273887	16	207
GO:0099513 polymeric cytoskeletal fiber	16	0.0273887	Cellular Component	GO:0099513	polymeric cytoskeletal fiber	0.0273887	16	207
GO:0005697 telomerase holoenzyme complex	2	0.0275542	Cellular Component	GO:0005697	telomerase holoenzyme complex	0.0275542	2	6
GO:0030077 plasma membrane light-harvesting complex	2	0.0275542	Cellular Component	GO:0030077	plasma membrane light-harvesting complex	0.0275542	2	6
GO:0042716 plasma membrane-derived chromatophore	2	0.0275542	Cellular Component	GO:0042716	plasma membrane-derived chromatophore	0.0275542	2	6
GO:0072588 box H/ACA RNP complex	2	0.0275542	Cellular Component	GO:0072588	box H/ACA RNP complex	0.0275542	2	6
GO:0005911 cell-cell junction	4	0.0326225	Cellular Component	GO:0005911	cell-cell junction	0.0326225	4	27
GO:0005882 intermediate filament	13	0.0339745	Cellular Component	GO:0005882	intermediate filament	0.0339745	13	162
GO:0045111 intermediate filament cytoskeleton	13	0.0339745	Cellular Component	GO:0045111	intermediate filament cytoskeleton	0.0339745	13	162
GO:0005856 cytoskeleton	37	0.0363755	Cellular Component	GO:0005856	cytoskeleton	0.0363755	37	599
GO:0005923 bicellular tight junction	2	0.0374257	Cellular Component	GO:0005923	bicellular tight junction	0.0374257	2	7
GO:0043296 apical junction complex	2	0.0374257	Cellular Component	GO:0043296	apical junction complex	0.0374257	2	7
GO:0070160 occluding junction	2	0.0374257	Cellular Component	GO:0070160	occluding junction	0.0374257	2	7
GO:0005759 mitochondrial matrix	4	0.0411292	Cellular Component	GO:0005759	mitochondrial matrix	0.0411292	4	29
GO:0042601 endospore-forming forespore	1	0.0456065	Cellular Component	GO:0042601	endospore-forming forespore	0.0456065	1	1
GO:0042763 intracellular immature spore	1	0.0456065	Cellular Component	GO:0042763	intracellular immature spore	0.0456065	1	1
GO:0009288 bacterial-type flagellum	7	0.0481304	Cellular Component	GO:0009288	bacterial-type flagellum	0.0481304	7	73
GO:0036094 small molecule binding	181	1.99926e-08	Molecular Function	GO:0036094	small molecule binding	1.99926e-08	181	2618
GO:0043168 anion binding	179	5.32955e-08	Molecular Function	GO:0043168	anion binding	5.32955e-08	179	2617
GO:0000166 nucleotide binding	176	5.56351e-08	Molecular Function	GO:0000166	nucleotide binding	5.56351e-08	176	2564
GO:1901265 nucleoside phosphate binding	176	5.56351e-08	Molecular Function	GO:1901265	nucleoside phosphate binding	5.56351e-08	176	2564
GO:0032553 ribonucleotide binding	156	3.52175e-07	Molecular Function	GO:0032553	ribonucleotide binding	3.52175e-07	156	2269
GO:0097367 carbohydrate derivative binding	160	7.68306e-07	Molecular Function	GO:0097367	carbohydrate derivative binding	7.68306e-07	160	2371
GO:0001882 nucleoside binding	153	8.61525e-07	Molecular Function	GO:0001882	nucleoside binding	8.61525e-07	153	2248
GO:0032555 purine ribonucleotide binding	153	9.32454e-07	Molecular Function	GO:0032555	purine ribonucleotide binding	9.32454e-07	153	2251
GO:0001883 purine nucleoside binding	152	1.28211e-06	Molecular Function	GO:0001883	purine nucleoside binding	1.28211e-06	152	2245
GO:0032549 ribonucleoside binding	152	1.28211e-06	Molecular Function	GO:0032549	ribonucleoside binding	1.28211e-06	152	2245
GO:0032550 purine ribonucleoside binding	152	1.28211e-06	Molecular Function	GO:0032550	purine ribonucleoside binding	1.28211e-06	152	2245
GO:0017076 purine nucleotide binding	153	1.6084e-06	Molecular Function	GO:0017076	purine nucleotide binding	1.6084e-06	153	2272
GO:0035639 purine ribonucleoside triphosphate binding	151	1.89789e-06	Molecular Function	GO:0035639	purine ribonucleoside triphosphate binding	1.89789e-06	151	2242
GO:0032559 adenyl ribonucleotide binding	130	6.38326e-06	Molecular Function	GO:0032559	adenyl ribonucleotide binding	6.38326e-06	130	1908
GO:0005524 ATP binding	129	9.43134e-06	Molecular Function	GO:0005524	ATP binding	9.43134e-06	129	1905
GO:0030554 adenyl nucleotide binding	130	1.04138e-05	Molecular Function	GO:0030554	adenyl nucleotide binding	1.04138e-05	130	1927
GO:0017111 nucleoside-triphosphatase activity	75	3.64078e-05	Molecular Function	GO:0017111	nucleoside-triphosphatase activity	3.64078e-05	75	1001
GO:0004298 threonine-type endopeptidase activity	7	4.42101e-05	Molecular Function	GO:0004298	threonine-type endopeptidase activity	4.42101e-05	7	22
GO:0070003 threonine-type peptidase activity	7	4.42101e-05	Molecular Function	GO:0070003	threonine-type peptidase activity	4.42101e-05	7	22
GO:0016462 pyrophosphatase activity	75	5.73314e-05	Molecular Function	GO:0016462	pyrophosphatase activity	5.73314e-05	75	1015
GO:0016818 hydrolase activity, acting on acid anhydrides, in phosphorus-containing anhydrides	77	9.00229e-05	Molecular Function	GO:0016818	hydrolase activity, acting on acid anhydrides, in phosphorus-containing anhydrides	9.00229e-05	77	1064
GO:0016817 hydrolase activity, acting on acid anhydrides	82	0.000154268	Molecular Function	GO:0016817	hydrolase activity, acting on acid anhydrides	0.000154268	82	1170
GO:0016755 transferase activity, transferring amino-acyl groups	9	0.000826991	Molecular Function	GO:0016755	transferase activity, transferring amino-acyl groups	0.000826991	9	54
GO:0016887 ATPase activity	36	0.000927431	Molecular Function	GO:0016887	ATPase activity	0.000927431	36	442
GO:0046915 transition metal ion transmembrane transporter activity	18	0.00156037	Molecular Function	GO:0046915	transition metal ion transmembrane transporter activity	0.00156037	18	176
GO:0003870 5-aminolevulinate synthase activity	3	0.00183863	Molecular Function	GO:0003870	5-aminolevulinate synthase activity	0.00183863	3	6
GO:0016746 transferase activity, transferring acyl groups	26	0.00194072	Molecular Function	GO:0016746	transferase activity, transferring acyl groups	0.00194072	26	300
GO:0003824 catalytic activity	431	0.00239561	Molecular Function	GO:0003824	catalytic activity	0.00239561	431	8330
GO:0043167 ion binding	317	0.00281446	Molecular Function	GO:0043167	ion binding	0.00281446	317	5958
GO:0008134 transcription factor binding	22	0.0028452	Molecular Function	GO:0008134	transcription factor binding	0.0028452	22	246
GO:0005515 protein binding	379	0.00301657	Molecular Function	GO:0005515	protein binding	0.00301657	379	7256
GO:0005247 voltage-gated chloride channel activity	4	0.00327599	Molecular Function	GO:0005247	voltage-gated chloride channel activity	0.00327599	4	14
GO:0005254 chloride channel activity	4	0.00327599	Molecular Function	GO:0005254	chloride channel activity	0.00327599	4	14
GO:0008308 voltage-gated anion channel activity	4	0.00327599	Molecular Function	GO:0008308	voltage-gated anion channel activity	0.00327599	4	14
GO:0015108 chloride transmembrane transporter activity	4	0.00327599	Molecular Function	GO:0015108	chloride transmembrane transporter activity	0.00327599	4	14
GO:0016773 phosphotransferase activity, alcohol group as acceptor	71	0.00374738	Molecular Function	GO:0016773	phosphotransferase activity, alcohol group as acceptor	0.00374738	71	1101
GO:0003774 motor activity	20	0.003776	Molecular Function	GO:0003774	motor activity	0.003776	20	221
GO:0005253 anion channel activity	4	0.0043034	Molecular Function	GO:0005253	anion channel activity	0.0043034	4	15
GO:0005381 iron ion transmembrane transporter activity	14	0.00467069	Molecular Function	GO:0005381	iron ion transmembrane transporter activity	0.00467069	14	136
GO:0008716 D-alanine-D-alanine ligase activity	3	0.00479704	Molecular Function	GO:0008716	D-alanine-D-alanine ligase activity	0.00479704	3	8
GO:0016749 N-succinyltransferase activity	3	0.00479704	Molecular Function	GO:0016749	N-succinyltransferase activity	0.00479704	3	8
GO:0009378 four-way junction helicase activity	8	0.00482727	Molecular Function	GO:0009378	four-way junction helicase activity	0.00482727	8	57
GO:0016829 lyase activity	27	0.00496137	Molecular Function	GO:0016829	lyase activity	0.00496137	27	338
GO:0016301 kinase activity	76	0.00498274	Molecular Function	GO:0016301	kinase activity	0.00498274	76	1207
GO:0047200 tetrahydrodipicolinate N-acetyltransferase activity	2	0.00636356	Molecular Function	GO:0047200	tetrahydrodipicolinate N-acetyltransferase activity	0.00636356	2	3
GO:0003678 DNA helicase activity	11	0.00760273	Molecular Function	GO:0003678	DNA helicase activity	0.00760273	11	101
GO:0015093 ferrous iron transmembrane transporter activity	13	0.00796923	Molecular Function	GO:0015093	ferrous iron transmembrane transporter activity	0.00796923	13	130
GO:0003724 RNA helicase activity	11	0.00877431	Molecular Function	GO:0003724	RNA helicase activity	0.00877431	11	103
GO:0005488 binding	654	0.00895355	Molecular Function	GO:0005488	binding	0.00895355	654	13307
GO:0019001 guanyl nucleotide binding	42	0.00912045	Molecular Function	GO:0019001	guanyl nucleotide binding	0.00912045	42	614
GO:0043531 ADP binding	6	0.0101799	Molecular Function	GO:0043531	ADP binding	0.0101799	6	40
GO:0019901 protein kinase binding	7	0.0113517	Molecular Function	GO:0019901	protein kinase binding	0.0113517	7	53
GO:0016743 carboxyl- or carbamoyltransferase activity	2	0.0123323	Molecular Function	GO:0016743	carboxyl- or carbamoyltransferase activity	0.0123323	2	4
GO:0070567 cytidylyltransferase activity	2	0.0123323	Molecular Function	GO:0070567	cytidylyltransferase activity	0.0123323	2	4
GO:0016748 succinyltransferase activity	3	0.0127216	Molecular Function	GO:0016748	succinyltransferase activity	0.0127216	3	11
GO:0016787 hydrolase activity	203	0.0130772	Molecular Function	hydrolase activity	hydrolase activity	0.0130772	203	3768
GO:0032561 guanyl ribonucleotide binding	41	0.0133508	Molecular Function	GO:0032561	guanyl ribonucleotide binding	0.0133508	41	611
GO:0042626 ATPase activity, coupled to transmembrane movement of substances	10	0.0143212	Molecular Function	GO:0042626	ATPase activity, coupled to transmembrane movement of substances	0.0143212	10	96
GO:0043492 ATPase activity, coupled to movement of substances	10	0.0143212	Molecular Function	GO:0043492	ATPase activity, coupled to movement of substances	0.0143212	10	96
GO:0003755 peptidyl-prolyl cis-trans isomerase activity	4	0.0151	Molecular Function	GO:0003755	peptidyl-prolyl cis-trans isomerase activity	0.0151	4	21
GO:0003995 acyl-CoA dehydrogenase activity	4	0.0151	Molecular Function	GO:0003995	acyl-CoA dehydrogenase activity	0.0151	4	21
GO:0016859 cis-trans isomerase activity	4	0.0151	Molecular Function	GO:0016859	cis-trans isomerase activity	0.0151	4	21
GO:0019200 carbohydrate kinase activity	5	0.0156503	Molecular Function	GO:0019200	carbohydrate kinase activity	0.0156503	5	32
GO:0046912 transferase activity, transferring acyl groups, acyl groups converted into alkyl on transfer	3	0.0163802	Molecular Function	GO:0046912	transferase activity, transferring acyl groups, acyl groups converted into alkyl on transfer	0.0163802	3	12
GO:0005525 GTP binding	40	0.0179194	Molecular Function	GO:0005525	GTP binding	0.0179194	40	605
GO:0019900 kinase binding	7	0.0181327	Molecular Function	GO:0019900	kinase binding	0.0181327	7	58
GO:0016852 sirohydrochlorin cobaltochelatase activity	2	0.0199189	Molecular Function	GO:0016852	sirohydrochlorin cobaltochelatase activity	0.0199189	2	5
GO:0003684 damaged DNA binding	4	0.0207531	Molecular Function	GO:0003684	damaged DNA binding	0.0207531	4	23
GO:0004674 protein serine/threonine kinase activity	17	0.0209799	Molecular Function	GO:0004674	protein serine/threonine kinase activity	0.0209799	17	211
GO:0004672 protein kinase activity	56	0.0229541	Molecular Function	GO:0004672	protein kinase activity	0.0229541	56	912
GO:0015399 primary active transmembrane transporter activity	10	0.0252691	Molecular Function	GO:0015399	primary active transmembrane transporter activity	0.0252691	10	105
GO:0015405 P-P-bond-hydrolysis-driven transmembrane transporter activity	10	0.0252691	Molecular Function	GO:0015405	P-P-bond-hydrolysis-driven transmembrane transporter activity	0.0252691	10	105
GO:0018580 nitronate monooxygenase activity	2	0.028959	Molecular Function	GO:0018580	nitronate monooxygenase activity	0.028959	2	6
GO:0030515 snoRNA binding	2	0.028959	Molecular Function	GO:0030515	snoRNA binding	0.028959	2	6
GO:0045156 electron transporter, transferring electrons within the cyclic electron transport pathway of photosynthesis activity	2	0.028959	Molecular Function	GO:0045156	electron transporter, transferring electrons within the cyclic electron transport pathway of photosynthesis activity	0.028959	2	6
GO:0072509 divalent inorganic cation transmembrane transporter activity	19	0.0324609	Molecular Function	GO:0072509	divalent inorganic cation transmembrane transporter activity	0.0324609	19	256
GO:0045502 dynein binding	11	0.0360841	Molecular Function	GO:0045502	dynein binding	0.0360841	11	127
GO:0016820 hydrolase activity, acting on acid anhydrides, catalyzing transmembrane movement of substances	12	0.0363369	Molecular Function	GO:0016820	hydrolase activity, acting on acid anhydrides, catalyzing transmembrane movement of substances	0.0363369	12	143
GO:0004842 ubiquitin-protein transferase activity	23	0.0410538	Molecular Function	GO:0004842	ubiquitin-protein transferase activity	0.0410538	23	333
GO:0019787 ubiquitin-like protein transferase activity	23	0.0410538	Molecular Function	GO:0019787	ubiquitin-like protein transferase activity	0.0410538	23	333
GO:0016740 transferase activity	179	0.0420337	Molecular Function	GO:0016740	transferase activity	0.0420337	179	3398
GO:0003810 protein-glutamine gamma-glutamyltransferase activity	3	0.0425785	Molecular Function	GO:0003810	protein-glutamine gamma-glutamyltransferase activity	0.0425785	3	17
GO:0019899 enzyme binding	10	0.0433389	Molecular Function	GO:0019899	enzyme binding	0.0433389	10	115
GO:0022857 transmembrane transporter activity	94	0.0442488	Molecular Function	GO:0022857	transmembrane transporter activity	0.0442488	94	1691
GO:0008443 phosphofructokinase activity	4	0.0446958	Molecular Function	GO:0008443	phosphofructokinase activity	0.0446958	4	29
GO:0005215 transporter activity	107	0.0462578	Molecular Function	GO:0005215	transporter activity	0.0462578	107	1953
GO:0004517 nitric-oxide synthase activity	1	0.0468163	Molecular Function	GO:0004517	nitric-oxide synthase activity	0.0468163	1	1
GO:0008410 CoA-transferase activity	1	0.0468163	Molecular Function	GO:0008410	CoA-transferase activity	0.0468163	1	1
GO:0008671 2-dehydro-3-deoxygalactonokinase activity	1	0.0468163	Molecular Function	GO:0008671	2-dehydro-3-deoxygalactonokinase activity	0.0468163	1	1
GO:0016437 tRNA cytidylyltransferase activity	1	0.0468163	Molecular Function	GO:0016437	tRNA cytidylyltransferase activity	0.0468163	1	1
GO:0016984 ribulose-bisphosphate carboxylase activity	1	0.0468163	Molecular Function	GO:0016984	ribulose-bisphosphate carboxylase activity	0.0468163	1	1
GO:0035438 cyclic-di-GMP binding	1	0.0468163	Molecular Function	GO:0035438	cyclic-di-GMP binding	0.0468163	1	1
GO:0048037 cofactor binding	26	0.0486547	Molecular Function	GO:0048037	cofactor binding	0.0486547	26	393
GO:0010181 FMN binding	3	0.0493687	Molecular Function	GO:0010181	FMN binding	0.0493687	3	18
