# Supplementary material for: Transcriptome Analysis Reveals the Complex Regulatory Pathway of Background Color in Juvenile Plectropomus leopardus Skin Color Variation
Source: Int J Mol Sci. 2022 Sep 23;23(19):11186. doi: 10.3390/ijms231911186 (PMC9569894; doi:10.3390/ijms231911186)
Supplement: Supplementary file 1 [file ijms-23-11186-s001.zip › Table S9.xlsx]

## Sheet: up-regulated genes
id	num	class	ID	Descrption	Pvalue	fg_num	bg_num
Protein digestion and absorption	27	Organismal Systems	ko04974	Protein digestion and absorption	3.29114e-14	27	40
Tyrosine metabolism	9	Metabolism	ko00350	Tyrosine metabolism	3.7211e-05	9	14
ECM-receptor interaction	15	Environmental Information Processing	ko04512	ECM-receptor interaction	0.00027758	15	39
Styrene degradation	3	Metabolism	ko00643	Styrene degradation	0.00348995	3	3
Neuroactive ligand-receptor interaction	12	Environmental Information Processing	ko04080	Neuroactive ligand-receptor interaction	0.0036698	12	35
Retinol metabolism	7	Metabolism	ko00830	Retinol metabolism	0.0037185	7	15
Focal adhesion	19	Cellular Processes	ko04510	Focal adhesion	0.004124	19	68
Human papillomavirus infection	22	Human Diseases	ko05165	Human papillomavirus infection	0.00492641	22	84
Ubiquinone and other terpenoid-quinone biosynthesis	2	Metabolism	ko00130	Ubiquinone and other terpenoid-quinone biosynthesis	0.0231117	2	2
Hedgehog signaling pathway	2	Environmental Information Processing	ko04340	Hedgehog signaling pathway	0.0231117	2	2
Complement and coagulation cascades	6	Organismal Systems	ko04610	Complement and coagulation cascades	0.0244653	6	16
PI3K-Akt signaling pathway	20	Environmental Information Processing	ko04151	PI3K-Akt signaling pathway	0.0276885	20	86
TGF-beta signaling pathway	7	Environmental Information Processing	ko04350	TGF-beta signaling pathway	0.0383158	7	22
Bile secretion	7	Organismal Systems	ko04976	Bile secretion	0.0383158	7	22
Proteoglycans in cancer	13	Human Diseases	ko05205	Proteoglycans in cancer	0.0479161	13	53
Folate biosynthesis	3	Metabolism	ko00790	Folate biosynthesis	0.0489005	3	6
Melanogenesis	8	Organismal Systems	ko04916	Melanogenesis	0.0505653	8	28
Pyrimidine metabolism	3	Metabolism	ko00240	Pyrimidine metabolism	0.0761625	3	7
Wnt signaling pathway	7	Environmental Information Processing	ko04310	Wnt signaling pathway	0.102833	7	27
Phenylalanine metabolism	3	Metabolism	ko00360	Phenylalanine metabolism	0.108574	3	8
Vitamin digestion and absorption	2	Organismal Systems	ko04977	Vitamin digestion and absorption	0.112324	2	4
Adipocytokine signaling pathway	4	Organismal Systems	ko04920	Adipocytokine signaling pathway	0.122269	4	13
Renin secretion	5	Organismal Systems	ko04924	Renin secretion	0.125311	5	18
Phagosome	6	Cellular Processes	ko04145	Phagosome	0.145276	6	24
Chloroalkane and chloroalkene degradation	1	Metabolism	ko00625	Chloroalkane and chloroalkene degradation	0.152366	1	1
Naphthalene degradation	1	Metabolism	ko00626	Naphthalene degradation	0.152366	1	1
Aminobenzoate degradation	1	Metabolism	ko00627	Aminobenzoate degradation	0.152366	1	1
Riboflavin metabolism	1	Metabolism	ko00740	Riboflavin metabolism	0.152366	1	1
Phenylalanine, tyrosine and tryptophan biosynthesis	2	Metabolism	ko00400	Phenylalanine, tyrosine and tryptophan biosynthesis	0.168873	2	5
Olfactory transduction	2	Organismal Systems	ko04740	Olfactory transduction	0.168873	2	5
Relaxin signaling pathway	7	Organismal Systems	ko04926	Relaxin signaling pathway	0.180737	7	31
Leukocyte transendothelial migration	6	Organismal Systems	ko04670	Leukocyte transendothelial migration	0.218354	6	27
Steroid hormone biosynthesis	3	Metabolism	ko00140	Steroid hormone biosynthesis	0.22781	3	11
Metabolism of xenobiotics by cytochrome P450	3	Metabolism	ko00980	Metabolism of xenobiotics by cytochrome P450	0.22781	3	11
Pentose and glucuronate interconversions	2	Metabolism	ko00040	Pentose and glucuronate interconversions	0.228859	2	6
Amyotrophic lateral sclerosis (ALS)	2	Human Diseases	ko05014	Amyotrophic lateral sclerosis (ALS)	0.228859	2	6
Cell adhesion molecules (CAMs)	6	Environmental Information Processing	ko04514	Cell adhesion molecules (CAMs)	0.245108	6	28
AGE-RAGE signaling pathway in diabetic complications	5	Human Diseases	ko04933	AGE-RAGE signaling pathway in diabetic complications	0.265611	5	23
Hippo signaling pathway -fly	3	Environmental Information Processing	ko04391	Hippo signaling pathway -fly	0.27189	3	12
Biosynthesis of amino acids	6	Metabolism	ko01230	Biosynthesis of amino acids	0.272761	6	29
Pancreatic secretion	6	Organismal Systems	ko04972	Pancreatic secretion	0.272761	6	29
Valine, leucine and isoleucine biosynthesis	1	Metabolism	ko00290	Valine, leucine and isoleucine biosynthesis	0.28162	1	2
Glycosaminoglycan biosynthesis - chondroitin sulfate / dermatan sulfate	1	Metabolism	ko00532	Glycosaminoglycan biosynthesis - chondroitin sulfate / dermatan sulfate	0.28162	1	2
Degradation of aromatic compounds	1	Metabolism	ko01220	Degradation of aromatic compounds	0.28162	1	2
Hedgehog signaling pathway - fly	1	Environmental Information Processing	ko04341	Hedgehog signaling pathway - fly	0.28162	1	2
Sphingolipid signaling pathway	4	Environmental Information Processing	ko04071	Sphingolipid signaling pathway	0.289135	4	18
Renin-angiotensin system	2	Organismal Systems	ko04614	Renin-angiotensin system	0.289937	2	7
Vasopressin-regulated water reabsorption	2	Organismal Systems	ko04962	Vasopressin-regulated water reabsorption	0.289937	2	7
Glycine, serine and threonine metabolism	3	Metabolism	ko00260	Glycine, serine and threonine metabolism	0.316776	3	13
Antigen processing and presentation	3	Organismal Systems	ko04612	Antigen processing and presentation	0.316776	3	13
Basal cell carcinoma	3	Human Diseases	ko05217	Basal cell carcinoma	0.316776	3	13
Glycerophospholipid metabolism	4	Metabolism	ko00564	Glycerophospholipid metabolism	0.326209	4	19
Staphylococcus aureus infection	4	Human Diseases	ko05150	Staphylococcus aureus infection	0.326209	4	19
Cytokine-cytokine receptor interaction	6	Environmental Information Processing	ko04060	Cytokine-cytokine receptor interaction	0.359259	6	32
Glycerolipid metabolism	3	Metabolism	ko00561	Glycerolipid metabolism	0.361785	3	14
Pyruvate metabolism	3	Metabolism	ko00620	Pyruvate metabolism	0.361785	3	14
Malaria	3	Human Diseases	ko05144	Malaria	0.361785	3	14
Chemical carcinogenesis	3	Human Diseases	ko05204	Chemical carcinogenesis	0.361785	3	14
Ascorbate and aldarate metabolism	1	Metabolism	ko00053	Ascorbate and aldarate metabolism	0.391252	1	3
Thiamine metabolism	1	Metabolism	ko00730	Thiamine metabolism	0.391252	1	3
Pantothenate and CoA biosynthesis	1	Metabolism	ko00770	Pantothenate and CoA biosynthesis	0.391252	1	3
Isoquinoline alkaloid biosynthesis	1	Metabolism	ko00950	Isoquinoline alkaloid biosynthesis	0.391252	1	3
Tropane, piperidine and pyridine alkaloid biosynthesis	1	Metabolism	ko00960	Tropane, piperidine and pyridine alkaloid biosynthesis	0.391252	1	3
Quorum sensing	1	Cellular Processes	ko02024	Quorum sensing	0.391252	1	3
MAPK signaling pathway - plant	1	Environmental Information Processing	ko04016	MAPK signaling pathway - plant	0.391252	1	3
Fat digestion and absorption	1	Organismal Systems	ko04975	Fat digestion and absorption	0.391252	1	3
Drug metabolism - cytochrome P450	2	Metabolism	ko00982	Drug metabolism - cytochrome P450	0.408999	2	9
Drug metabolism - other enzymes	2	Metabolism	ko00983	Drug metabolism - other enzymes	0.408999	2	9
Cushing syndrome	6	Human Diseases	ko04934	Cushing syndrome	0.418066	6	34
Axon guidance	7	Organismal Systems	ko04360	Axon guidance	0.436621	7	41
Regulation of actin cytoskeleton	9	Cellular Processes	ko04810	Regulation of actin cytoskeleton	0.441869	9	54
Apoptosis	6	Cellular Processes	ko04210	Apoptosis	0.447308	6	35
Melanoma	3	Human Diseases	ko05218	Melanoma	0.449929	3	16
Purine metabolism	5	Metabolism	ko00230	Purine metabolism	0.459523	5	29
Cholesterol metabolism	2	Organismal Systems	ko04979	Cholesterol metabolism	0.46492	2	10
PPAR signaling pathway	4	Organismal Systems	ko03320	PPAR signaling pathway	0.473999	4	23
Hippo signaling pathway - multiple species	1	Environmental Information Processing	ko04392	Hippo signaling pathway - multiple species	0.484228	1	4
Prion diseases	1	Human Diseases	ko05020	Prion diseases	0.484228	1	4
Asthma	1	Human Diseases	ko05310	Asthma	0.484228	1	4
Microbial metabolism in diverse environments	9	Metabolism	ko01120	Microbial metabolism in diverse environments	0.488649	9	56
Cysteine and methionine metabolism	3	Metabolism	ko00270	Cysteine and methionine metabolism	0.492187	3	17
Platelet activation	6	Organismal Systems	ko04611	Platelet activation	0.504744	6	37
Tight junction	7	Cellular Processes	ko04530	Tight junction	0.516027	7	44
Methane metabolism	2	Metabolism	ko00680	Methane metabolism	0.517611	2	11
Antifolate resistance	2	Human Diseases	ko01523	Antifolate resistance	0.517611	2	11
p53 signaling pathway	2	Cellular Processes	ko04115	p53 signaling pathway	0.517611	2	11
Circadian rhythm	2	Organismal Systems	ko04710	Circadian rhythm	0.517611	2	11
cGMP - PKG signaling pathway	8	Environmental Information Processing	ko04022	cGMP - PKG signaling pathway	0.525784	8	51
Breast cancer	6	Human Diseases	ko05224	Breast cancer	0.532685	6	38
Lysosome	3	Cellular Processes	ko04142	Lysosome	0.532797	3	18
Signaling pathways regulating pluripotency of stem cells	4	Cellular Processes	ko04550	Signaling pathways regulating pluripotency of stem cells	0.543594	4	25
Circadian entrainment	4	Organismal Systems	ko04713	Circadian entrainment	0.543594	4	25
Fatty acid biosynthesis	1	Metabolism	ko00061	Fatty acid biosynthesis	0.563067	1	5
Glycosaminoglycan biosynthesis - heparan sulfate / heparin	1	Metabolism	ko00534	Glycosaminoglycan biosynthesis - heparan sulfate / heparin	0.563067	1	5
Porphyrin and chlorophyll metabolism	1	Metabolism	ko00860	Porphyrin and chlorophyll metabolism	0.563067	1	5
Aminoacyl-tRNA biosynthesis	1	Genetic Information Processing	ko00970	Aminoacyl-tRNA biosynthesis	0.563067	1	5
MAPK signaling pathway - yeast	1	Environmental Information Processing	ko04011	MAPK signaling pathway - yeast	0.563067	1	5
Type I diabetes mellitus	1	Human Diseases	ko04940	Type I diabetes mellitus	0.563067	1	5
ABC transporters	2	Environmental Information Processing	ko02010	ABC transporters	0.566755	2	12
Glycolysis / Gluconeogenesis	4	Metabolism	ko00010	Glycolysis / Gluconeogenesis	0.576591	4	26
Amoebiasis	4	Human Diseases	ko05146	Amoebiasis	0.576591	4	26
Gastric cancer	5	Human Diseases	ko05226	Gastric cancer	0.609803	5	34
Steroid biosynthesis	1	Metabolism	ko00100	Steroid biosynthesis	0.629908	1	6
Nicotinate and nicotinamide metabolism	1	Metabolism	ko00760	Nicotinate and nicotinamide metabolism	0.629908	1	6
Ferroptosis	1	Cellular Processes	ko04216	Ferroptosis	0.629908	1	6
Intestinal immune network for IgA production	1	Organismal Systems	ko04672	Intestinal immune network for IgA production	0.629908	1	6
African trypanosomiasis	1	Human Diseases	ko05143	African trypanosomiasis	0.629908	1	6
Chagas disease (American trypanosomiasis)	3	Human Diseases	ko05142	Chagas disease (American trypanosomiasis)	0.642795	3	21
Carbon fixation in photosynthetic organisms	2	Metabolism	ko00710	Carbon fixation in photosynthetic organisms	0.653943	2	14
Cholinergic synapse	4	Organismal Systems	ko04725	Cholinergic synapse	0.66697	4	29
Fluid shear stress and atherosclerosis	4	Human Diseases	ko05418	Fluid shear stress and atherosclerosis	0.66697	4	29
Carbon fixation pathways in prokaryotes	1	Metabolism	ko00720	Carbon fixation pathways in prokaryotes	0.68657	1	7
Two-component system	1	Environmental Information Processing	ko02020	Two-component system	0.68657	1	7
Thyroid cancer	1	Human Diseases	ko05216	Thyroid cancer	0.68657	1	7
Ras signaling pathway	5	Environmental Information Processing	ko04014	Ras signaling pathway	0.687491	5	37
Fatty acid degradation	2	Metabolism	ko00071	Fatty acid degradation	0.692037	2	15
Pathways in cancer	16	Human Diseases	ko05200	Pathways in cancer	0.702663	16	115
Tuberculosis	3	Human Diseases	ko05152	Tuberculosis	0.705344	3	23
Carbon metabolism	6	Metabolism	ko01200	Carbon metabolism	0.726345	6	46
Estrogen signaling pathway	6	Organismal Systems	ko04915	Estrogen signaling pathway	0.726345	6	46
Dopaminergic synapse	2	Organismal Systems	ko04728	Dopaminergic synapse	0.726624	2	16
Renal cell carcinoma	2	Human Diseases	ko05211	Renal cell carcinoma	0.726624	2	16
Mucin type O-glycan biosynthesis	1	Metabolism	ko00512	Mucin type O-glycan biosynthesis	0.734596	1	8
Meiosis - yeast	1	Cellular Processes	ko04113	Meiosis - yeast	0.734596	1	8
Synaptic vesicle cycle	1	Organismal Systems	ko04721	Synaptic vesicle cycle	0.734596	1	8
Proximal tubule bicarbonate reclamation	1	Organismal Systems	ko04964	Proximal tubule bicarbonate reclamation	0.734596	1	8
Arginine and proline metabolism	2	Metabolism	ko00330	Arginine and proline metabolism	0.757882	2	17
Cortisol synthesis and secretion	2	Organismal Systems	ko04927	Cortisol synthesis and secretion	0.757882	2	17
Prostate cancer	2	Human Diseases	ko05215	Prostate cancer	0.757882	2	17
Gap junction	3	Cellular Processes	ko04540	Gap junction	0.759219	3	25
Influenza A	3	Human Diseases	ko05164	Influenza A	0.759219	3	25
Pathogenic Escherichia coli infection	6	Human Diseases	ko05130	Pathogenic Escherichia coli infection	0.76486	6	48
Tryptophan metabolism	1	Metabolism	ko00380	Tryptophan metabolism	0.775296	1	9
mRNA surveillance pathway	1	Genetic Information Processing	ko03015	mRNA surveillance pathway	0.775296	1	9
Type II diabetes mellitus	1	Human Diseases	ko04930	Type II diabetes mellitus	0.775296	1	9
Bladder cancer	1	Human Diseases	ko05219	Bladder cancer	0.775296	1	9
Non-small cell lung cancer	1	Human Diseases	ko05223	Non-small cell lung cancer	0.775296	1	9
Non-alcoholic fatty liver disease (NAFLD)	2	Human Diseases	ko04932	Non-alcoholic fatty liver disease (NAFLD)	0.786018	2	18
Human immunodeficiency virus 1 infection	4	Human Diseases	ko05170	Human immunodeficiency virus 1 infection	0.786421	4	34
cAMP signaling pathway	4	Environmental Information Processing	ko04024	cAMP signaling pathway	0.805716	4	35
Hippo signaling pathway	4	Environmental Information Processing	ko04390	Hippo signaling pathway	0.805716	4	35
Oxidative phosphorylation	1	Metabolism	ko00190	Oxidative phosphorylation	0.809782	1	10
Arachidonic acid metabolism	1	Metabolism	ko00590	Arachidonic acid metabolism	0.809782	1	10
VEGF signaling pathway	1	Environmental Information Processing	ko04370	VEGF signaling pathway	0.809782	1	10
Peroxisome	2	Cellular Processes	ko04146	Peroxisome	0.811251	2	19
C-type lectin receptor signaling pathway	2	Organismal Systems	ko04625	C-type lectin receptor signaling pathway	0.811251	2	19
Viral protein interaction with cytokine and cytokine receptor	1	Environmental Information Processing	ko04061	Viral protein interaction with cytokine and cytokine receptor	0.838999	1	11
Cell cycle - yeast	1	Cellular Processes	ko04111	Cell cycle - yeast	0.838999	1	11
Morphine addiction	1	Human Diseases	ko05032	Morphine addiction	0.838999	1	11
Human cytomegalovirus infection	4	Human Diseases	ko05163	Human cytomegalovirus infection	0.840077	4	37
Hepatocellular carcinoma	4	Human Diseases	ko05225	Hepatocellular carcinoma	0.840077	4	37
Cell cycle	2	Cellular Processes	ko04110	Cell cycle	0.853916	2	21
Glucagon signaling pathway	3	Organismal Systems	ko04922	Glucagon signaling pathway	0.859664	3	30
Pentose phosphate pathway	1	Metabolism	ko00030	Pentose phosphate pathway	0.863748	1	12
B cell receptor signaling pathway	1	Organismal Systems	ko04662	B cell receptor signaling pathway	0.863748	1	12
Ovarian Steroidogenesis	1	Organismal Systems	ko04913	Ovarian Steroidogenesis	0.863748	1	12
Endometrial cancer	1	Human Diseases	ko05213	Endometrial cancer	0.863748	1	12
Alzheimer disease	6	Human Diseases	ko05010	Alzheimer disease	0.868324	6	55
Thermogenesis	4	Organismal Systems	ko04714	Thermogenesis	0.869225	4	39
Huntington disease	4	Human Diseases	ko05016	Huntington disease	0.869225	4	39
Glutathione metabolism	1	Metabolism	ko00480	Glutathione metabolism	0.88471	1	13
Hematopoietic cell lineage	1	Organismal Systems	ko04640	Hematopoietic cell lineage	0.88471	1	13
Long-term depression	1	Organismal Systems	ko04730	Long-term depression	0.88471	1	13
Regulation of lipolysis in adipocyte	1	Organismal Systems	ko04923	Regulation of lipolysis in adipocyte	0.88471	1	13
Alcoholism	1	Human Diseases	ko05034	Alcoholism	0.88471	1	13
Leishmaniasis	1	Human Diseases	ko05140	Leishmaniasis	0.88471	1	13
Rheumatoid arthritis	1	Human Diseases	ko05323	Rheumatoid arthritis	0.88471	1	13
FoxO signaling pathway	2	Environmental Information Processing	ko04068	FoxO signaling pathway	0.887643	2	23
Aldosterone synthesis and secretion	2	Organismal Systems	ko04925	Aldosterone synthesis and secretion	0.887643	2	23
Small cell lung cancer	2	Human Diseases	ko05222	Small cell lung cancer	0.887643	2	23
Metabolic pathways	40	Metabolism	ko01100	Metabolic pathways	0.895877	40	304
Endocytosis	3	Cellular Processes	ko04144	Endocytosis	0.900537	3	33
Other types of O-glycan biosynthesis	1	Metabolism	ko00514	Other types of O-glycan biosynthesis	0.902461	1	14
Glioma	1	Human Diseases	ko05214	Glioma	0.902461	1	14
Chemokine signaling pathway	2	Organismal Systems	ko04062	Chemokine signaling pathway	0.914057	2	25
Kaposi sarcoma-associated herpesvirus infection	2	Human Diseases	ko05167	Kaposi sarcoma-associated herpesvirus infection	0.914057	2	25
Biosynthesis of secondary metabolites	12	Metabolism	ko01110	Biosynthesis of secondary metabolites	0.916025	12	107
Citrate cycle (TCA cycle)	1	Metabolism	ko00020	Citrate cycle (TCA cycle)	0.917492	1	15
Fatty acid metabolism	1	Metabolism	ko01212	Fatty acid metabolism	0.917492	1	15
Serotonergic synapse	1	Organismal Systems	ko04726	Serotonergic synapse	0.917492	1	15
Pancreatic cancer	1	Human Diseases	ko05212	Pancreatic cancer	0.917492	1	15
Chronic myeloid leukemia	1	Human Diseases	ko05220	Chronic myeloid leukemia	0.917492	1	15
mTOR signaling pathway	3	Environmental Information Processing	ko04150	mTOR signaling pathway	0.921505	3	35
Hypertrophic cardiomyopathy (HCM)	4	Human Diseases	ko05410	Hypertrophic cardiomyopathy (HCM)	0.922947	4	44
Cardiac muscle contraction	2	Organismal Systems	ko04260	Cardiac muscle contraction	0.924975	2	26
Hepatitis C	2	Human Diseases	ko05160	Hepatitis C	0.924975	2	26
Amino sugar and nucleotide sugar metabolism	1	Metabolism	ko00520	Amino sugar and nucleotide sugar metabolism	0.930216	1	16
EGFR tyrosine kinase inhibitor resistance	1	Human Diseases	ko01521	EGFR tyrosine kinase inhibitor resistance	0.930216	1	16
NF-kappa B signaling pathway	1	Environmental Information Processing	ko04064	NF-kappa B signaling pathway	0.930216	1	16
Notch signaling pathway	1	Environmental Information Processing	ko04330	Notch signaling pathway	0.930216	1	16
IL-17 signaling pathway	1	Organismal Systems	ko04657	IL-17 signaling pathway	0.930216	1	16
Parkinson disease	1	Human Diseases	ko05012	Parkinson disease	0.930216	1	16
Colorectal cancer	1	Human Diseases	ko05210	Colorectal cancer	0.930216	1	16
Central carbon metabolism in cancer	1	Human Diseases	ko05230	Central carbon metabolism in cancer	0.930216	1	16
Autophagy - animal	3	Cellular Processes	ko04140	Autophagy - animal	0.930407	3	36
AMPK signaling pathway	3	Environmental Information Processing	ko04152	AMPK signaling pathway	0.930407	3	36
Salmonella infection	3	Human Diseases	ko05132	Salmonella infection	0.930407	3	36
Fructose and mannose metabolism	1	Metabolism	ko00051	Fructose and mannose metabolism	0.940987	1	17
Starch and sucrose metabolism	1	Metabolism	ko00500	Starch and sucrose metabolism	0.940987	1	17
Ubiquitin mediated proteolysis	1	Genetic Information Processing	ko04120	Ubiquitin mediated proteolysis	0.940987	1	17
Legionellosis	1	Human Diseases	ko05134	Legionellosis	0.940987	1	17
Rap1 signaling pathway	3	Environmental Information Processing	ko04015	Rap1 signaling pathway	0.945501	3	38
MicroRNAs in cancer	3	Human Diseases	ko05206	MicroRNAs in cancer	0.945501	3	38
Jak-STAT signaling pathway	1	Environmental Information Processing	ko04630	Jak-STAT signaling pathway	0.950103	1	18
TNF signaling pathway	1	Environmental Information Processing	ko04668	TNF signaling pathway	0.950103	1	18
GABAergic synapse	1	Organismal Systems	ko04727	GABAergic synapse	0.950103	1	18
Thyroid hormone synthesis	1	Organismal Systems	ko04918	Thyroid hormone synthesis	0.950103	1	18
Cellular senescence	2	Cellular Processes	ko04218	Cellular senescence	0.950421	2	29
ErbB signaling pathway	1	Environmental Information Processing	ko04012	ErbB signaling pathway	0.957817	1	19
Longevity regulating pathway - multiple species	1	Organismal Systems	ko04213	Longevity regulating pathway - multiple species	0.957817	1	19
Osteoclast differentiation	1	Organismal Systems	ko04380	Osteoclast differentiation	0.957817	1	19
Inflammatory mediator regulation of TRP channels	1	Organismal Systems	ko04750	Inflammatory mediator regulation of TRP channels	0.957817	1	19
Retrograde endocannabinoid signaling	1	Organismal Systems	ko04723	Retrograde endocannabinoid signaling	0.964344	1	20
Measles	1	Human Diseases	ko05162	Measles	0.964344	1	20
Adrenergic signaling in cardiomyocytes	3	Organismal Systems	ko04261	Adrenergic signaling in cardiomyocytes	0.967032	3	42
Shigellosis	3	Human Diseases	ko05131	Shigellosis	0.967032	3	42
Oocyte meiosis	1	Cellular Processes	ko04114	Oocyte meiosis	0.969865	1	21
Salivary secretion	1	Organismal Systems	ko04970	Salivary secretion	0.969865	1	21
Insulin signaling pathway	2	Organismal Systems	ko04910	Insulin signaling pathway	0.971849	2	33
Longevity regulating pathway - mammal	1	Organismal Systems	ko04211	Longevity regulating pathway - mammal	0.974535	1	22
Fc gamma R-mediated phagocytosis	1	Organismal Systems	ko04666	Fc gamma R-mediated phagocytosis	0.974535	1	22
Calcium signaling pathway	3	Environmental Information Processing	ko04020	Calcium signaling pathway	0.977628	3	45
Apelin signaling pathway	3	Environmental Information Processing	ko04371	Apelin signaling pathway	0.977628	3	45
Oxytocin signaling pathway	3	Organismal Systems	ko04921	Oxytocin signaling pathway	0.977628	3	45
Protein processing in endoplasmic reticulum	1	Genetic Information Processing	ko04141	Protein processing in endoplasmic reticulum	0.978485	1	23
T cell receptor signaling pathway	1	Organismal Systems	ko04660	T cell receptor signaling pathway	0.978485	1	23
Glutamatergic synapse	1	Organismal Systems	ko04724	Glutamatergic synapse	0.978485	1	23
Growth hormone synthesis, secretion and action	1	Organismal Systems	ko04935	Growth hormone synthesis, secretion and action	0.978485	1	23
HTLV-I infection	2	Human Diseases	ko05166	HTLV-I infection	0.981748	2	36
GnRH signaling pathway	1	Organismal Systems	ko04912	GnRH signaling pathway	0.981824	1	24
Parathyroid hormone synthesis, secretion and action	1	Organismal Systems	ko04928	Parathyroid hormone synthesis, secretion and action	0.981824	1	24
Hepatitis B	1	Human Diseases	ko05161	Hepatitis B	0.981824	1	24
MAPK signaling pathway	4	Environmental Information Processing	ko04010	MAPK signaling pathway	0.983083	4	57
RNA transport	1	Genetic Information Processing	ko03013	RNA transport	0.984648	1	25
NOD-like receptor signaling pathway	1	Organismal Systems	ko04621	NOD-like receptor signaling pathway	0.984648	1	25
Insulin resistance	1	Human Diseases	ko04931	Insulin resistance	0.984648	1	25
Endocrine resistance	1	Human Diseases	ko01522	Endocrine resistance	0.993415	1	30
Transcriptional misregulation in cancers	1	Human Diseases	ko05202	Transcriptional misregulation in cancers	0.993415	1	30
Viral carcinogenesis	1	Human Diseases	ko05203	Viral carcinogenesis	0.994443	1	31
Vascular smooth muscle contraction	1	Organismal Systems	ko04270	Vascular smooth muscle contraction	0.996045	1	33
HIF-1 signaling pathway	1	Environmental Information Processing	ko04066	HIF-1 signaling pathway	0.997627	1	36
Phospholipase D signaling pathway	1	Environmental Information Processing	ko04072	Phospholipase D signaling pathway	0.997627	1	36
Dilated cardiomyopathy (DCM)	1	Human Diseases	ko05414	Dilated cardiomyopathy (DCM)	0.999397	1	44
Epstein-Barr virus infection	1	Human Diseases	ko05169	Epstein-Barr virus infection	0.999745	1	49

## Sheet: down-regulated genes
id	num	class	ID	Descrption	Pvalue	fg_num	bg_num
Proteasome	26	Genetic Information Processing	ko03050	Proteasome	1.43235e-10	26	28
Epstein-Barr virus infection	31	Human Diseases	ko05169	Epstein-Barr virus infection	3.55778e-05	31	49
Citrate cycle (TCA cycle)	13	Metabolism	ko00020	Citrate cycle (TCA cycle)	5.06499e-05	13	15
Lysosome	14	Cellular Processes	ko04142	Lysosome	0.000234338	14	18
Autophagy - animal	23	Cellular Processes	ko04140	Autophagy - animal	0.000314099	23	36
Tuberculosis	16	Human Diseases	ko05152	Tuberculosis	0.000684576	16	23
Necroptosis	18	Cellular Processes	ko04217	Necroptosis	0.000692315	18	27
NOD-like receptor signaling pathway	16	Organismal Systems	ko04621	NOD-like receptor signaling pathway	0.00265166	16	25
Ubiquitin mediated proteolysis	12	Genetic Information Processing	ko04120	Ubiquitin mediated proteolysis	0.00280897	12	17
Herpes simplex infection	13	Human Diseases	ko05168	Herpes simplex infection	0.00286109	13	19
Glyoxylate and dicarboxylate metabolism	7	Metabolism	ko00630	Glyoxylate and dicarboxylate metabolism	0.00345255	7	8
Inflammatory mediator regulation of TRP channels	12	Organismal Systems	ko04750	Inflammatory mediator regulation of TRP channels	0.0108061	12	19
Huntington disease	21	Human Diseases	ko05016	Huntington disease	0.0108885	21	39
Toll-like receptor signaling pathway	8	Organismal Systems	ko04620	Toll-like receptor signaling pathway	0.0118338	8	11
Glycosphingolipid biosynthesis - lacto and neolacto series	4	Metabolism	ko00601	Glycosphingolipid biosynthesis - lacto and neolacto series	0.0148108	4	4
TNF signaling pathway	11	Environmental Information Processing	ko04668	TNF signaling pathway	0.0202989	11	18
Non-alcoholic fatty liver disease (NAFLD)	11	Human Diseases	ko04932	Non-alcoholic fatty liver disease (NAFLD)	0.0202989	11	18
Various types of N-glycan biosynthesis	5	Metabolism	ko00513	Various types of N-glycan biosynthesis	0.0219533	5	6
Glycosaminoglycan biosynthesis - keratan sulfate	5	Metabolism	ko00533	Glycosaminoglycan biosynthesis - keratan sulfate	0.0219533	5	6
Ferroptosis	5	Cellular Processes	ko04216	Ferroptosis	0.0219533	5	6
NF-kappa B signaling pathway	10	Environmental Information Processing	ko04064	NF-kappa B signaling pathway	0.0219739	10	16
Insulin resistance	14	Human Diseases	ko04931	Insulin resistance	0.0240476	14	25
Influenza A	14	Human Diseases	ko05164	Influenza A	0.0240476	14	25
Thermogenesis	20	Organismal Systems	ko04714	Thermogenesis	0.0245988	20	39
Platinum drug resistance	8	Human Diseases	ko01524	Platinum drug resistance	0.0247722	8	12
Apoptosis - fly	6	Cellular Processes	ko04214	Apoptosis - fly	0.0248035	6	8
Synaptic vesicle cycle	6	Organismal Systems	ko04721	Synaptic vesicle cycle	0.0248035	6	8
Oxidative phosphorylation	7	Metabolism	ko00190	Oxidative phosphorylation	0.0253891	7	10
Osteoclast differentiation	11	Organismal Systems	ko04380	Osteoclast differentiation	0.0333514	11	19
C-type lectin receptor signaling pathway	11	Organismal Systems	ko04625	C-type lectin receptor signaling pathway	0.0333514	11	19
Axon regeneration	13	Organismal Systems	ko04361	Axon regeneration	0.040393	13	24
Parathyroid hormone synthesis, secretion and action	13	Organismal Systems	ko04928	Parathyroid hormone synthesis, secretion and action	0.040393	13	24
Hepatitis B	13	Human Diseases	ko05161	Hepatitis B	0.040393	13	24
Alanine, aspartate and glutamate metabolism	9	Metabolism	ko00250	Alanine, aspartate and glutamate metabolism	0.0409699	9	15
Valine, leucine and isoleucine degradation	9	Metabolism	ko00280	Valine, leucine and isoleucine degradation	0.0409699	9	15
Progesterone-mediated oocyte maturation	9	Organismal Systems	ko04914	Progesterone-mediated oocyte maturation	0.0409699	9	15
Taurine and hypotaurine metabolism	3	Metabolism	ko00430	Taurine and hypotaurine metabolism	0.0425512	3	3
Sphingolipid metabolism	3	Metabolism	ko00600	Sphingolipid metabolism	0.0425512	3	3
Apoptosis - multiple species	3	Cellular Processes	ko04215	Apoptosis - multiple species	0.0425512	3	3
AMPK signaling pathway	18	Environmental Information Processing	ko04152	AMPK signaling pathway	0.042911	18	36
Longevity regulating pathway - mammal	12	Organismal Systems	ko04211	Longevity regulating pathway - mammal	0.045545	12	22
Carbon metabolism	22	Metabolism	ko01200	Carbon metabolism	0.0459496	22	46
Arginine biosynthesis	7	Metabolism	ko00220	Arginine biosynthesis	0.0491108	7	11
2-Oxocarboxylic acid metabolism	6	Metabolism	ko01210	2-Oxocarboxylic acid metabolism	0.0526856	6	9
Autophagy - other eukaryotes	6	Cellular Processes	ko04136	Autophagy - other eukaryotes	0.0526856	6	9
Phototransduction - fly	6	Organismal Systems	ko04745	Phototransduction - fly	0.0526856	6	9
N-Glycan biosynthesis	4	Metabolism	ko00510	N-Glycan biosynthesis	0.0534643	4	5
Porphyrin and chlorophyll metabolism	4	Metabolism	ko00860	Porphyrin and chlorophyll metabolism	0.0534643	4	5
RIG-I-like receptor signaling pathway	4	Organismal Systems	ko04622	RIG-I-like receptor signaling pathway	0.0534643	4	5
Mannose type O-glycan biosyntheis	5	Metabolism	ko00515	Mannose type O-glycan biosyntheis	0.0548609	5	7
Carbon fixation pathways in prokaryotes	5	Metabolism	ko00720	Carbon fixation pathways in prokaryotes	0.0548609	5	7
Sphingolipid signaling pathway	10	Environmental Information Processing	ko04071	Sphingolipid signaling pathway	0.057955	10	18
Metabolic pathways	118	Metabolism	ko01100	Metabolic pathways	0.0610625	118	304
Glucagon signaling pathway	15	Organismal Systems	ko04922	Glucagon signaling pathway	0.0623214	15	30
IL-17 signaling pathway	9	Organismal Systems	ko04657	IL-17 signaling pathway	0.0653933	9	16
Central carbon metabolism in cancer	9	Human Diseases	ko05230	Central carbon metabolism in cancer	0.0653933	9	16
Biosynthesis of secondary metabolites	45	Metabolism	ko01110	Biosynthesis of secondary metabolites	0.0676376	45	107
Oocyte meiosis	11	Cellular Processes	ko04114	Oocyte meiosis	0.0749249	11	21
Hepatitis C	13	Human Diseases	ko05160	Hepatitis C	0.0803659	13	26
ABC transporters	7	Environmental Information Processing	ko02010	ABC transporters	0.0831848	7	12
Spinocerebellar ataxia	9	Human Diseases	ko05017	Spinocerebellar ataxia	0.0972965	9	17
Butanoate metabolism	5	Metabolism	ko00650	Butanoate metabolism	0.104956	5	8
Epithelial cell signaling in Helicobacter pylori infection	5	Human Diseases	ko05120	Epithelial cell signaling in Helicobacter pylori infection	0.104956	5	8
Shigellosis	19	Human Diseases	ko05131	Shigellosis	0.105834	19	42
Propanoate metabolism	8	Metabolism	ko00640	Propanoate metabolism	0.111273	8	15
Fatty acid metabolism	8	Metabolism	ko01212	Fatty acid metabolism	0.111273	8	15
MAPK signaling pathway - fly	8	Environmental Information Processing	ko04013	MAPK signaling pathway - fly	0.111273	8	15
Neurotrophin signaling pathway	8	Organismal Systems	ko04722	Neurotrophin signaling pathway	0.111273	8	15
African trypanosomiasis	4	Human Diseases	ko05143	African trypanosomiasis	0.116486	4	6
Phosphatidylinositol signaling system	10	Environmental Information Processing	ko04070	Phosphatidylinositol signaling system	0.119215	10	20
mTOR signaling pathway	16	Environmental Information Processing	ko04150	mTOR signaling pathway	0.121336	16	35
Benzoate degradation	2	Metabolism	ko00362	Benzoate degradation	0.122065	2	2
Cyanoamino acid metabolism	2	Metabolism	ko00460	Cyanoamino acid metabolism	0.122065	2	2
Basal transcription factors	2	Genetic Information Processing	ko03022	Basal transcription factors	0.122065	2	2
Cytosolic DNA-sensing pathway	2	Organismal Systems	ko04623	Cytosolic DNA-sensing pathway	0.122065	2	2
Long-term depression	7	Organismal Systems	ko04730	Long-term depression	0.12766	7	13
Adipocytokine signaling pathway	7	Organismal Systems	ko04920	Adipocytokine signaling pathway	0.12766	7	13
Jak-STAT signaling pathway	9	Environmental Information Processing	ko04630	Jak-STAT signaling pathway	0.136638	9	18
T cell receptor signaling pathway	11	Organismal Systems	ko04660	T cell receptor signaling pathway	0.139481	11	23
Cell cycle - yeast	6	Cellular Processes	ko04111	Cell cycle - yeast	0.147054	6	11
Viral carcinogenesis	14	Human Diseases	ko05203	Viral carcinogenesis	0.15504	14	31
Parkinson disease	8	Human Diseases	ko05012	Parkinson disease	0.157152	8	16
Human immunodeficiency virus 1 infection	15	Human Diseases	ko05170	Human immunodeficiency virus 1 infection	0.169952	15	34
RNA degradation	5	Genetic Information Processing	ko03018	RNA degradation	0.170295	5	9
Toll and Imd signaling pathway	5	Organismal Systems	ko04624	Toll and Imd signaling pathway	0.170295	5	9
GnRH signaling pathway	11	Organismal Systems	ko04912	GnRH signaling pathway	0.180106	11	24
ErbB signaling pathway	9	Environmental Information Processing	ko04012	ErbB signaling pathway	0.182849	9	19
Two-component system	4	Environmental Information Processing	ko02020	Two-component system	0.198654	4	7
Long-term potentiation	4	Organismal Systems	ko04720	Long-term potentiation	0.198654	4	7
Mineral absorption	4	Organismal Systems	ko04978	Mineral absorption	0.198654	4	7
Endocrine and other factor-regulated calcium reabsorption	6	Organismal Systems	ko04961	Endocrine and other factor-regulated calcium reabsorption	0.210923	6	12
Chemokine signaling pathway	11	Organismal Systems	ko04062	Chemokine signaling pathway	0.225548	11	25
Kaposi sarcoma-associated herpesvirus infection	11	Human Diseases	ko05167	Kaposi sarcoma-associated herpesvirus infection	0.225548	11	25
Endocytosis	14	Cellular Processes	ko04144	Endocytosis	0.231603	14	33
Fatty acid biosynthesis	3	Metabolism	ko00061	Fatty acid biosynthesis	0.234234	3	5
Nitrogen metabolism	3	Metabolism	ko00910	Nitrogen metabolism	0.234234	3	5
Ribosome biogenesis in eukaryotes	3	Genetic Information Processing	ko03008	Ribosome biogenesis in eukaryotes	0.234234	3	5
Adherens junction	9	Cellular Processes	ko04520	Adherens junction	0.234913	9	20
Measles	9	Human Diseases	ko05162	Measles	0.234913	9	20
Fatty acid degradation	7	Metabolism	ko00071	Fatty acid degradation	0.243029	7	15
Phospholipase D signaling pathway	15	Environmental Information Processing	ko04072	Phospholipase D signaling pathway	0.246075	15	36
Salmonella infection	15	Human Diseases	ko05132	Salmonella infection	0.246075	15	36
HTLV-I infection	15	Human Diseases	ko05166	HTLV-I infection	0.246075	15	36
Galactose metabolism	5	Metabolism	ko00052	Galactose metabolism	0.246959	5	10
Aldosterone synthesis and secretion	10	Organismal Systems	ko04925	Aldosterone synthesis and secretion	0.256207	10	23
Synthesis and degradation of ketone bodies	2	Metabolism	ko00072	Synthesis and degradation of ketone bodies	0.281093	2	3
Quorum sensing	2	Cellular Processes	ko02024	Quorum sensing	0.281093	2	3
MAPK signaling pathway - plant	2	Environmental Information Processing	ko04016	MAPK signaling pathway - plant	0.281093	2	3
Fat digestion and absorption	2	Organismal Systems	ko04975	Fat digestion and absorption	0.281093	2	3
Natural killer cell mediated cytotoxicity	6	Organismal Systems	ko04650	Natural killer cell mediated cytotoxicity	0.282291	6	13
Regulation of lipolysis in adipocyte	6	Organismal Systems	ko04923	Regulation of lipolysis in adipocyte	0.282291	6	13
Microbial metabolism in diverse environments	22	Metabolism	ko01120	Microbial metabolism in diverse environments	0.287988	22	56
Human cytomegalovirus infection	15	Human Diseases	ko05163	Human cytomegalovirus infection	0.288412	15	37
Cholinergic synapse	12	Organismal Systems	ko04725	Cholinergic synapse	0.291637	12	29
Fluid shear stress and atherosclerosis	12	Human Diseases	ko05418	Fluid shear stress and atherosclerosis	0.291637	12	29
beta-Alanine metabolism	4	Metabolism	ko00410	beta-Alanine metabolism	0.292351	4	8
Fc epsilon RI signaling pathway	4	Organismal Systems	ko04664	Fc epsilon RI signaling pathway	0.292351	4	8
Amino sugar and nucleotide sugar metabolism	7	Metabolism	ko00520	Amino sugar and nucleotide sugar metabolism	0.309823	7	16
Bacterial invasion of epithelial cells	7	Human Diseases	ko05100	Bacterial invasion of epithelial cells	0.309823	7	16
Thyroid hormone signaling pathway	10	Organismal Systems	ko04919	Thyroid hormone signaling pathway	0.310564	10	24
cAMP signaling pathway	14	Environmental Information Processing	ko04024	cAMP signaling pathway	0.320322	14	35
Apoptosis	14	Cellular Processes	ko04210	Apoptosis	0.320322	14	35
Antifolate resistance	5	Human Diseases	ko01523	Antifolate resistance	0.330214	5	11
Mitophagy - animal	5	Cellular Processes	ko04137	Mitophagy - animal	0.330214	5	11
Autophagy - yeast	5	Cellular Processes	ko04138	Autophagy - yeast	0.330214	5	11
Glycerophospholipid metabolism	8	Metabolism	ko00564	Glycerophospholipid metabolism	0.33223	8	19
Longevity regulating pathway - multiple species	8	Organismal Systems	ko04213	Longevity regulating pathway - multiple species	0.33223	8	19
Insulin secretion	8	Organismal Systems	ko04911	Insulin secretion	0.33223	8	19
Rap1 signaling pathway	15	Environmental Information Processing	ko04015	Rap1 signaling pathway	0.332823	15	38
Endocrine resistance	12	Human Diseases	ko01522	Endocrine resistance	0.342116	12	30
Caffeine metabolism	1	Metabolism	ko00232	Caffeine metabolism	0.349639	1	1
Phosphonate and phosphinate metabolism	1	Metabolism	ko00440	Phosphonate and phosphinate metabolism	0.349639	1	1
D-Glutamine and D-glutamate metabolism	1	Metabolism	ko00471	D-Glutamine and D-glutamate metabolism	0.349639	1	1
Glycosphingolipid biosynthesis - ganglio series	1	Metabolism	ko00604	Glycosphingolipid biosynthesis - ganglio series	0.349639	1	1
Glucosinolate biosynthesis	1	Metabolism	ko00966	Glucosinolate biosynthesis	0.349639	1	1
RNA polymerase	1	Genetic Information Processing	ko03020	RNA polymerase	0.349639	1	1
Non-homologous end-joining	1	Genetic Information Processing	ko03450	Non-homologous end-joining	0.349639	1	1
Choline metabolism in cancer	9	Human Diseases	ko05231	Choline metabolism in cancer	0.351052	9	22
Fatty acid elongation	3	Metabolism	ko00062	Fatty acid elongation	0.351982	3	6
Steroid biosynthesis	3	Metabolism	ko00100	Steroid biosynthesis	0.351982	3	6
Amyotrophic lateral sclerosis (ALS)	3	Human Diseases	ko05014	Amyotrophic lateral sclerosis (ALS)	0.351982	3	6
Alzheimer disease	21	Human Diseases	ko05010	Alzheimer disease	0.352598	21	55
Insulin signaling pathway	13	Organismal Systems	ko04910	Insulin signaling pathway	0.355459	13	33
Other types of O-glycan biosynthesis	6	Metabolism	ko00514	Other types of O-glycan biosynthesis	0.357851	6	14
Pyruvate metabolism	6	Metabolism	ko00620	Pyruvate metabolism	0.357851	6	14
RNA transport	10	Genetic Information Processing	ko03013	RNA transport	0.367242	10	25
HIF-1 signaling pathway	14	Environmental Information Processing	ko04066	HIF-1 signaling pathway	0.367569	14	36
Inositol phosphate metabolism	7	Metabolism	ko00562	Inositol phosphate metabolism	0.379448	7	17
Cortisol synthesis and secretion	7	Organismal Systems	ko04927	Cortisol synthesis and secretion	0.379448	7	17
Adrenergic signaling in cardiomyocytes	16	Organismal Systems	ko04261	Adrenergic signaling in cardiomyocytes	0.388874	16	42
Tryptophan metabolism	4	Metabolism	ko00380	Tryptophan metabolism	0.389996	4	9
Prolactin signaling pathway	4	Organismal Systems	ko04917	Prolactin signaling pathway	0.389996	4	9
Type II diabetes mellitus	4	Human Diseases	ko04930	Type II diabetes mellitus	0.389996	4	9
Bladder cancer	4	Human Diseases	ko05219	Bladder cancer	0.389996	4	9
Retrograde endocannabinoid signaling	8	Organismal Systems	ko04723	Retrograde endocannabinoid signaling	0.397108	8	20
Apelin signaling pathway	17	Environmental Information Processing	ko04371	Apelin signaling pathway	0.398355	17	45
Oxytocin signaling pathway	17	Organismal Systems	ko04921	Oxytocin signaling pathway	0.398355	17	45
Glutamatergic synapse	9	Organismal Systems	ko04724	Glutamatergic synapse	0.412023	9	23
Growth hormone synthesis, secretion and action	9	Organismal Systems	ko04935	Growth hormone synthesis, secretion and action	0.412023	9	23
Hippo signaling pathway -fly	5	Environmental Information Processing	ko04391	Hippo signaling pathway -fly	0.415422	5	12
B cell receptor signaling pathway	5	Organismal Systems	ko04662	B cell receptor signaling pathway	0.415422	5	12
Ovarian Steroidogenesis	5	Organismal Systems	ko04913	Ovarian Steroidogenesis	0.415422	5	12
PD-L1 expression and PD-1 checkpoint pathway in cancer	5	Human Diseases	ko05235	PD-L1 expression and PD-1 checkpoint pathway in cancer	0.415422	5	12
Purine metabolism	11	Metabolism	ko00230	Purine metabolism	0.436305	11	29
Cocaine addiction	2	Human Diseases	ko05030	Cocaine addiction	0.436413	2	4
Thyroid hormone synthesis	7	Organismal Systems	ko04918	Thyroid hormone synthesis	0.449521	7	18
Salivary secretion	8	Organismal Systems	ko04970	Salivary secretion	0.462104	8	21
Yersinia infection	8	Human Diseases	ko05135	Yersinia infection	0.462104	8	21
Pyrimidine metabolism	3	Metabolism	ko00240	Pyrimidine metabolism	0.466978	3	7
Vasopressin-regulated water reabsorption	3	Organismal Systems	ko04962	Vasopressin-regulated water reabsorption	0.466978	3	7
Vibrio cholerae infection	3	Human Diseases	ko05110	Vibrio cholerae infection	0.466978	3	7
Pertussis	3	Human Diseases	ko05133	Pertussis	0.466978	3	7
Toxoplasmosis	9	Human Diseases	ko05145	Toxoplasmosis	0.472899	9	24
VEGF signaling pathway	4	Environmental Information Processing	ko04370	VEGF signaling pathway	0.485353	4	10
Cholesterol metabolism	4	Organismal Systems	ko04979	Cholesterol metabolism	0.485353	4	10
GnRH secretion	5	Organismal Systems	ko04929	GnRH secretion	0.49863	5	13
Lysine degradation	6	Metabolism	ko00310	Lysine degradation	0.509146	6	16
Dopaminergic synapse	6	Organismal Systems	ko04728	Dopaminergic synapse	0.509146	6	16
Renal cell carcinoma	6	Human Diseases	ko05211	Renal cell carcinoma	0.509146	6	16
Calcium signaling pathway	16	Environmental Information Processing	ko04020	Calcium signaling pathway	0.523679	16	45
Gastric acid secretion	8	Organismal Systems	ko04971	Gastric acid secretion	0.525562	8	22
Pathogenic Escherichia coli infection	17	Human Diseases	ko05130	Pathogenic Escherichia coli infection	0.529006	17	48
Circadian entrainment	9	Organismal Systems	ko04713	Circadian entrainment	0.532331	9	25
MAPK signaling pathway	20	Environmental Information Processing	ko04010	MAPK signaling pathway	0.543416	20	57
Platelet activation	13	Organismal Systems	ko04611	Platelet activation	0.55413	13	37
Estrogen signaling pathway	16	Organismal Systems	ko04915	Estrogen signaling pathway	0.567164	16	46
Glycosaminoglycan biosynthesis - heparan sulfate / heparin	2	Metabolism	ko00534	Glycosaminoglycan biosynthesis - heparan sulfate / heparin	0.571199	2	5
Ether lipid metabolism	2	Metabolism	ko00565	Ether lipid metabolism	0.571199	2	5
Linoleic acid metabolism	2	Metabolism	ko00591	Linoleic acid metabolism	0.571199	2	5
Olfactory transduction	2	Organismal Systems	ko04740	Olfactory transduction	0.571199	2	5
Maturity onset diabetes of the young	2	Human Diseases	ko04950	Maturity onset diabetes of the young	0.571199	2	5
Amphetamine addiction	2	Human Diseases	ko05031	Amphetamine addiction	0.571199	2	5
Mucin type O-glycan biosynthesis	3	Metabolism	ko00512	Mucin type O-glycan biosynthesis	0.571755	3	8
Meiosis - yeast	3	Cellular Processes	ko04113	Meiosis - yeast	0.571755	3	8
Proximal tubule bicarbonate reclamation	3	Organismal Systems	ko04964	Proximal tubule bicarbonate reclamation	0.571755	3	8
Inflammatiory bowel disease (IBD)	3	Human Diseases	ko05321	Inflammatiory bowel disease (IBD)	0.571755	3	8
Steroid hormone biosynthesis	4	Metabolism	ko00140	Steroid hormone biosynthesis	0.574004	4	11
Viral protein interaction with cytokine and cytokine receptor	4	Environmental Information Processing	ko04061	Viral protein interaction with cytokine and cytokine receptor	0.574004	4	11
Morphine addiction	4	Human Diseases	ko05032	Morphine addiction	0.574004	4	11
Glycerolipid metabolism	5	Metabolism	ko00561	Glycerolipid metabolism	0.576839	5	14
Glioma	5	Human Diseases	ko05214	Glioma	0.576839	5	14
Acute myeloid leukemia	5	Human Diseases	ko05221	Acute myeloid leukemia	0.576839	5	14
Valine, leucine and isoleucine biosynthesis	1	Metabolism	ko00290	Valine, leucine and isoleucine biosynthesis	0.577213	1	2
alpha-Linolenic acid metabolism	1	Metabolism	ko00592	alpha-Linolenic acid metabolism	0.577213	1	2
Lipoic acid metabolism	1	Metabolism	ko00785	Lipoic acid metabolism	0.577213	1	2
Biosynthesis of unsaturated fatty acids	1	Metabolism	ko01040	Biosynthesis of unsaturated fatty acids	0.577213	1	2
Biofilm formation - Escherichia coli	1	Cellular Processes	ko02026	Biofilm formation - Escherichia coli	0.577213	1	2
SNARE interactions in vesicular transport	1	Genetic Information Processing	ko04130	SNARE interactions in vesicular transport	0.577213	1	2
Collecting duct acid secretion	1	Organismal Systems	ko04966	Collecting duct acid secretion	0.577213	1	2
Prostate cancer	6	Human Diseases	ko05215	Prostate cancer	0.57989	6	17
FoxO signaling pathway	8	Environmental Information Processing	ko04068	FoxO signaling pathway	0.586116	8	23
Protein processing in endoplasmic reticulum	8	Genetic Information Processing	ko04141	Protein processing in endoplasmic reticulum	0.586116	8	23
Small cell lung cancer	8	Human Diseases	ko05222	Small cell lung cancer	0.586116	8	23
Amoebiasis	9	Human Diseases	ko05146	Amoebiasis	0.589191	9	26
Biosynthesis of amino acids	10	Metabolism	ko01230	Biosynthesis of amino acids	0.592215	10	29
Cellular senescence	10	Cellular Processes	ko04218	Cellular senescence	0.592215	10	29
Arrhythmogenic right ventricular cardiomyopathy (ARVC)	13	Human Diseases	ko05412	Arrhythmogenic right ventricular cardiomyopathy (ARVC)	0.600931	13	38
Tight junction	15	Cellular Processes	ko04530	Tight junction	0.606448	15	44
Transcriptional misregulation in cancers	10	Human Diseases	ko05202	Transcriptional misregulation in cancers	0.642905	10	30
Cell cycle	7	Cellular Processes	ko04110	Cell cycle	0.643455	7	21
Chagas disease (American trypanosomiasis)	7	Human Diseases	ko05142	Chagas disease (American trypanosomiasis)	0.643455	7	21
Renin secretion	6	Organismal Systems	ko04924	Renin secretion	0.645074	6	18
Pancreatic cancer	5	Human Diseases	ko05212	Pancreatic cancer	0.648059	5	15
Chronic myeloid leukemia	5	Human Diseases	ko05220	Chronic myeloid leukemia	0.648059	5	15
cGMP - PKG signaling pathway	17	Environmental Information Processing	ko04022	cGMP - PKG signaling pathway	0.650599	17	51
Endometrial cancer	4	Human Diseases	ko05213	Endometrial cancer	0.653295	4	12
Non-small cell lung cancer	3	Human Diseases	ko05223	Non-small cell lung cancer	0.662634	3	9
Nicotinate and nicotinamide metabolism	2	Metabolism	ko00760	Nicotinate and nicotinamide metabolism	0.680808	2	6
Aldosterone-regulated sodium reabsorption	2	Organismal Systems	ko04960	Aldosterone-regulated sodium reabsorption	0.680808	2	6
Peroxisome	6	Cellular Processes	ko04146	Peroxisome	0.703751	6	19
EGFR tyrosine kinase inhibitor resistance	5	Human Diseases	ko01521	EGFR tyrosine kinase inhibitor resistance	0.711202	5	16
Notch signaling pathway	5	Environmental Information Processing	ko04330	Notch signaling pathway	0.711202	5	16
Melanoma	5	Human Diseases	ko05218	Melanoma	0.711202	5	16
Glutathione metabolism	4	Metabolism	ko00480	Glutathione metabolism	0.722035	4	13
Antigen processing and presentation	4	Organismal Systems	ko04612	Antigen processing and presentation	0.722035	4	13
Alcoholism	4	Human Diseases	ko05034	Alcoholism	0.722035	4	13
Leishmaniasis	4	Human Diseases	ko05140	Leishmaniasis	0.722035	4	13
Dilated cardiomyopathy (DCM)	14	Human Diseases	ko05414	Dilated cardiomyopathy (DCM)	0.724424	14	44
Pantothenate and CoA biosynthesis	1	Metabolism	ko00770	Pantothenate and CoA biosynthesis	0.725274	1	3
Terpenoid backbone biosynthesis	1	Metabolism	ko00900	Terpenoid backbone biosynthesis	0.725274	1	3
Isoquinoline alkaloid biosynthesis	1	Metabolism	ko00950	Isoquinoline alkaloid biosynthesis	0.725274	1	3
Tropane, piperidine and pyridine alkaloid biosynthesis	1	Metabolism	ko00960	Tropane, piperidine and pyridine alkaloid biosynthesis	0.725274	1	3
DNA replication	1	Genetic Information Processing	ko03030	DNA replication	0.725274	1	3
Base excision repair	1	Genetic Information Processing	ko03410	Base excision repair	0.725274	1	3
Nucleotide excision repair	1	Genetic Information Processing	ko03420	Nucleotide excision repair	0.725274	1	3
Graft-versus-host disease	1	Human Diseases	ko05332	Graft-versus-host disease	0.725274	1	3
Axon guidance	13	Organismal Systems	ko04360	Axon guidance	0.725876	13	41
Cytokine-cytokine receptor interaction	10	Environmental Information Processing	ko04060	Cytokine-cytokine receptor interaction	0.733058	10	32
Arachidonic acid metabolism	3	Metabolism	ko00590	Arachidonic acid metabolism	0.738612	3	10
Cardiac muscle contraction	8	Organismal Systems	ko04260	Cardiac muscle contraction	0.741556	8	26
Fructose and mannose metabolism	5	Metabolism	ko00051	Fructose and mannose metabolism	0.765915	5	17
Legionellosis	5	Human Diseases	ko05134	Legionellosis	0.765915	5	17
Th17 cell differentiation	2	Organismal Systems	ko04659	Th17 cell differentiation	0.766339	2	7
Thyroid cancer	2	Human Diseases	ko05216	Thyroid cancer	0.766339	2	7
Leukocyte transendothelial migration	8	Organismal Systems	ko04670	Leukocyte transendothelial migration	0.783222	8	27
Ras signaling pathway	11	Environmental Information Processing	ko04014	Ras signaling pathway	0.801694	11	37
Hepatocellular carcinoma	11	Human Diseases	ko05225	Hepatocellular carcinoma	0.801694	11	37
Cushing syndrome	10	Human Diseases	ko04934	Cushing syndrome	0.80673	10	34
GABAergic synapse	5	Organismal Systems	ko04727	GABAergic synapse	0.812392	5	18
Relaxin signaling pathway	9	Organismal Systems	ko04926	Relaxin signaling pathway	0.812672	9	31
Cell adhesion molecules (CAMs)	8	Environmental Information Processing	ko04514	Cell adhesion molecules (CAMs)	0.819737	8	28
Melanogenesis	8	Organismal Systems	ko04916	Melanogenesis	0.819737	8	28
Histidine metabolism	1	Metabolism	ko00340	Histidine metabolism	0.82156	1	4
Fanconi anemia pathway	1	Genetic Information Processing	ko03460	Fanconi anemia pathway	0.82156	1	4
Hippo signaling pathway - multiple species	1	Environmental Information Processing	ko04392	Hippo signaling pathway - multiple species	0.82156	1	4
Vitamin digestion and absorption	1	Organismal Systems	ko04977	Vitamin digestion and absorption	0.82156	1	4
Asthma	1	Human Diseases	ko05310	Asthma	0.82156	1	4
Allograft rejection	1	Human Diseases	ko05330	Allograft rejection	0.82156	1	4
Serotonergic synapse	4	Organismal Systems	ko04726	Serotonergic synapse	0.828133	4	15
Gap junction	7	Cellular Processes	ko04540	Gap junction	0.828216	7	25
Phenylalanine metabolism	2	Metabolism	ko00360	Phenylalanine metabolism	0.831201	2	8
TGF-beta signaling pathway	6	Environmental Information Processing	ko04350	TGF-beta signaling pathway	0.83851	6	22
Fc gamma R-mediated phagocytosis	6	Organismal Systems	ko04666	Fc gamma R-mediated phagocytosis	0.83851	6	22
Longevity regulating pathway - worm	3	Organismal Systems	ko04212	Longevity regulating pathway - worm	0.849355	3	12
Pancreatic secretion	8	Organismal Systems	ko04972	Pancreatic secretion	0.85133	8	29
Colorectal cancer	4	Human Diseases	ko05210	Colorectal cancer	0.867109	4	16
PPAR signaling pathway	6	Organismal Systems	ko03320	PPAR signaling pathway	0.870586	6	23
AGE-RAGE signaling pathway in diabetic complications	6	Human Diseases	ko04933	AGE-RAGE signaling pathway in diabetic complications	0.870586	6	23
Drug metabolism - other enzymes	2	Metabolism	ko00983	Drug metabolism - other enzymes	0.879363	2	9
mRNA surveillance pathway	2	Genetic Information Processing	ko03015	mRNA surveillance pathway	0.879363	2	9
Proteoglycans in cancer	15	Human Diseases	ko05205	Proteoglycans in cancer	0.883639	15	53
Primary bile acid biosynthesis	1	Metabolism	ko00120	Primary bile acid biosynthesis	0.884151	1	5
Phenylalanine, tyrosine and tryptophan biosynthesis	1	Metabolism	ko00400	Phenylalanine, tyrosine and tryptophan biosynthesis	0.884151	1	5
Aminoacyl-tRNA biosynthesis	1	Genetic Information Processing	ko00970	Aminoacyl-tRNA biosynthesis	0.884151	1	5
MAPK signaling pathway - yeast	1	Environmental Information Processing	ko04011	MAPK signaling pathway - yeast	0.884151	1	5
Mitophagy - yeast	1	Cellular Processes	ko04139	Mitophagy - yeast	0.884151	1	5
Dorso-ventral axis formation	1	Organismal Systems	ko04320	Dorso-ventral axis formation	0.884151	1	5
Type I diabetes mellitus	1	Human Diseases	ko04940	Type I diabetes mellitus	0.884151	1	5
Systemic lupus erythematosus	1	Human Diseases	ko05322	Systemic lupus erythematosus	0.884151	1	5
Glycine, serine and threonine metabolism	3	Metabolism	ko00260	Glycine, serine and threonine metabolism	0.887551	3	13
Rheumatoid arthritis	3	Human Diseases	ko05323	Rheumatoid arthritis	0.887551	3	13
Phagosome	6	Cellular Processes	ko04145	Phagosome	0.897173	6	24
Cysteine and methionine metabolism	4	Metabolism	ko00270	Cysteine and methionine metabolism	0.898246	4	17
MicroRNAs in cancer	10	Human Diseases	ko05206	MicroRNAs in cancer	0.907087	10	38
Hippo signaling pathway	9	Environmental Information Processing	ko04390	Hippo signaling pathway	0.913352	9	35
Carbon fixation in photosynthetic organisms	3	Metabolism	ko00710	Carbon fixation in photosynthetic organisms	0.916852	3	14
Viral myocarditis	3	Human Diseases	ko05416	Viral myocarditis	0.916852	3	14
Signaling pathways regulating pluripotency of stem cells	6	Cellular Processes	ko04550	Signaling pathways regulating pluripotency of stem cells	0.918949	6	25
Bile secretion	5	Organismal Systems	ko04976	Bile secretion	0.929676	5	22
Vascular smooth muscle contraction	8	Organismal Systems	ko04270	Vascular smooth muscle contraction	0.936154	8	33
Glycolysis / Gluconeogenesis	6	Metabolism	ko00010	Glycolysis / Gluconeogenesis	0.93659	6	26
Methane metabolism	2	Metabolism	ko00680	Methane metabolism	0.939931	2	11
p53 signaling pathway	2	Cellular Processes	ko04115	p53 signaling pathway	0.939931	2	11
Carbohydrate digestion and absorption	2	Organismal Systems	ko04973	Carbohydrate digestion and absorption	0.939931	2	11
Pathways in cancer	33	Human Diseases	ko05200	Pathways in cancer	0.944866	33	115
Hypertrophic cardiomyopathy (HCM)	11	Human Diseases	ko05410	Hypertrophic cardiomyopathy (HCM)	0.945314	11	44
Renin-angiotensin system	1	Organismal Systems	ko04614	Renin-angiotensin system	0.951232	1	7
Neuroactive ligand-receptor interaction	8	Environmental Information Processing	ko04080	Neuroactive ligand-receptor interaction	0.959796	8	35
Th1 and Th2 cell differentiation	2	Organismal Systems	ko04658	Th1 and Th2 cell differentiation	0.970864	2	13
Human papillomavirus infection	22	Human Diseases	ko05165	Human papillomavirus infection	0.971047	22	84
Gastric cancer	7	Human Diseases	ko05226	Gastric cancer	0.979196	7	34
Drug metabolism - cytochrome P450	1	Metabolism	ko00982	Drug metabolism - cytochrome P450	0.979507	1	9
Tyrosine metabolism	2	Metabolism	ko00350	Tyrosine metabolism	0.979866	2	14
Malaria	2	Human Diseases	ko05144	Malaria	0.979866	2	14
Chemical carcinogenesis	2	Human Diseases	ko05204	Chemical carcinogenesis	0.979866	2	14
Wnt signaling pathway	5	Environmental Information Processing	ko04310	Wnt signaling pathway	0.982571	5	27
Metabolism of xenobiotics by cytochrome P450	1	Metabolism	ko00980	Metabolism of xenobiotics by cytochrome P450	0.991403	1	11
Circadian rhythm	1	Organismal Systems	ko04710	Circadian rhythm	0.991403	1	11
Breast cancer	7	Human Diseases	ko05224	Breast cancer	0.993015	7	38
Arginine and proline metabolism	2	Metabolism	ko00330	Arginine and proline metabolism	0.993518	2	17
Pentose phosphate pathway	1	Metabolism	ko00030	Pentose phosphate pathway	0.994436	1	12
Hematopoietic cell lineage	1	Organismal Systems	ko04640	Hematopoietic cell lineage	0.9964	1	13
Basal cell carcinoma	1	Human Diseases	ko05217	Basal cell carcinoma	0.9964	1	13
Staphylococcus aureus infection	2	Human Diseases	ko05150	Staphylococcus aureus infection	0.997007	2	19
Regulation of actin cytoskeleton	10	Cellular Processes	ko04810	Regulation of actin cytoskeleton	0.997943	10	54
Retinol metabolism	1	Metabolism	ko00830	Retinol metabolism	0.998495	1	15
PI3K-Akt signaling pathway	18	Environmental Information Processing	ko04151	PI3K-Akt signaling pathway	0.998878	18	86
Complement and coagulation cascades	1	Organismal Systems	ko04610	Complement and coagulation cascades	0.999028	1	16
Starch and sucrose metabolism	1	Metabolism	ko00500	Starch and sucrose metabolism	0.999372	1	17
Focal adhesion	12	Cellular Processes	ko04510	Focal adhesion	0.999637	12	68
ECM-receptor interaction	2	Environmental Information Processing	ko04512	ECM-receptor interaction	0.999999	2	39
Protein digestion and absorption	2	Organismal Systems	ko04974	Protein digestion and absorption	0.999999	2	40
